# Supplementary material for: Tissue-specific regulation of a sugar transporter mediates both resistance and tolerance responses to attack from a leafminer in potato
Source: Sci Adv. 2025 Oct 29;11(44):eadx5951. doi: 10.1126/sciadv.adx5951 (PMC12571087; doi:10.1126/sciadv.adx5951)
Supplement: Supplementary file 2 — Data S1 to S4 [file sciadv.adx5951_data_s1_to_s4.zip]

Archive with 4 entries (4 files):
- adx5951_data_s1.xlsx
- adx5951_data_s2.xlsx
- adx5951_data_s3.xlsx
- adx5951_data_s4.xlsx
