# Supplementary material for: Tissue-specific regulation of a sugar transporter mediates both resistance and tolerance responses to attack from a leafminer in potato
Source: Sci Adv. 2025 Oct 29;11(44):eadx5951. doi: 10.1126/sciadv.adx5951 (PMC12571087; doi:10.1126/sciadv.adx5951)
Supplement: Supplementary file 2 — Data S1 to S4 [file sciadv.adx5951_data_s1_to_s4.zip › adx5951_data_s1.xlsx]

## Sheet: Fig. 1D
Ctrl_3 d - Herbivory_3 d
	p	Significant level
Levene's test	0.3917	ns
Shapiro-Wilk test (Ctrl_3 d)	0.00098	***
Shapiro-Wilk test (Herbivory_3 d)	0.2641	ns
Mann-Whitney U test	0.5869	ns
Ctrl_9 d - Herbivory_9 d
	p	Significant level
Levene's test	0.001222	**
Shapiro-Wilk test (Ctrl_9 d)	0.0093	**
Shapiro-Wilk test (Herbivory_9 d)	0.5798	ns
Mann-Whitney U test	1.942e-07	***

## Sheet: Fig. 1E
Aboveground biomass (Ctrl - Herbivory)
	p	Significant level	95% confidence interval
Levene's test	0.1516	ns
Shapiro-Wilk test (Ctrl)	0.1315	ns
Shapiro-Wilk test (Herbivory)	0.1584	ns
Student's t test	0.0828	ns	[-2.18, 0.14]
Tuber biomass (Ctrl - Herbivory)
	p	Significant level	95% confidence interval
Levene's test	0.3651	ns
Shapiro-Wilk test (Ctrl)	0.3367	ns
Shapiro-Wilk test (Herbivory)	0.8428	ns
Student's t test	0.1736	ns	[-0.41, 0.08]

## Sheet: Fig. 1G
Elicited mature leaf (0 d)					Elicited mature leaf (2 d)
	p	Significant level	95% confidence interval			p	Significant level	95% confidence interval
Levene's test	0.2086	ns			Levene's test	0.2443	ns
Shapiro-Wilk test (Ctrl)	0.1508	ns			Shapiro-Wilk test (Ctrl)	0.4272	ns
Shapiro-Wilk test (W + W)	0.4889	ns			Shapiro-Wilk test (W + W)	0.4293	ns
Shapiro-Wilk test (W + OS)	0.1171	ns			Shapiro-Wilk test (W + OS)	0.053	ns
Student's t test (Ctrl - W + W)	0.3997	ns	[-4.44, 10.80]		Student's t test (Ctrl - W + W)	0.73	ns	[-9.60, 6.81]
Student's t test (Ctrl - W + OS)	0.1322	ns	[-13.28, 1.84]		Student's t test (Ctrl - W + OS)	0.07	ns	[-15.22, 0.71]
Elicited mature leaf (4 d)					Elicited mature leaf (6 d)
	p	Significant level	95% confidence interval			p	Significant level	95% confidence interval
Levene's test	0.3079	ns			Levene's test	0.4134	ns
Shapiro-Wilk test (Ctrl)	0.11	ns			Shapiro-Wilk test (Ctrl)	0.2793	ns
Shapiro-Wilk test (W + W)	0.4192	ns			Shapiro-Wilk test (W + W)	0.1069	ns
Shapiro-Wilk test (W + OS)	0.09	ns			Shapiro-Wilk test (W + OS)	0.2376	ns
Student's t test (Ctrl - W + W)	0.7253	ns	[-9.27, 6.53]		Student's t test (Ctrl - W + W)	0.1885	ns	[-11.52, 2.38]
Student's t test (Ctrl - W + OS)	0.06	ns	[-15.97, 0.32]		Student's t test (Ctrl - W + OS)	0.1038	ns	[-14.17, 1.39]
Systemic mature leaf (0 d)					Systemic mature leaf (2 d)
	p	Significant level	95% confidence interval			p	Significant level	95% confidence interval
Levene's test	0.8973	ns			Levene's test	0.8975	ns
Shapiro-Wilk test (Ctrl)	0.1093	ns			Shapiro-Wilk test (Ctrl)	0.09512	ns
Shapiro-Wilk test (W + W)	0.8006	ns			Shapiro-Wilk test (W + W)	0.603	ns
Shapiro-Wilk test (W + OS)	0.3447	ns			Shapiro-Wilk test (W + OS)	0.3459	ns
Student's t test (Ctrl - W + W)	0.7518	ns	[-5.04, 6.90]		Student's t test (Ctrl - W + W)	0.8561	ns	[-6.15, 5.15]
Student's t test (Ctrl - W + OS)	0.4217	ns	[-8.50, 3.66]		Student's t test (Ctrl - W + OS)	0.5885	ns	[-7.65, 4.42]
Systemic mature leaf (4 d)					Systemic mature leaf (6 d)
	p	Significant level	95% confidence interval			p	Significant level	95% confidence interval
Levene's test	0.762	ns			Levene's test	0.0742	ns
Shapiro-Wilk test (Ctrl)	0.4753	ns			Shapiro-Wilk test (Ctrl)	0.7648	ns
Shapiro-Wilk test (W + W)	0.7274	ns			Shapiro-Wilk test (W + W)	0.4388	ns
Shapiro-Wilk test (W + OS)	0.2853	ns			Shapiro-Wilk test (W + OS)	0.2701	ns
Student's t test (Ctrl - W + W)	0.3224	ns	[-2.65, 7.78]		Student's t test (Ctrl - W + W)	0.7378	ns	[-5.71, 4.09]
Student's t test (Ctrl - W + OS)	0.3956	ns	[-8.32, 3.39]		Student's t test (Ctrl - W + OS)	0.1936	ns	[-11.78, 2.50]
Systemic immature leaf (2 d)					Systemic immature leaf (4 d)
	p	Significant level	95% confidence interval			p	Significant level	95% confidence interval
Levene's test	0.6992	ns			Levene's test	0.01443	*
Shapiro-Wilk test (Ctrl)	0.45	ns			Shapiro-Wilk test (Ctrl)	0.43	ns
Shapiro-Wilk test (W + W)	0.7343	ns			Shapiro-Wilk test (W + W)	0.4177	ns
Shapiro-Wilk test (W + OS)	0.274	ns			Shapiro-Wilk test (W + OS)	0.7768	ns
Student's t test (Ctrl - W + W)	0.8865	ns	[-1.40, 1.61]		Student's t test (Ctrl - W + W)	0.2828	ns	[-4.64, 1.42]
Student's t test (Ctrl - W + OS)	0.02771	*	[-3.11, -0.20]		Student's t test (Ctrl - W + OS)	0.001634	**	[-5.33, -1.39]
Systemic immature leaf (6 d)
	p	Significant level	95% confidence interval
Levene's test	0.8365	ns
Shapiro-Wilk test (Ctrl)	0.8368	ns
Shapiro-Wilk test (W + W)	0.5186	ns
Shapiro-Wilk test (W + OS)	0.4717	ns
Student's t test (Ctrl - W + W)	0.1932	ns	[-7.39, 1.56]
Student's t test (Ctrl - W + OS)	0.001304	**	[-11.64, -3.16]

## Sheet: Fig. 1H
Elicited mature leaf
	p	Significant level
Levene's test	0.6331	ns
Shapiro-Wilk test (Ctrl)	0.9765	ns
Shapiro-Wilk test (W + W)	0.3272	ns
Shapiro-Wilk test (W + OS)	0.03646	*
Student's t test (Ctrl - W + W)	0.4014	ns
Mann-Whitney U test (Ctrl - W + OS)	0.03497	*
Systemic mature leaf
	p	Significant level
Levene's test	0.6566	ns
Shapiro-Wilk test (Ctrl)	0.9753	ns
Shapiro-Wilk test (W + W)	0.1594	ns
Shapiro-Wilk test (W + OS)	0.5814	ns
Student's t test (Ctrl - W + W)	0.3887	ns
Student's t test (Ctrl - W + OS)	0.7938	ns
Systemic immature leaf
	p	Significant level
Levene's test	0.2664	ns
Shapiro-Wilk test (Ctrl)	0.3536	ns
Shapiro-Wilk test (W + W)	0.7948	ns
Shapiro-Wilk test (W + OS)	0.7246	ns
Mann-Whitney U test (Ctrl - W + W)	0.7262	ns
Mann-Whitney U test (Ctrl - W + OS)	0.769	ns

## Sheet: Fig. 1I
Elicited mature leaf
	p	Significant level
Levene's test	0.5052	ns
Shapiro-Wilk test (Ctrl)	0.003863	**
Shapiro-Wilk test (W + W)	0.2668	ns
Shapiro-Wilk test (W + OS)	0.3595	ns
Mann-Whitney U test (Ctrl - W + W)	6.634e-08	***
Mann-Whitney U test (Ctrl - W + OS)	8.715e-12	***
Systemic mature leaf
	p	Significant level
Levene's test	0.303	ns
Shapiro-Wilk test (Ctrl)	0.5022	ns
Shapiro-Wilk test (W + W)	0.04253	*
Shapiro-Wilk test (W + OS)	0.01039	*
Mann-Whitney U test (Ctrl - W + W)	0.3685	ns
Mann-Whitney U test (Ctrl - W + OS)	0.266	ns
Systemic immature leaf
	p	Significant level
Levene's test	0.004555	**
Shapiro-Wilk test (Ctrl)	0.02193	*
Shapiro-Wilk test (W + W)	0.5961	ns
Shapiro-Wilk test (W + OS)	0.02728	*
Mann-Whitney U test (Ctrl - W + W)	0.5385	ns
Mann-Whitney U test (Ctrl - W + OS)	0.1722	ns

## Sheet: Fig. 2B
δ13C (Systemic immature leaf)
	p	Significant level	LSD post hoc multiple comparison
Levene's test	0.8789	ns
Shapiro-Wilk test (Ctrl)	0.4939	ns
Shapiro-Wilk test (W + W)	0.5602	ns
Shapiro-Wilk test (W + OS)	0.6172	ns
One-way ANOVA	0.0279	*

## Sheet: Fig. 2C
δ13C (Systemic mature leaf)
	p	Significant level	LSD post hoc multiple comparison
Levene's test	0.6514	ns
Shapiro-Wilk test (Ctrl)	0.7984	ns
Shapiro-Wilk test (W + W)	0.7149	ns
Shapiro-Wilk test (W + OS)	0.9444	ns
One-way ANOVA	0.826	ns

## Sheet: Fig. 2D
δ13C (Elicited mature leaf)
	p	Significant level	LSD post hoc multiple comparison
Levene's test	0.5175	ns
Shapiro-Wilk test (Ctrl)	0.5064	ns
Shapiro-Wilk test (W + W)	0.6057	ns
Shapiro-Wilk test (W + OS)	0.6557	ns
One-way ANOVA	0.0255	*

## Sheet: Fig. 2E
Elicited mature leaf carbohydrate (mg/g FW)
	p	Significant level	Data transformation	LSD post hoc multiple comparison
Levene's test	0.9846	ns
Shapiro-Wilk test (Ctrl)	0.5413	ns
Shapiro-Wilk test (W + W)	0.597	ns
Shapiro-Wilk test (W + OS)	0.02666	*
One-way ANOVA	0.00546	**	Box-Cox transformation (λ = -2)
Systemic immature leaf carbohydrate (mg/g FW)
	p	Significant level	LSD post hoc multiple comparison
Levene's test	0.1331	ns
Shapiro-Wilk test (Ctrl)	0.9624	ns
Shapiro-Wilk test (W + W)	0.7953	ns
Shapiro-Wilk test (W + OS)	0.1648	ns
One-way ANOVA	0.00175	**

## Sheet: Fig. 3A
SWEET11 transcript abundance (2 h)
	p	Significant level	95% confidence interval
Levene's test	0.08127	ns
Shapiro-Wilk test (Ctrl)	0.8873	ns
Shapiro-Wilk test (W + W)	0.216	ns
Shapiro-Wilk test (W + OS)	0.4284	ns
Student's t test (Ctrl - W + W)	0.4735	ns	[-0.63, 0.33]
Student's t test (Ctrl - W + OS)	0.6717	ns	[-0.49, 0.71]
SWEET11 transcript abundance (6 h)
	p	Significant level	95% confidence interval
Levene's test	0.9773	ns
Shapiro-Wilk test (Ctrl)	0.1361	ns
Shapiro-Wilk test (W + W)	0.4354	ns
Shapiro-Wilk test (W + OS)	0.6305	ns
Student's t test (Ctrl - W + W)	0.08318	ns	[-0.63, 0.05]
Student's t test (Ctrl - W + OS)	0.03048	*	[-0.75, -0.05]
SWEET11 transcript abundance (12 h)
	p	Significant level	95% confidence interval
Levene's test	0.1623	ns
Shapiro-Wilk test (Ctrl)	0.2949	ns
Shapiro-Wilk test (W + W)	0.03445	*
Shapiro-Wilk test (W + OS)	0.9948	ns
Mann-Whitney U test (Ctrl - W + W)	0.1143	ns
Student's t test (Ctrl - W + OS)	0.01364	*	[-2.70, -0.46]
SWEET11 transcript abundance (24 h)
	p	Significant level	95% confidence interval
Levene's test	0.4285	ns
Shapiro-Wilk test (Ctrl)	0.3774	ns
Shapiro-Wilk test (W + W)	0.5519	ns
Shapiro-Wilk test (W + OS)	0.8071	ns
Student's t test (Ctrl - W + W)	0.2876	ns	[-0.50, 0.17]
Student's t test (Ctrl - W + OS)	0.03775	*	[-1.34, -0.05]

[truncated: 54 more sheets: Fig. 3B, Fig. 3C, Fig. 3E, Fig. 3F, Fig. 3G, Fig. 4A, Fig. 4B, Fig. 4C, Fig. 4E, Fig. 4F, Fig. 4G, Fig. 4I, Fig. 5A, Fig. 5B, Fig. 5C, Fig. 5D, Fig. 5E, Fig. 5G, Fig. 5H, Fig. 5I …]
