# Supplementary material for: Tissue-specific regulation of a sugar transporter mediates both resistance and tolerance responses to attack from a leafminer in potato
Source: Sci Adv. 2025 Oct 29;11(44):eadx5951. doi: 10.1126/sciadv.adx5951 (PMC12571087; doi:10.1126/sciadv.adx5951)
Supplement: Supplementary file 2 — Data S1 to S4 [file sciadv.adx5951_data_s1_to_s4.zip › adx5951_data_s2.xlsx]

## Sheet: DEG analysis (EL_2 h)
Up-DEG								Down-DEG
ID	baseMean	log2FoldChange	lfcSE	stat	pvalue	padj		ID	baseMean	log2FoldChange	lfcSE	stat	pvalue	padj
PGSC0003DMG400017943	443.541	1.12587	0.266703	4.22145	2.43E-05	6.91E-05		PGSC0003DMG401020789	284.687	-1.027	0.220069	-4.66671	3.06E-06	9.82E-06
PGSC0003DMG400013708	203.693	1.00362	0.324223	3.09547	0.00196503	0.00418047		PGSC0003DMG400009771	496.047	-1.01803	0.233781	-4.35462	1.33E-05	3.93E-05
PGSC0003DMG400010931	284.513	1.43401	0.271137	5.28886	1.23E-07	4.64E-07		PGSC0003DMG400026732	2493.17	-1.23095	0.139488	-8.82481	1.10E-18	1.09E-17
PGSC0003DMG400029099	19.6742	2.16393	0.556216	3.89045	0.000100058	0.000261165		PGSC0003DMG402013710	13.5696	-1.48251	0.610207	-2.42952	0.0151188	0.027079
PGSC0003DMG400001923	365.608	2.20573	0.254762	8.65802	4.80E-18	4.59E-17		PGSC0003DMG401013710	14.0064	-2.10535	0.645044	-3.26388	0.00109898	0.00243904
PGSC0003DMG400001929	1238.37	1.20167	0.135645	8.85894	8.08E-19	8.16E-18		PGSC0003DMG400001917	149.602	-2.68598	0.310395	-8.65343	5.00E-18	4.77E-17
PGSC0003DMG400001932	3369.79	2.50134	0.143251	17.4612	2.83E-68	2.97E-66		PGSC0003DMG400001934	685.571	-2.68146	0.1948	-13.7652	4.13E-43	1.66E-41
PGSC0003DMG400001937	420.778	3.88632	0.233934	16.6129	5.62E-62	5.02E-60		PGSC0003DMG400010905	7.50743	-1.87397	0.812349	-2.30685	0.0210632	0.0365757
PGSC0003DMG400001939	19188.7	3.54375	0.113827	31.1328	8.68E-213	2.02E-209		PGSC0003DMG400021884	100.62	-1.64004	0.375419	-4.36856	1.25E-05	3.70E-05
PGSC0003DMG401017077	138.076	3.44422	0.332595	10.3556	3.95E-25	6.09E-24		PGSC0003DMG400021889	34.9691	-1.66076	0.390568	-4.25217	2.12E-05	6.07E-05
PGSC0003DMG400026794	250.958	1.28455	0.243598	5.27324	1.34E-07	5.04E-07		PGSC0003DMG400021891	288.567	-1.2697	0.195549	-6.49304	8.41E-11	4.40E-10
PGSC0003DMG400030144	11.1611	1.83835	0.728913	2.52204	0.0116676	0.0213964		PGSC0003DMG400021887	283.275	-1.6707	0.194338	-8.59687	8.19E-18	7.70E-17
PGSC0003DMG400009634	16.5016	1.50839	0.535123	2.81877	0.00482078	0.00953752		PGSC0003DMG402017076	80.999	-1.76024	0.331802	-5.30509	1.13E-07	4.27E-07
PGSC0003DMG400009635	138.569	1.33454	0.245648	5.43273	5.55E-08	2.18E-07		PGSC0003DMG401017076	34.0285	-1.17021	0.414869	-2.82067	0.00479231	0.0094848
PGSC0003DMG400011954	369.377	3.15447	0.683355	4.61616	3.91E-06	1.24E-05		PGSC0003DMG400030143	95.4088	-1.16207	0.244878	-4.74551	2.08E-06	6.82E-06
PGSC0003DMG400011949	1067.89	1.3987	0.615406	2.27281	0.0230377	0.0396847		PGSC0003DMG400028021	150.012	-1.39761	0.412833	-3.38541	0.000710711	0.00163012
PGSC0003DMG400031445	209.602	1.09099	0.204927	5.3238	1.02E-07	3.86E-07		PGSC0003DMG400023239	17.8173	-1.45441	0.553213	-2.62903	0.0085629	0.0161251
PGSC0003DMG400016011	143.093	1.06446	0.330211	3.22357	0.00126603	0.00278143		PGSC0003DMG400023235	2240.17	-2.05254	0.635986	-3.22734	0.00124949	0.00274827
PGSC0003DMG400020895	281.202	7.20754	0.507481	14.2026	8.83E-46	4.12E-44		PGSC0003DMG401023233	154.754	-2.43042	0.291519	-8.33711	7.61E-17	6.67E-16
ENSRNA049463049	578.547	1.057	0.25269	4.183	2.88E-05	8.11E-05		PGSC0003DMG400019068	2776.17	-2.25165	0.577724	-3.89744	9.72E-05	0.000254223
PGSC0003DMG400033164	127.855	2.48138	0.291542	8.51125	1.72E-17	1.58E-16		PGSC0003DMG400011950	937.677	-1.24711	0.240451	-5.18657	2.14E-07	7.86E-07
PGSC0003DMG400021087	10.0777	3.78819	0.939824	4.03075	5.56E-05	0.000150535		PGSC0003DMG400025692	1130.22	-1.78025	0.19726	-9.02489	1.80E-19	1.92E-18
PGSC0003DMG400015130	951.049	1.50732	0.357843	4.21226	2.53E-05	7.18E-05		PGSC0003DMG400023215	16.0273	-1.87883	0.632763	-2.96925	0.0029853	0.00615919
PGSC0003DMG400003427	18.1204	2.69644	0.659216	4.09037	4.31E-05	0.000118436		PGSC0003DMG400023216	30.7692	-2.46812	0.486625	-5.07193	3.94E-07	1.41E-06
PGSC0003DMG400003428	17.9153	3.41399	0.707345	4.82649	1.39E-06	4.65E-06		PGSC0003DMG400002346	5.57913	-2.35692	1.00681	-2.34097	0.0192335	0.0337123
PGSC0003DMG400003429	405.164	1.0028	0.264776	3.78734	0.000152266	0.000386481		PGSC0003DMG400016010	161.369	-1.64604	0.302715	-5.43761	5.40E-08	2.13E-07
PGSC0003DMG400029237	2619.31	4.20434	0.15577	26.9906	1.90E-160	1.33E-157		PGSC0003DMG400016012	118.982	-1.18469	0.353403	-3.35224	0.000801591	0.00182594
PGSC0003DMG400018024	277.85	2.4627	0.192918	12.7655	2.55E-37	7.84E-36		PGSC0003DMG400029132	101.84	-1.43274	0.263076	-5.44612	5.15E-08	2.03E-07
PGSC0003DMG400018028	22.4572	3.05518	0.561679	5.43937	5.35E-08	2.11E-07		PGSC0003DMG400008796	2723.43	-1.54856	0.353945	-4.37514	1.21E-05	3.60E-05
PGSC0003DMG400010950	179.029	3.37975	0.283548	11.9195	9.37E-33	2.32E-31		PGSC0003DMG400009846	43.6243	-1.1968	0.364911	-3.2797	0.00103918	0.00231715
PGSC0003DMG400010951	20.1281	1.11316	0.477696	2.33026	0.0197923	0.0345902		PGSC0003DMG401001248	57.1693	-2.56259	0.410892	-6.23665	4.47E-10	2.18E-09
PGSC0003DMG400026889	11.6442	2.12439	0.940324	2.25921	0.0238705	0.0409977		PGSC0003DMG402001248	56.7887	-2.37783	0.421379	-5.64296	1.67E-08	6.95E-08
PGSC0003DMG400014098	191.945	1.22941	0.280856	4.37735	1.20E-05	3.56E-05		PGSC0003DMG400020032	91.714	-3.22002	0.349593	-9.21076	3.24E-20	3.65E-19
PGSC0003DMG400016051	12.4632	4.09148	1.02686	3.98444	6.76E-05	0.000180635		PGSC0003DMG400002412	28.0138	-1.73714	0.464148	-3.74265	0.000182088	0.00045641
PGSC0003DMG400016052	37.282	1.3002	0.447715	2.90407	0.00368344	0.00745749		PGSC0003DMG400002414	148.801	-2.45796	0.491791	-4.99797	5.79E-07	2.03E-06
PGSC0003DMG400003445	76.2722	1.19513	0.30398	3.93161	8.44E-05	0.000222434		PGSC0003DMG400032281	191.329	-1.05682	0.195632	-5.40209	6.59E-08	2.57E-07
PGSC0003DMG400029246	106.595	1.28217	0.268904	4.76814	1.86E-06	6.13E-06		PGSC0003DMG400008805	437.061	-2.30986	0.754415	-3.06179	0.0022002	0.0046425
PGSC0003DMG400047233	50.9478	1.41231	0.339074	4.16519	3.11E-05	8.73E-05		PGSC0003DMG400031888	313.357	-1.70973	0.296634	-5.76376	8.23E-09	3.53E-08
PGSC0003DMG400021067	37.4029	1.82537	0.526127	3.46945	0.000521519	0.00121919		PGSC0003DMG400004561	77.7942	-1.22445	0.293359	-4.17389	2.99E-05	8.42E-05
PGSC0003DMG400021068	49.3866	1.55189	0.338702	4.58188	4.61E-06	1.44E-05		PGSC0003DMG400001278	849.536	-1.48851	0.243162	-6.12148	9.27E-10	4.38E-09
PGSC0003DMG400004534	8.89358	4.04899	1.06107	3.81593	0.00013567	0.000347095		PGSC0003DMG400013229	423.119	-1.13499	0.254104	-4.46663	7.95E-06	2.41E-05
PGSC0003DMG402021057	396.615	8.35808	0.64103	13.0385	7.39E-39	2.46E-37		PGSC0003DMG400033351	5.28537	-2.60025	1.06877	-2.43294	0.0149766	0.026852
PGSC0003DMG401021057	329.087	1.31898	0.277375	4.75524	1.98E-06	6.51E-06		PGSC0003DMG400005599	76.331	-1.06027	0.291369	-3.63894	0.000273766	0.000668722
PGSC0003DMG400021086	81.5092	1.09746	0.279049	3.93286	8.39E-05	0.000221312		PGSC0003DMG400019097	8.8306	-2.21066	0.80915	-2.73208	0.00629362	0.0121658
PGSC0003DMG400006737	147.202	2.61123	0.37449	6.97278	3.11E-12	1.85E-11		PGSC0003DMG400012084	38.1069	-1.29893	0.436076	-2.97868	0.00289491	0.00598451
PGSC0003DMG400033678	5.5178	4.84577	1.47452	3.28634	0.00101497	0.00226752		PGSC0003DMG400012080	19.2402	-2.55252	0.549896	-4.64182	3.45E-06	1.10E-05
PGSC0003DMG400033941	373.81	1.11023	0.195042	5.69226	1.25E-08	5.28E-08		PGSC0003DMG400008811	71.0446	-1.69734	0.427525	-3.97014	7.18E-05	0.000191066
PGSC0003DMG400024456	139.694	5.46352	0.413791	13.2036	8.37E-40	2.88E-38		PGSC0003DMG400004512	28.8691	-2.38967	0.445149	-5.36824	7.95E-08	3.06E-07
PGSC0003DMG400019104	68.0256	2.40226	0.355651	6.75454	1.43E-11	8.05E-11		PGSC0003DMG400016110	2988.84	-1.52518	0.200991	-7.58829	3.24E-14	2.29E-13
PGSC0003DMG400002473	34.6673	5.62761	0.827929	6.79722	1.07E-11	6.07E-11		PGSC0003DMG400007765	106.293	-2.3904	0.308517	-7.74802	9.33E-15	6.90E-14
PGSC0003DMG400023306	13.3022	2.60549	0.733719	3.55108	0.000383658	0.000916692		PGSC0003DMG400007766	40.8556	-2.22762	0.369865	-6.0228	1.71E-09	7.89E-09
PGSC0003DMG400022108	116.988	1.09491	0.240027	4.56161	5.08E-06	1.58E-05		PGSC0003DMG400020035	36.307	-3.0371	0.601266	-5.05117	4.39E-07	1.56E-06
PGSC0003DMG400012101	2880.64	1.19748	0.15709	7.62288	2.48E-14	1.77E-13		PGSC0003DMG400017123	187.299	-1.06822	0.242349	-4.40775	1.04E-05	3.13E-05
PGSC0003DMG400033184	16.3324	1.71685	0.58697	2.92494	0.00344518	0.0070159		PGSC0003DMG400017125	138.118	-2.85351	0.302545	-9.4317	4.04E-21	4.85E-20
PGSC0003DMG400001287	46.1238	6.47429	0.937461	6.90619	4.98E-12	2.91E-11		PGSC0003DMG400008804	4361.72	-2.72296	0.298895	-9.11008	8.23E-20	9.00E-19
PGSC0003DMG400010975	12.8569	1.54483	0.70082	2.20431	0.0275025	0.0466226		PGSC0003DMG400007782	9527.28	-1.74175	0.308573	-5.64454	1.66E-08	6.89E-08
PGSC0003DMG400033317	186.98	1.81535	0.20335	8.92723	4.37E-19	4.53E-18		PGSC0003DMG400004564	22.2152	-1.20567	0.52883	-2.27989	0.0226145	0.0390039
PGSC0003DMG400032467	7.3741	4.36449	1.24396	3.50854	0.000450575	0.00106393		PGSC0003DMG400002479	4060.65	-1.65569	0.314044	-5.27214	1.35E-07	5.07E-07
PGSC0003DMG400034273	15.234	1.33594	0.578849	2.30792	0.0210038	0.0364847		PGSC0003DMG400034094	7.00465	-1.9049	0.860206	-2.21447	0.0267964	0.0455364
PGSC0003DMG400032056	136.364	1.80021	0.271545	6.6295	3.37E-11	1.83E-10		PGSC0003DMG400003495	4399.43	-1.79793	0.30494	-5.896	3.72E-09	1.66E-08
PGSC0003DMG400015132	68.2727	2.19102	0.346833	6.31722	2.66E-10	1.33E-09		PGSC0003DMG400033858	1330.62	-1.7169	0.291524	-5.88938	3.88E-09	1.72E-08
PGSC0003DMG400022764	912.25	3.49272	0.640182	5.45582	4.87E-08	1.93E-07		PGSC0003DMG400033554	215.296	-2.41684	0.256443	-9.42445	4.32E-21	5.18E-20
PGSC0003DMG400022792	61.5389	2.13553	0.480551	4.44392	8.83E-06	2.67E-05		PGSC0003DMG400032998	50.6366	-1.73059	0.349706	-4.94869	7.47E-07	2.58E-06
PGSC0003DMG400022775	32.2334	8.40818	1.23562	6.80482	1.01E-11	5.77E-11		PGSC0003DMG400031696	24.555	-2.26179	0.513321	-4.40618	1.05E-05	3.15E-05
PGSC0003DMG400022779	551.665	1.46195	0.191606	7.63001	2.35E-14	1.68E-13		PGSC0003DMG400022786	1020.18	-1.11768	0.156476	-7.14279	9.15E-13	5.69E-12
PGSC0003DMG400022781	9.68807	6.6686	1.39193	4.79089	1.66E-06	5.50E-06		PGSC0003DMG400022787	65.6223	-1.17836	0.356321	-3.30702	0.00094294	0.00211837
PGSC0003DMG402022784	53.2018	1.05378	0.363829	2.89637	0.00377502	0.00762814		PGSC0003DMG400022773	29.2167	-1.36269	0.418974	-3.25246	0.00114412	0.00253357
PGSC0003DMG400022785	83.7783	1.14441	0.282049	4.0575	4.96E-05	0.000135083		PGSC0003DMG400022774	72.0007	-1.04314	0.31303	-3.3324	0.000861019	0.00194942
PGSC0003DMG402009727	1997	3.38179	0.203471	16.6205	4.95E-62	4.46E-60		PGSC0003DMG400022777	12.3612	-1.46242	0.653969	-2.23623	0.0253369	0.0432745
PGSC0003DMG400032119	5728.49	1.6976	0.189068	8.9788	2.74E-19	2.88E-18		PGSC0003DMG400022778	7579.55	-1.34528	0.241814	-5.56328	2.65E-08	1.08E-07
PGSC0003DMG400032211	707.232	1.15406	0.32432	3.55839	0.000373142	0.000892482		PGSC0003DMG401022797	90.3047	-1.08012	0.244961	-4.40934	1.04E-05	3.10E-05
PGSC0003DMG400032130	357.928	3.73143	0.280538	13.301	2.29E-40	7.96E-39		PGSC0003DMG402032158	178.25	-1.18579	0.19538	-6.06914	1.29E-09	5.97E-09
PGSC0003DMG400032131	1118.16	1.7249	0.150949	11.427	3.06E-30	6.47E-29		PGSC0003DMG400032164	74.1743	-1.98154	0.31455	-6.29961	2.98E-10	1.48E-09
PGSC0003DMG400032132	3622.15	1.48827	0.129917	11.4556	2.21E-30	4.71E-29		PGSC0003DMG400032166	444.013	-1.08434	0.147925	-7.33034	2.30E-13	1.50E-12
PGSC0003DMG400032226	477.916	1.06342	0.16776	6.33891	2.31E-10	1.16E-09		PGSC0003DMG400032172	40.7895	-1.12748	0.358196	-3.14767	0.00164579	0.00354716
PGSC0003DMG400032135	636.461	1.75913	0.137271	12.815	1.35E-37	4.21E-36		PGSC0003DMG400032133	193.145	-1.01735	0.289648	-3.51238	0.000444119	0.0010494
PGSC0003DMG400032227	722.105	1.81779	0.177478	10.2423	1.28E-24	1.92E-23		PGSC0003DMG400032182	171.602	-2.03458	0.280599	-7.25085	4.14E-13	2.65E-12
PGSC0003DMG400032136	1240.94	1.246	0.141985	8.77556	1.70E-18	1.68E-17		PGSC0003DMG400032183	2273.6	-3.54649	0.225746	-15.7101	1.29E-55	8.93E-54
PGSC0003DMG400032180	1036.91	1.00093	0.151242	6.61805	3.64E-11	1.97E-10		PGSC0003DMG401032143	458.194	-1.14484	0.20181	-5.67284	1.40E-08	5.90E-08
PGSC0003DMG400032137	1921.75	1.32061	0.169154	7.80714	5.85E-15	4.39E-14		PGSC0003DMG400032202	3286.11	-1.72522	0.273752	-6.30211	2.94E-10	1.46E-09
PGSC0003DMG400032141	300.89	2.80789	0.241877	11.6087	3.72E-31	8.39E-30		PGSC0003DMG400032151	114.841	-1.25862	0.241297	-5.21607	1.83E-07	6.76E-07
PGSC0003DMG400032191	9.44692	2.17616	0.759092	2.86679	0.00414656	0.00830981		PGSC0003DMG400032152	120.939	-1.23877	0.440611	-2.81148	0.0049314	0.00973886
PGSC0003DMG400032192	578.774	2.97489	0.263388	11.2947	1.39E-29	2.83E-28		PGSC0003DMG400032206	385.414	-1.06283	0.161899	-6.56478	5.21E-11	2.77E-10
PGSC0003DMG400032193	391.716	1.19668	0.205896	5.81204	6.17E-09	2.68E-08		PGSC0003DMG400032154	2122.7	-1.68347	0.141986	-11.8565	1.99E-32	4.80E-31
PGSC0003DMG400032195	72.5112	2.29419	0.344269	6.66393	2.67E-11	1.46E-10		PGSC0003DMG400021345	202.189	-1.40356	0.319758	-4.38946	1.14E-05	3.38E-05
PGSC0003DMG400032148	81.0333	3.78329	0.413209	9.15587	5.39E-20	5.97E-19		PGSC0003DMG400021341	105.728	-1.55444	0.263939	-5.88938	3.88E-09	1.72E-08
PGSC0003DMG400032231	146.896	2.72717	0.30575	8.9196	4.68E-19	4.84E-18		PGSC0003DMG400021339	1225.62	-1.23003	0.169246	-7.26773	3.66E-13	2.35E-12
PGSC0003DMG402003479	341.813	2.66266	0.859753	3.09701	0.00195484	0.00416217		PGSC0003DMG400021365	249.874	-1.84092	0.260252	-7.07362	1.51E-12	9.23E-12
PGSC0003DMG400021372	1795.66	2.26604	0.208896	10.8477	2.04E-27	3.69E-26		PGSC0003DMG400021364	475.49	-1.8681	0.177897	-10.501	8.54E-26	1.38E-24
PGSC0003DMG400021331	229.973	3.31079	0.28292	11.7022	1.24E-31	2.88E-30		PGSC0003DMG400021355	276.642	-1.28415	0.189669	-6.77048	1.28E-11	7.25E-11
PGSC0003DMG400021360	19.2374	7.67072	1.26717	6.05342	1.42E-09	6.57E-09		PGSC0003DMG400021353	888.758	-1.20201	0.177626	-6.76711	1.31E-11	7.41E-11
PGSC0003DMG400021358	18.9381	7.64004	1.28893	5.92745	3.08E-09	1.38E-08		PGSC0003DMG400016422	9.20276	-3.22675	0.956521	-3.37342	0.000742402	0.00169889
PGSC0003DMG400021327	18.3009	7.59195	1.28783	5.89515	3.74E-09	1.66E-08		PGSC0003DMG400035474	161.21	-1.63265	0.204919	-7.96732	1.62E-15	1.27E-14
PGSC0003DMG400021326	8.44853	5.48713	1.36616	4.01646	5.91E-05	0.000159298		PGSC0003DMG400016415	21.7292	-1.66049	0.534173	-3.10852	0.0018803	0.00401519
PGSC0003DMG400021325	50.7381	5.85859	0.733476	7.98743	1.38E-15	1.09E-14		PGSC0003DMG400016385	113.065	-1.79729	0.322145	-5.57913	2.42E-08	9.90E-08
PGSC0003DMG400021323	2106.23	1.16038	0.193624	5.99295	2.06E-09	9.41E-09		PGSC0003DMG400016384	52.5163	-1.33284	0.378936	-3.51734	0.0004359	0.00103161
PGSC0003DMG400021354	3215.94	2.46119	0.199073	12.3633	4.13E-35	1.14E-33		PGSC0003DMG400016379	424.316	-1.64495	0.301298	-5.45955	4.77E-08	1.89E-07
PGSC0003DMG400021351	276.864	1.27074	0.179869	7.06482	1.61E-12	9.81E-12		PGSC0003DMG400016411	270.756	-1.93008	0.255967	-7.54035	4.69E-14	3.26E-13
PGSC0003DMG400021318	105.998	1.67661	0.294256	5.69781	1.21E-08	5.13E-08		PGSC0003DMG400016403	390.566	-2.58996	0.257416	-10.0614	8.19E-24	1.17E-22
PGSC0003DMG400016420	1253.79	1.1901	0.161202	7.38265	1.55E-13	1.03E-12		PGSC0003DMG401031484	29.4823	-1.44489	0.43809	-3.29816	0.000973194	0.00218188
PGSC0003DMG400016389	517.045	1.30122	0.18434	7.05883	1.68E-12	1.02E-11		PGSC0003DMG401010496	24.006	-1.43985	0.480136	-2.99885	0.00271005	0.0056302
PGSC0003DMG400016418	288.268	1.893	0.17976	10.5308	6.23E-26	1.02E-24		PGSC0003DMG400010501	19.0341	-1.61494	0.509389	-3.17034	0.00152259	0.00330273
PGSC0003DMG400016412	1593.5	1.34895	0.128848	10.4693	1.19E-25	1.92E-24		PGSC0003DMG400010491	72.7099	-1.69678	0.413733	-4.10115	4.11E-05	0.000113409
PGSC0003DMG401016370	140.67	1.31728	0.283727	4.64279	3.44E-06	1.09E-05		PGSC0003DMG400004435	40.9314	-1.83677	0.464182	-3.957	7.59E-05	0.000201216
PGSC0003DMG400016429	10.3724	2.01582	0.716847	2.81206	0.00492252	0.00972224		PGSC0003DMG400022716	541.702	-1.40638	0.144084	-9.76086	1.66E-22	2.16E-21
PGSC0003DMG400016409	5.17049	2.69265	1.11664	2.41139	0.0158917	0.0283639		PGSC0003DMG400022713	216.547	-1.14301	0.261763	-4.36657	1.26E-05	3.73E-05
PGSC0003DMG400016405	23.7075	2.75335	0.52276	5.26694	1.39E-07	5.21E-07		PGSC0003DMG400022710	87.5709	-1.04	0.287452	-3.61799	0.000296904	0.000721111
PGSC0003DMG400016367	4103.28	1.02285	0.155357	6.58387	4.58E-11	2.45E-10		PGSC0003DMG401022708	39.2263	-1.21428	0.354287	-3.4274	0.000609392	0.0014112
PGSC0003DMG400016401	382.598	1.35943	0.259021	5.24835	1.53E-07	5.73E-07		PGSC0003DMG401022694	63.1207	-1.2603	0.300196	-4.19826	2.69E-05	7.61E-05
PGSC0003DMG402016396	588.412	1.00116	0.153697	6.5139	7.32E-11	3.85E-10		PGSC0003DMG402022694	29.3212	-1.17738	0.407918	-2.88633	0.00389767	0.00785245
PGSC0003DMG400010485	1106.35	1.56479	0.126856	12.3352	5.86E-35	1.61E-33		PGSC0003DMG400013130	51.8175	-2.17011	0.503027	-4.31411	1.60E-05	4.67E-05
PGSC0003DMG400010493	284.605	1.23592	0.212876	5.8058	6.41E-09	2.78E-08		PGSC0003DMG400013134	69.4872	-3.42365	0.485284	-7.05494	1.73E-12	1.05E-11
PGSC0003DMG400004430	108.666	6.48971	0.617082	10.5168	7.23E-26	1.18E-24		PGSC0003DMG400013132	108.526	-2.27085	0.343476	-6.61139	3.81E-11	2.05E-10
PGSC0003DMG400022714	1861.11	1.8378	0.123447	14.8874	3.98E-50	2.26E-48		PGSC0003DMG400014730	649.038	-1.20917	0.228388	-5.29438	1.19E-07	4.51E-07
PGSC0003DMG400022711	2219.88	1.77146	0.207319	8.54461	1.29E-17	1.20E-16		PGSC0003DMG400014731	5.31328	-2.27801	0.984161	-2.31467	0.0206308	0.0358846
PGSC0003DMG400022709	320.068	2.08589	0.29466	7.07896	1.45E-12	8.89E-12		PGSC0003DMG400014723	5.73804	-2.3625	0.958126	-2.46575	0.0136726	0.0247154
PGSC0003DMG400046726	66.8191	1.09251	0.298702	3.65753	0.000254658	0.000625337		PGSC0003DMG401014734	11.8837	-2.52567	0.717124	-3.52195	0.000428388	0.00101498
PGSC0003DMG400008711	68.1685	3.7239	0.41368	9.00188	2.22E-19	2.34E-18		PGSC0003DMG400028068	602.815	-2.64496	0.254368	-10.3981	2.53E-25	3.93E-24
PGSC0003DMG400014736	277.606	1.01964	0.307159	3.31957	0.00090156	0.00203306		PGSC0003DMG400011716	74.9008	-2.12064	0.392324	-5.40532	6.47E-08	2.52E-07
PGSC0003DMG400014739	100.67	1.30623	0.307591	4.24666	2.17E-05	6.21E-05		PGSC0003DMG400011713	69.3068	-1.1768	0.360156	-3.26747	0.00108513	0.00241086
PGSC0003DMG400014740	65.7685	1.02569	0.3926	2.61255	0.00898693	0.0168531		PGSC0003DMG400030005	91.3054	-1.59424	0.294597	-5.41158	6.25E-08	2.44E-07
PGSC0003DMG400014753	126.259	1.1152	0.295233	3.77736	0.0001585	0.00040128		PGSC0003DMG400016812	1789.35	-2.26276	0.25508	-8.8708	7.26E-19	7.37E-18
PGSC0003DMG400019072	179.689	1.38745	0.231688	5.98844	2.12E-09	9.66E-09		PGSC0003DMG400009613	368.8	-1.51425	0.161345	-9.38513	6.28E-21	7.44E-20
PGSC0003DMG400019071	69.1741	1.48693	0.318041	4.67529	2.94E-06	9.44E-06		PGSC0003DMG400000874	633.377	-1.57674	0.180941	-8.71412	2.93E-18	2.84E-17
PGSC0003DMG400038366	9.04758	5.60208	1.42072	3.94313	8.04E-05	0.000212388		PGSC0003DMG400000857	63.0247	-2.45739	0.350152	-7.01806	2.25E-12	1.36E-11
PGSC0003DMG400011702	942.655	1.88552	0.193626	9.73796	2.08E-22	2.69E-21		PGSC0003DMG402014044	46.1039	-1.00796	0.33365	-3.02101	0.00251935	0.005267
PGSC0003DMG400011701	200.066	4.01346	0.298371	13.4512	3.03E-41	1.09E-39		PGSC0003DMG400015061	191.352	-1.41144	0.239132	-5.90235	3.58E-09	1.60E-08
PGSC0003DMG400011712	1550.03	1.18951	0.136096	8.74025	2.33E-18	2.27E-17		PGSC0003DMG400015860	1095.2	-1.65821	0.20773	-7.98252	1.43E-15	1.13E-14
PGSC0003DMG400011711	55.0009	1.52188	0.443898	3.42845	0.000607032	0.00140651		PGSC0003DMG400017908	395.518	-1.52906	0.218084	-7.01134	2.36E-12	1.42E-11
PGSC0003DMG400010855	484.38	1.36425	0.221483	6.15964	7.29E-10	3.47E-09		PGSC0003DMG400015999	49.5594	-1.05016	0.311502	-3.37128	0.000748193	0.00171158
PGSC0003DMG400030006	195.531	2.42143	0.829567	2.91891	0.00351259	0.00713857		PGSC0003DMG400006516	14.7158	-2.49827	0.634097	-3.93989	8.15E-05	0.00021517
PGSC0003DMG400030009	17.5682	2.26391	0.802983	2.81937	0.0048118	0.00952156		PGSC0003DMG400021493	734.626	-1.09688	0.187213	-5.85897	4.66E-09	2.05E-08
PGSC0003DMG400011891	6834.35	1.66476	0.179934	9.25206	2.20E-20	2.51E-19		PGSC0003DMG400038641	6.5054	-1.98408	0.881485	-2.25084	0.0243958	0.0418139
PGSC0003DMG400005226	11.506	2.18819	0.971092	2.25333	0.0242381	0.0415778		PGSC0003DMG400008611	1642.92	-1.83347	0.124935	-14.6753	9.27E-49	4.97E-47
PGSC0003DMG400014953	10.8811	2.77307	0.829216	3.34421	0.000825166	0.00187617		PGSC0003DMG400014978	65.48	-2.05849	0.364498	-5.64746	1.63E-08	6.78E-08
PGSC0003DMG400016814	366.1	1.50924	0.17127	8.81206	1.23E-18	1.22E-17		PGSC0003DMG400001272	3698.03	-1.05081	0.155561	-6.75498	1.43E-11	8.03E-11
PGSC0003DMG400016813	1551.98	1.77589	0.166147	10.6887	1.15E-26	1.97E-25		PGSC0003DMG400015969	364.619	-1.44652	0.221671	-6.5255	6.78E-11	3.58E-10
PGSC0003DMG400006243	409.061	2.09881	0.193122	10.8678	1.64E-27	2.98E-26		PGSC0003DMG400003491	212.256	-1.61029	0.306502	-5.25376	1.49E-07	5.57E-07
PGSC0003DMG400001190	1459.54	1.3308	0.15354	8.66742	4.42E-18	4.23E-17		PGSC0003DMG400017095	1811.85	-1.72576	0.172752	-9.98978	1.69E-23	2.37E-22
PGSC0003DMG400025627	117.515	3.131	0.329329	9.50722	1.96E-21	2.41E-20		PGSC0003DMG400026781	205.03	-1.27484	0.18577	-6.8625	6.77E-12	3.92E-11
PGSC0003DMG400025625	54.5173	2.54705	0.459956	5.53761	3.07E-08	1.24E-07		PGSC0003DMG400007556	1205.28	-2.06198	0.172677	-11.9413	7.21E-33	1.80E-31
PGSC0003DMG400002337	42.6845	4.42059	0.588918	7.5063	6.08E-14	4.20E-13		PGSC0003DMG400024017	1317.6	-1.61317	0.133781	-12.0583	1.75E-33	4.53E-32
PGSC0003DMG400000862	652.151	2.40012	0.172586	13.9068	5.76E-44	2.43E-42		PGSC0003DMG400031868	250.149	-3.14036	0.249107	-12.6065	1.95E-36	5.71E-35
PGSC0003DMG400000872	604.791	1.54265	0.176017	8.76424	1.88E-18	1.85E-17		PGSC0003DMG400013162	81.1739	-2.23269	0.30888	-7.22835	4.89E-13	3.10E-12
PGSC0003DMG400031467	8.55148	1.81986	0.792168	2.29732	0.0216006	0.037422		PGSC0003DMG400005305	503.497	-1.39605	0.168658	-8.2774	1.26E-16	1.08E-15
PGSC0003DMG400015862	6914.98	1.8418	0.184253	9.99606	1.59E-23	2.22E-22		PGSC0003DMG400004191	44.1378	-1.03019	0.409141	-2.51792	0.011805	0.0216256
PGSC0003DMG400014755	208.928	1.01511	0.267009	3.80178	0.000143662	0.000366108		PGSC0003DMG402004193	26.2026	-1.26335	0.434808	-2.90552	0.00366638	0.0074244
PGSC0003DMG400003257	987.316	1.12357	0.272156	4.12841	3.65E-05	0.000101529		PGSC0003DMG401004193	17.5348	-1.72479	0.671156	-2.56988	0.0101734	0.0188799
PGSC0003DMG400015998	380.981	1.42016	0.192616	7.37305	1.67E-13	1.11E-12		PGSC0003DMG400024301	49.1932	-2.50257	0.383692	-6.52235	6.92E-11	3.65E-10
PGSC0003DMG400037859	73.142	3.08397	0.329628	9.35592	8.29E-21	9.74E-20		PGSC0003DMG400013120	13.4412	-1.7758	0.606586	-2.92753	0.00341662	0.00696181
PGSC0003DMG400008734	8.53631	5.50743	1.37387	4.00868	6.11E-05	0.000164338		PGSC0003DMG400004204	15.4885	-1.30658	0.589432	-2.21667	0.0266457	0.0452988
PGSC0003DMG400012034	232.159	1.38098	0.216605	6.37557	1.82E-10	9.22E-10		PGSC0003DMG400027839	275.89	-2.79781	0.266585	-10.495	9.11E-26	1.47E-24
PGSC0003DMG400008761	215.865	4.10956	0.255623	16.0767	3.72E-58	2.83E-56		PGSC0003DMG400011334	165.651	-1.28048	0.412393	-3.10499	0.00190284	0.00406138
PGSC0003DMG400013088	1519.87	1.89189	0.189754	9.97023	2.06E-23	2.86E-22		PGSC0003DMG400011337	605.691	-3.31397	0.289009	-11.4667	1.94E-30	4.18E-29
PGSC0003DMG400029063	36.3876	4.49385	0.654463	6.86647	6.58E-12	3.82E-11		PGSC0003DMG400011344	258.778	-1.56612	0.282989	-5.53421	3.13E-08	1.26E-07
PGSC0003DMG400007713	130.717	1.70167	0.341305	4.98578	6.17E-07	2.15E-06		PGSC0003DMG400011325	14.9093	-1.80116	0.630465	-2.85687	0.00427837	0.00854529
PGSC0003DMG400001209	201.12	4.00171	0.278994	14.3434	1.17E-46	5.70E-45		PGSC0003DMG400022678	337.176	-1.43276	0.191653	-7.47581	7.67E-14	5.24E-13
PGSC0003DMG400007555	698.952	1.40053	0.205671	6.80957	9.79E-12	5.60E-11		PGSC0003DMG400022676	21.4266	-1.44773	0.571073	-2.5351	0.0112416	0.0206842
PGSC0003DMG400007552	313.221	1.03142	0.220594	4.67563	2.93E-06	9.43E-06		PGSC0003DMG400022674	91.0762	-1.70648	0.428983	-3.97796	6.95E-05	0.000185289
PGSC0003DMG400026695	2351.86	2.69017	0.125823	21.3806	2.02E-101	4.55E-99		PGSC0003DMG402022673	362.621	-2.35691	0.170101	-13.856	1.17E-43	4.84E-42
PGSC0003DMG401021841	1170.03	1.2381	0.226643	5.46277	4.69E-08	1.86E-07		PGSC0003DMG401022673	404.719	-2.26181	0.195637	-11.5612	6.48E-31	1.44E-29
PGSC0003DMG400021840	487.369	1.01863	0.233175	4.36852	1.25E-05	3.70E-05		PGSC0003DMG400022670	229.869	-1.4722	0.298424	-4.93325	8.09E-07	2.78E-06
PGSC0003DMG400024016	552.985	1.34533	0.198557	6.7755	1.24E-11	7.01E-11		PGSC0003DMG400022648	28.9613	-1.28128	0.432215	-2.96445	0.00303226	0.00624868
PGSC0003DMG400001206	1691.94	1.14066	0.136215	8.37399	5.57E-17	4.91E-16		PGSC0003DMG400010655	2706.23	-1.22223	0.1815	-6.73405	1.65E-11	9.23E-11
PGSC0003DMG400001204	1559.16	4.85889	0.192409	25.253	1.05E-140	4.77E-138		PGSC0003DMG403010654	38.4238	-1.63723	0.391236	-4.18477	2.85E-05	8.05E-05
PGSC0003DMG400011457	19.3597	1.67364	0.585522	2.85836	0.00425831	0.00851173		PGSC0003DMG402010654	16.5144	-1.52146	0.571335	-2.66299	0.00774497	0.0147195
PGSC0003DMG400005301	1546.5	1.28066	0.139267	9.19578	3.72E-20	4.17E-19		PGSC0003DMG400022844	10.82	-1.64926	0.646973	-2.54919	0.0107973	0.0199386
PGSC0003DMG400026829	4977.81	1.33994	0.154196	8.68988	3.63E-18	3.50E-17		PGSC0003DMG400022853	619.979	-1.60943	0.162422	-9.90898	3.81E-23	5.19E-22
PGSC0003DMG400024054	418.516	1.32011	0.156118	8.45587	2.77E-17	2.50E-16		PGSC0003DMG400022859	22.9174	-1.24934	0.555791	-2.24785	0.0245857	0.0421083
PGSC0003DMG400027838	16.3756	1.41815	0.57501	2.4663	0.0136516	0.0246796		PGSC0003DMG400022855	1572.91	-1.52808	0.172754	-8.84542	9.12E-19	9.15E-18
PGSC0003DMG400011326	396.175	2.23638	0.237694	9.40866	5.03E-21	6.00E-20		PGSC0003DMG400022858	30.4208	-1.25598	0.465958	-2.69548	0.00702875	0.0134611
PGSC0003DMG400011336	1348.82	2.42773	0.171738	14.1362	2.27E-45	1.03E-43		PGSC0003DMG402006288	118.095	-1.28956	0.228261	-5.64949	1.61E-08	6.71E-08
PGSC0003DMG400011319	1809.62	1.2019	0.148716	8.08182	6.38E-16	5.20E-15		PGSC0003DMG400006277	55.1817	-1.16272	0.381177	-3.05035	0.00228577	0.00480801
PGSC0003DMG400011324	268.284	2.05056	0.195663	10.4801	1.07E-25	1.72E-24		PGSC0003DMG400006296	45.8116	-2.03268	0.434103	-4.68248	2.83E-06	9.14E-06
PGSC0003DMG400011346	43.8022	1.23615	0.469078	2.63528	0.00840683	0.0158638		PGSC0003DMG400006286	456.937	-1.00263	0.19282	-5.19984	1.99E-07	7.35E-07
PGSC0003DMG400011347	134.302	1.30788	0.241156	5.4234	5.85E-08	2.29E-07		PGSC0003DMG400006287	226.894	-1.23587	0.200257	-6.17143	6.77E-10	3.24E-09
PGSC0003DMG400035459	21.7187	3.69596	0.680405	5.432	5.57E-08	2.19E-07		PGSC0003DMG400032093	76.973	-1.2414	0.345097	-3.59724	0.000321615	0.000776796
PGSC0003DMG400022677	983.509	3.1486	0.244719	12.8662	6.98E-38	2.21E-36		PGSC0003DMG400032094	51.3714	-1.12832	0.332509	-3.39336	0.000690409	0.00158686
PGSC0003DMG402010657	564.858	1.28976	0.159656	8.07836	6.56E-16	5.34E-15		PGSC0003DMG400032104	1437.51	-2.04242	0.119365	-17.1107	1.23E-65	1.23E-63
PGSC0003DMG401010657	350.925	1.2229	0.190175	6.43037	1.27E-10	6.55E-10		PGSC0003DMG400032098	54.9507	-1.01231	0.328704	-3.07972	0.00207199	0.00439375
PGSC0003DMG400010664	3504.16	2.81882	0.222191	12.6865	7.02E-37	2.10E-35		PGSC0003DMG400004354	22.3881	-1.26913	0.542719	-2.33847	0.0193627	0.0339062
PGSC0003DMG400010663	4492.27	2.03907	0.177784	11.4694	1.88E-30	4.06E-29		PGSC0003DMG400033116	108.106	-1.23394	0.227286	-5.42903	5.67E-08	2.22E-07
PGSC0003DMG400010661	4205.97	1.59643	0.143911	11.0932	1.35E-28	2.61E-27		PGSC0003DMG400033109	466.818	-1.00271	0.146113	-6.86261	6.76E-12	3.92E-11
PGSC0003DMG400010660	7631.45	1.42501	0.117169	12.162	4.95E-34	1.31E-32		PGSC0003DMG400033112	263.245	-1.58324	0.401745	-3.94091	8.12E-05	0.00021434
PGSC0003DMG400022845	77.0741	1.02685	0.255951	4.01188	6.02E-05	0.00016225		PGSC0003DMG400008988	11935.1	-2.32565	0.16083	-14.4604	2.16E-47	1.07E-45
PGSC0003DMG400022852	1381.82	1.26324	0.125847	10.0379	1.04E-23	1.47E-22		PGSC0003DMG400008995	150.778	-1.11043	0.213205	-5.20827	1.91E-07	7.04E-07
PGSC0003DMG400006283	15363.1	2.97421	0.178456	16.6664	2.30E-62	2.11E-60		PGSC0003DMG400008997	36.9627	-1.99851	0.463533	-4.31148	1.62E-05	4.72E-05
PGSC0003DMG400004348	1525.85	1.052	0.160274	6.56374	5.25E-11	2.79E-10		PGSC0003DMG400009007	406.21	-2.13867	0.238228	-8.97741	2.77E-19	2.91E-18
PGSC0003DMG400004361	16.9532	1.11947	0.512568	2.18404	0.0289591	0.0488756		PGSC0003DMG400009042	14886.9	-1.04989	0.108402	-9.68511	3.49E-22	4.47E-21
PGSC0003DMG400004349	2451.8	1.64822	0.180396	9.13668	6.44E-20	7.11E-19		PGSC0003DMG401009045	27.9566	-2.50198	0.575967	-4.34396	1.40E-05	4.12E-05
PGSC0003DMG400008978	29.5669	1.44658	0.562182	2.57316	0.0100775	0.0187135		PGSC0003DMG400009046	674.431	-1.18399	0.156563	-7.56236	3.96E-14	2.77E-13
PGSC0003DMG400008984	41.8965	1.79408	0.548456	3.27115	0.00107111	0.00238377		PGSC0003DMG400005206	31.9288	-2.33818	0.871925	-2.68163	0.00732645	0.0139839
PGSC0003DMG400008985	78.1649	6.49885	0.765413	8.49064	2.06E-17	1.88E-16		PGSC0003DMG400005200	985.814	-1.08952	0.162244	-6.71532	1.88E-11	1.04E-10
PGSC0003DMG402008996	225.61	2.85326	0.26633	10.7133	8.82E-27	1.52E-25		PGSC0003DMG400001117	2137.21	-1.04741	0.139305	-7.51882	5.53E-14	3.82E-13
PGSC0003DMG400008999	1183.13	1.41809	0.186981	7.58415	3.35E-14	2.36E-13		PGSC0003DMG401001116	329.59	-1.06879	0.178846	-5.97606	2.29E-09	1.04E-08
PGSC0003DMG400009002	6.99555	6.20191	1.45625	4.25882	2.06E-05	5.90E-05		PGSC0003DMG400000834	125.383	-1.53916	0.24087	-6.38998	1.66E-10	8.41E-10
PGSC0003DMG400009033	99.9192	2.04031	0.514033	3.96921	7.21E-05	0.00019174		PGSC0003DMG400000846	56.8621	-1.14576	0.301295	-3.80278	0.000143082	0.00036472
PGSC0003DMG400009004	3171.03	3.33831	0.148261	22.5165	2.86E-112	8.08E-110		PGSC0003DMG402017953	6.39189	-2.31292	0.908297	-2.54643	0.010883	0.0200773
PGSC0003DMG400009005	2015.19	2.45373	0.247967	9.89535	4.36E-23	5.91E-22		PGSC0003DMG401017953	34.0408	-1.45896	0.387025	-3.76968	0.000163459	0.000413033
PGSC0003DMG400009040	71.9027	1.19327	0.371796	3.20948	0.00132976	0.00291075		PGSC0003DMG401006753	97.3925	-1.0223	0.24538	-4.16617	3.10E-05	8.70E-05
PGSC0003DMG400009011	49.079	1.21957	0.509964	2.39149	0.0167803	0.0298249		PGSC0003DMG400006757	59.8755	-2.20583	0.373756	-5.9018	3.60E-09	1.60E-08
PGSC0003DMG400009051	1962.4	5.70806	0.212497	26.8618	6.14E-159	4.14E-156		PGSC0003DMG400006759	18.4977	-2.40512	0.573821	-4.1914	2.77E-05	7.83E-05
PGSC0003DMG400009021	464.75	7.48553	0.481949	15.5318	2.11E-54	1.40E-52		PGSC0003DMG400006760	173.279	-2.60905	0.299313	-8.71678	2.86E-18	2.77E-17
PGSC0003DMG400005214	197.663	1.03994	0.200752	5.18022	2.22E-07	8.11E-07		PGSC0003DMG400006825	120.329	-1.47365	0.229706	-6.41535	1.40E-10	7.20E-10
PGSC0003DMG400005213	836.635	1.59908	0.197052	8.11503	4.86E-16	3.99E-15		PGSC0003DMG400006838	50.4005	-2.08207	0.352209	-5.91145	3.39E-09	1.51E-08
PGSC0003DMG400005199	3922.68	1.54265	0.147855	10.4335	1.74E-25	2.74E-24		PGSC0003DMG400006840	570.525	-1.83551	0.276874	-6.62939	3.37E-11	1.83E-10
PGSC0003DMG400005197	703.032	1.12898	0.308874	3.65514	0.000257044	0.000630676		PGSC0003DMG400006841	18.6261	-2.76295	0.593372	-4.65636	3.22E-06	1.03E-05
PGSC0003DMG402005194	4.96236	4.70792	1.46766	3.20778	0.00133765	0.00292647		PGSC0003DMG400006842	410.047	-4.19229	0.392899	-10.6702	1.40E-26	2.38E-25
PGSC0003DMG401005194	668.689	2.40723	0.213707	11.2642	1.97E-29	3.98E-28		PGSC0003DMG400006843	560.477	-2.10623	0.234099	-8.99716	2.32E-19	2.44E-18
PGSC0003DMG400005192	306.047	1.35071	0.191016	7.07118	1.54E-12	9.39E-12		PGSC0003DMG400042445	480.595	-2.45039	0.261346	-9.37603	6.85E-21	8.09E-20
PGSC0003DMG400000836	418.515	1.04475	0.166648	6.26921	3.63E-10	1.78E-09		PGSC0003DMG400006781	340.871	-2.38271	0.236913	-10.0573	8.53E-24	1.22E-22
PGSC0003DMG400017959	2063.44	1.01442	0.178881	5.67092	1.42E-08	5.97E-08		PGSC0003DMG400006846	4461.69	-1.40189	0.150936	-9.28798	1.57E-20	1.82E-19
PGSC0003DMG400017958	905.364	3.20598	0.191729	16.7214	9.16E-63	8.51E-61		PGSC0003DMG400006858	836.451	-1.32223	0.166138	-7.9586	1.74E-15	1.36E-14
PGSC0003DMG400006816	692.93	1.05502	0.234262	4.50358	6.68E-06	2.05E-05		PGSC0003DMG400006795	168.154	-1.03374	0.220302	-4.69239	2.70E-06	8.72E-06
PGSC0003DMG401006819	391.726	1.88791	0.173515	10.8804	1.43E-27	2.61E-26		PGSC0003DMG400006796	192.431	-1.96135	0.285789	-6.86291	6.75E-12	3.91E-11
PGSC0003DMG400006764	77.7553	2.41336	0.383644	6.29062	3.16E-10	1.56E-09		PGSC0003DMG400006797	214.575	-1.49563	0.265256	-5.63846	1.72E-08	7.13E-08
PGSC0003DMG400006765	2063.87	4.52466	0.165453	27.3472	1.17E-164	9.38E-162		PGSC0003DMG400006889	56.3327	-1.82634	0.316861	-5.76385	8.22E-09	3.53E-08
PGSC0003DMG400006836	261.097	1.83034	0.218402	8.3806	5.27E-17	4.66E-16		PGSC0003DMG400006871	283.054	-1.07158	0.237735	-4.50745	6.56E-06	2.01E-05
PGSC0003DMG400006778	1551.2	1.12471	0.121721	9.24006	2.46E-20	2.80E-19		PGSC0003DMG400006808	11.5309	-1.98769	0.6655	-2.98676	0.0028195	0.00583902
PGSC0003DMG400006837	142.421	1.54733	0.262287	5.89936	3.65E-09	1.62E-08		PGSC0003DMG400006872	512.338	-2.08201	0.232533	-8.95363	3.44E-19	3.59E-18
PGSC0003DMG400006784	1328.93	1.47187	0.179789	8.18664	2.69E-16	2.25E-15		PGSC0003DMG400025259	342.267	-1.21374	0.209893	-5.78265	7.35E-09	3.18E-08
PGSC0003DMG400006854	656.317	3.29479	0.21327	15.4489	7.67E-54	5.00E-52		PGSC0003DMG400006311	721.269	-1.0318	0.237701	-4.34076	1.42E-05	4.17E-05
PGSC0003DMG400006790	86.5143	2.08913	0.362616	5.76128	8.35E-09	3.58E-08		PGSC0003DMG400028981	1838.71	-1.38234	0.197798	-6.98866	2.78E-12	1.66E-11
PGSC0003DMG400006857	1503.91	1.03352	0.137844	7.49779	6.49E-14	4.46E-13		PGSC0003DMG400028986	11.0732	-2.01286	0.9069	-2.21949	0.0264531	0.0450006
PGSC0003DMG400006859	2875.11	1.01153	0.134605	7.51479	5.70E-14	3.94E-13		PGSC0003DMG400031129	10.6978	-2.531	0.771588	-3.28025	0.00103714	0.00231285
PGSC0003DMG400006861	102.887	1.4388	0.322984	4.4547	8.40E-06	2.54E-05		PGSC0003DMG400031111	1301.2	-2.12339	0.147719	-14.3745	7.48E-47	3.66E-45
PGSC0003DMG400006864	758.956	1.35737	0.172426	7.87218	3.49E-15	2.66E-14		PGSC0003DMG400020980	13.3716	-1.82868	0.595304	-3.07183	0.00212748	0.00450086
PGSC0003DMG400006802	31.7113	1.42124	0.503139	2.82475	0.00473179	0.00937566		PGSC0003DMG400020979	29.171	-1.09023	0.391284	-2.78628	0.00533169	0.0104631
PGSC0003DMG400006890	212.078	3.30823	0.284006	11.6485	2.34E-31	5.31E-30		PGSC0003DMG400020984	107.326	-1.86268	0.270454	-6.88726	5.69E-12	3.31E-11
PGSC0003DMG400006813	2893.87	1.32934	0.193479	6.87072	6.39E-12	3.71E-11		PGSC0003DMG400001786	27.56	-2.0187	0.493589	-4.08983	4.32E-05	0.000118677
PGSC0003DMG400006814	4040.27	1.89003	0.219677	8.60368	7.72E-18	7.27E-17		PGSC0003DMG400001811	90.5358	-1.02529	0.26079	-3.9315	8.44E-05	0.00022251
PGSC0003DMG400025262	655.785	1.6984	0.186613	9.10119	8.93E-20	9.73E-19		PGSC0003DMG400001812	27.3543	-1.43076	0.452761	-3.16008	0.00157727	0.00341143
PGSC0003DMG400025245	1338.27	1.29982	0.176461	7.36605	1.76E-13	1.16E-12		PGSC0003DMG400001794	187.187	-1.5692	0.210183	-7.46588	8.27E-14	5.64E-13
PGSC0003DMG400025244	12.5197	2.10078	0.837756	2.50763	0.0121544	0.0222229		PGSC0003DMG401001686	76.4953	-1.41157	0.339706	-4.15526	3.25E-05	9.10E-05
PGSC0003DMG400025255	6.86044	2.22629	0.878444	2.53436	0.0112654	0.0207225		PGSC0003DMG400001692	981.843	-1.17563	0.20075	-5.85621	4.74E-09	2.08E-08
PGSC0003DMG400025267	31.3005	2.95672	0.604373	4.89221	9.97E-07	3.39E-06		PGSC0003DMG401001693	35.4738	-1.98998	0.427019	-4.66016	3.16E-06	1.01E-05
PGSC0003DMG400025266	140.141	3.08025	0.412614	7.46521	8.32E-14	5.67E-13		PGSC0003DMG402031176	284.053	-1.06058	0.183847	-5.76883	7.98E-09	3.43E-08
PGSC0003DMG400025254	119.174	1.07794	0.24248	4.4455	8.77E-06	2.65E-05		PGSC0003DMG401026044	131.065	-1.31767	0.32147	-4.09888	4.15E-05	0.000114402
PGSC0003DMG400025240	132.304	2.69216	0.378313	7.11623	1.11E-12	6.87E-12		PGSC0003DMG400025985	47.8323	-1.76483	0.434742	-4.05949	4.92E-05	0.000134006
PGSC0003DMG400006318	377.328	1.29836	0.176387	7.36084	1.83E-13	1.21E-12		PGSC0003DMG400026029	376.754	-1.26806	0.207291	-6.1173	9.52E-10	4.49E-09
PGSC0003DMG400006329	410.086	1.14805	0.179235	6.40524	1.50E-10	7.67E-10		PGSC0003DMG400026025	132.159	-3.6749	0.411618	-8.92794	4.34E-19	4.50E-18
PGSC0003DMG400006309	25.0033	5.56185	0.950611	5.85082	4.89E-09	2.15E-08		PGSC0003DMG400025976	2033.02	-1.26827	0.20186	-6.28293	3.32E-10	1.64E-09
PGSC0003DMG400006327	5.69681	2.87195	1.12163	2.56053	0.0104514	0.0193546		PGSC0003DMG400026020	24.0801	-1.1089	0.475216	-2.33347	0.0196234	0.0343294
PGSC0003DMG400006323	10.0912	6.71905	1.4954	4.49314	7.02E-06	2.15E-05		PGSC0003DMG400026009	122.567	-1.94839	0.246099	-7.91711	2.43E-15	1.88E-14
PGSC0003DMG400028965	20.3125	7.73504	1.28423	6.0231	1.71E-09	7.87E-09		PGSC0003DMG400025967	51.5986	-2.73271	0.45116	-6.05707	1.39E-09	6.43E-09
PGSC0003DMG400028967	17.313	7.50393	1.29644	5.78809	7.12E-09	3.08E-08		PGSC0003DMG400026004	283.011	-1.04187	0.388378	-2.68261	0.00730493	0.0139454
PGSC0003DMG400028972	36.0625	8.56456	1.26794	6.7547	1.43E-11	8.05E-11		PGSC0003DMG400012755	226.263	-1.33167	0.195257	-6.82007	9.10E-12	5.22E-11
PGSC0003DMG400028983	9.85903	5.72124	1.35555	4.22061	2.44E-05	6.93E-05		PGSC0003DMG400012767	30.8986	-1.52645	0.408881	-3.73324	0.000189034	0.000472574
PGSC0003DMG400028989	29.2	3.71686	0.61225	6.07082	1.27E-09	5.92E-09		PGSC0003DMG400027782	32.6176	-2.83915	0.467641	-6.07121	1.27E-09	5.90E-09
PGSC0003DMG400028977	1139.05	1.61678	0.178603	9.05234	1.40E-19	1.50E-18		PGSC0003DMG400027767	7.60092	-2.44976	0.923256	-2.65339	0.00796873	0.0151104
PGSC0003DMG400028978	6.19678	2.62906	1.01646	2.58649	0.00969591	0.0180627		PGSC0003DMG400017054	849.805	-1.54076	0.155636	-9.89982	4.17E-23	5.66E-22
PGSC0003DMG400031130	2031.27	1.53951	0.136275	11.2971	1.36E-29	2.76E-28		PGSC0003DMG400017050	391.535	-1.80212	0.15725	-11.4603	2.09E-30	4.48E-29
PGSC0003DMG400031114	54.5053	1.26572	0.310633	4.07463	4.61E-05	0.00012619		PGSC0003DMG400000131	337.608	-1.6877	0.156257	-10.8008	3.41E-27	6.05E-26
PGSC0003DMG400031124	1027.6	3.27553	0.223849	14.6328	1.74E-48	9.18E-47		PGSC0003DMG401000006	123.899	-1.0715	0.256954	-4.17002	3.05E-05	8.56E-05
PGSC0003DMG400001801	457.51	1.95389	0.165347	11.8169	3.19E-32	7.64E-31		PGSC0003DMG400000144	12.5158	-2.4221	0.860668	-2.81421	0.0048897	0.00966139
PGSC0003DMG400001821	11.1701	4.96373	1.19905	4.13972	3.48E-05	9.70E-05		PGSC0003DMG400000146	71.1357	-2.08046	0.365271	-5.69566	1.23E-08	5.19E-08
PGSC0003DMG400001700	1151.3	3.44976	0.171332	20.1349	3.65E-90	6.52E-88		PGSC0003DMG400000017	84.3471	-1.04563	0.293773	-3.55931	0.000371832	0.000889553
PGSC0003DMG400001671	411.663	1.78777	0.294853	6.06328	1.33E-09	6.19E-09		PGSC0003DMG400000149	774.086	-2.19044	0.220711	-9.92444	3.26E-23	4.47E-22
PGSC0003DMG400001674	6207.16	1.76595	0.137376	12.8548	8.08E-38	2.55E-36		PGSC0003DMG402000019	129.042	-1.2152	0.252201	-4.81839	1.45E-06	4.83E-06
PGSC0003DMG400001703	75.1613	2.07114	0.305679	6.77553	1.24E-11	7.01E-11		PGSC0003DMG400000025	2004.99	-2.99667	0.204664	-14.6419	1.52E-48	8.05E-47
PGSC0003DMG400001707	46.5724	1.16134	0.497817	2.33287	0.019655	0.0343733		PGSC0003DMG400000027	14.5744	-1.66737	0.570909	-2.92056	0.00349406	0.00710437
PGSC0003DMG400001709	854.865	2.08799	0.130514	15.9982	1.32E-57	9.82E-56		PGSC0003DMG400000159	355.926	-2.94362	0.218704	-13.4593	2.71E-41	9.85E-40
PGSC0003DMG400001681	128.871	1.1346	0.241314	4.70176	2.58E-06	8.35E-06		PGSC0003DMG400000164	249.074	-1.17163	0.224348	-5.22238	1.77E-07	6.55E-07
PGSC0003DMG400001711	341.882	1.49771	0.158583	9.44428	3.58E-21	4.32E-20		PGSC0003DMG400000038	259.815	-1.29509	0.215604	-6.00682	1.89E-09	8.67E-09
PGSC0003DMG400001714	2625.39	1.1817	0.158695	7.44639	9.59E-14	6.50E-13		PGSC0003DMG400000048	180.287	-1.58662	0.203157	-7.8098	5.73E-15	4.30E-14
PGSC0003DMG400001684	264.474	2.07609	0.284612	7.29445	3.00E-13	1.94E-12		PGSC0003DMG402000198	177.162	-1.7404	0.281254	-6.18799	6.09E-10	2.92E-09
PGSC0003DMG400001716	3806.5	1.9711	0.168301	11.7118	1.11E-31	2.59E-30		PGSC0003DMG400000075	3151.1	-1.22141	0.167088	-7.30996	2.67E-13	1.74E-12
PGSC0003DMG402001720	278.377	1.74762	0.180417	9.68655	3.44E-22	4.41E-21		PGSC0003DMG402000083	183.644	-1.00016	0.263382	-3.79738	0.000146232	0.000372292
PGSC0003DMG400001723	1314.28	2.15183	0.208747	10.3083	6.46E-25	9.89E-24		PGSC0003DMG400000204	6223.52	-1.05331	0.287622	-3.66213	0.000250129	0.000614504
PGSC0003DMG400001690	1264.46	1.13378	0.20387	5.56129	2.68E-08	1.09E-07		PGSC0003DMG400000205	58.1421	-2.22115	0.637089	-3.4864	0.000489564	0.00114937
PGSC0003DMG403001724	1179.09	1.14603	0.146329	7.8319	4.81E-15	3.63E-14		PGSC0003DMG400000089	118.05	-1.18876	0.438193	-2.71287	0.00667025	0.0128306
PGSC0003DMG400001696	295.319	1.36563	0.22634	6.03354	1.60E-09	7.40E-09		PGSC0003DMG400000207	21.5314	-1.79073	0.603624	-2.96663	0.00301085	0.00620945
PGSC0003DMG400031161	12.0782	2.11482	0.72943	2.89927	0.00374027	0.00756231		PGSC0003DMG400000265	47.0444	-1.01639	0.346311	-2.93491	0.00333643	0.00681436
PGSC0003DMG401031174	9.96488	1.77255	0.728328	2.43373	0.0149443	0.0267988		PGSC0003DMG400000213	50.521	-1.08856	0.340065	-3.20102	0.0013694	0.00299188
PGSC0003DMG400031166	3380.4	1.50455	0.139952	10.7505	5.89E-27	1.03E-25		PGSC0003DMG400000214	1191.55	-1.12233	0.127053	-8.83359	1.01E-18	1.02E-17
PGSC0003DMG400026054	49.8005	3.53186	0.456808	7.7316	1.06E-14	7.81E-14		PGSC0003DMG400000099	229.428	-3.63862	0.235264	-15.4661	5.87E-54	3.85E-52
PGSC0003DMG401026043	163.145	1.57936	0.272799	5.78948	7.06E-09	3.06E-08		PGSC0003DMG400000108	3390.88	-1.06782	0.161997	-6.59158	4.35E-11	2.34E-10
PGSC0003DMG404026043	76.5708	1.36204	0.270318	5.03864	4.69E-07	1.66E-06		PGSC0003DMG400000118	1633.16	-1.02068	0.12598	-8.10192	5.41E-16	4.43E-15
PGSC0003DMG400025981	887.474	1.22387	0.165551	7.39272	1.44E-13	9.60E-13		PGSC0003DMG400000234	1274.99	-2.05773	0.172378	-11.9373	7.56E-33	1.88E-31
PGSC0003DMG400026026	3478.61	1.10136	0.130762	8.42261	3.68E-17	3.30E-16		PGSC0003DMG400000237	152.53	-1.31906	0.258849	-5.09586	3.47E-07	1.24E-06
PGSC0003DMG400026023	60.9503	2.90921	0.349324	8.32811	8.21E-17	7.17E-16		PGSC0003DMG400000123	303.685	-1.34828	0.31241	-4.31572	1.59E-05	4.64E-05
PGSC0003DMG400026015	1271.23	1.33033	0.143756	9.25407	2.16E-20	2.47E-19		PGSC0003DMG400000125	1174.66	-1.72755	0.183444	-9.41733	4.63E-21	5.54E-20
PGSC0003DMG400025968	383.093	1.28015	0.172957	7.40158	1.35E-13	9.01E-13		PGSC0003DMG400046434	105.928	-2.13932	0.323354	-6.61605	3.69E-11	1.99E-10
PGSC0003DMG400026010	1582.87	1.37645	0.238323	5.77556	7.67E-09	3.31E-08		PGSC0003DMG400000126	59.5774	-2.06209	0.40799	-5.05428	4.32E-07	1.54E-06
PGSC0003DMG400026008	860.635	1.0019	0.148041	6.76772	1.31E-11	7.38E-11		PGSC0003DMG400000244	104.886	-2.82857	0.321949	-8.78577	1.55E-18	1.54E-17
PGSC0003DMG400026006	2636.82	1.88785	0.19405	9.72867	2.28E-22	2.94E-21		PGSC0003DMG400000245	114.016	-1.85459	0.282089	-6.57448	4.88E-11	2.61E-10
PGSC0003DMG401025960	1082	1.52431	0.170845	8.92222	4.57E-19	4.73E-18		PGSC0003DMG400000247	61.2364	-1.30779	0.337527	-3.87461	0.000106795	0.000277468
PGSC0003DMG400012775	412.793	2.45066	0.177228	13.8278	1.73E-43	7.12E-42		PGSC0003DMG400018333	735.11	-2.11047	0.151742	-13.9083	5.64E-44	2.38E-42
PGSC0003DMG400012774	412.386	2.60355	0.30539	8.5253	1.52E-17	1.41E-16		PGSC0003DMG400018382	68.5001	-2.61287	0.342719	-7.62396	2.46E-14	1.75E-13
PGSC0003DMG400012771	6029.95	1.09746	0.12713	8.63259	6.00E-18	5.70E-17		PGSC0003DMG400005408	878.724	-1.45559	0.157565	-9.23803	2.51E-20	2.85E-19
PGSC0003DMG400012770	254.436	2.34331	0.349283	6.70893	1.96E-11	1.09E-10		PGSC0003DMG400005407	324.287	-1.21636	0.171496	-7.09264	1.32E-12	8.10E-12
PGSC0003DMG400012769	126.41	4.76778	0.398884	11.9528	6.28E-33	1.57E-31		PGSC0003DMG400003290	129.789	-1.28918	0.314331	-4.10135	4.11E-05	0.000113324
PGSC0003DMG400027781	19.2994	3.1964	0.638292	5.00774	5.51E-07	1.93E-06		PGSC0003DMG402003286	270.937	-1.31365	0.222374	-5.90741	3.48E-09	1.55E-08
PGSC0003DMG400027768	1012.1	1.22744	0.141864	8.65226	5.05E-18	4.81E-17		PGSC0003DMG402027501	474.396	-1.03067	0.185391	-5.55943	2.71E-08	1.10E-07
PGSC0003DMG400000133	351.812	1.67665	0.20624	8.12963	4.31E-16	3.56E-15		PGSC0003DMG400027499	64.5104	-2.0469	0.336658	-6.08006	1.20E-09	5.60E-09
PGSC0003DMG400000009	106.645	1.58751	0.400972	3.95916	7.52E-05	0.000199582		PGSC0003DMG400027520	288.469	-1.6263	0.354002	-4.59402	4.35E-06	1.37E-05
PGSC0003DMG400000010	835.48	1.37877	0.1409	9.78545	1.30E-22	1.70E-21		PGSC0003DMG400027514	349.967	-1.3216	0.177848	-7.43109	1.08E-13	7.26E-13
PGSC0003DMG400000142	412.164	1.85888	0.204252	9.1009	8.96E-20	9.75E-19		PGSC0003DMG400019429	55.6282	-1.24486	0.401264	-3.10235	0.00191989	0.0040936
PGSC0003DMG401000020	3232.07	1.20169	0.152375	7.8864	3.11E-15	2.39E-14		PGSC0003DMG402022475	904.325	-1.76453	0.163056	-10.8216	2.72E-27	4.85E-26
PGSC0003DMG400038230	14.3297	3.24528	0.73112	4.43878	9.05E-06	2.73E-05		PGSC0003DMG401022475	842.369	-1.86292	0.143463	-12.9853	1.48E-38	4.86E-37
PGSC0003DMG400000161	155.705	1.84833	0.237842	7.77122	7.77E-15	5.78E-14		PGSC0003DMG400022472	2630.09	-1.44322	0.140611	-10.2639	1.02E-24	1.54E-23
PGSC0003DMG400000037	964.745	2.46086	0.181877	13.5303	1.04E-41	3.91E-40		PGSC0003DMG400022504	412.44	-3.08037	0.184718	-16.676	1.96E-62	1.80E-60
PGSC0003DMG400000046	2367.41	2.21432	0.27529	8.0436	8.72E-16	7.02E-15		PGSC0003DMG400022488	178.922	-2.98717	0.339844	-8.78984	1.50E-18	1.48E-17
PGSC0003DMG400000174	56.8872	1.903	0.314644	6.04811	1.47E-09	6.78E-09		PGSC0003DMG402022480	15.8451	-2.03842	0.5642	-3.61295	0.000302738	0.000734599
PGSC0003DMG400000177	1446.53	1.44184	0.225179	6.40308	1.52E-10	7.76E-10		PGSC0003DMG400028593	32.4863	-2.89791	0.61771	-4.69137	2.71E-06	8.76E-06
PGSC0003DMG400000178	98.0919	1.25763	0.23586	5.33213	9.71E-08	3.70E-07		PGSC0003DMG400028596	35.0429	-1.16959	0.433982	-2.69502	0.00703834	0.0134783
PGSC0003DMG400000180	469.933	1.45435	0.341789	4.25511	2.09E-05	6.00E-05		PGSC0003DMG401028565	91.1019	-1.25547	0.369382	-3.39884	0.000676728	0.00155697
PGSC0003DMG400000185	2386.3	1.4266	0.184235	7.74337	9.68E-15	7.14E-14		PGSC0003DMG402028565	967.17	-1.18533	0.179249	-6.61277	3.77E-11	2.04E-10
PGSC0003DMG401000057	276.988	1.0279	0.248179	4.14178	3.45E-05	9.62E-05		PGSC0003DMG400028567	347.819	-1.27763	0.191812	-6.66084	2.72E-11	1.49E-10
PGSC0003DMG400000062	62.3443	3.01182	0.404865	7.43908	1.01E-13	6.85E-13		PGSC0003DMG400028568	386.078	-1.54446	0.345959	-4.4643	8.03E-06	2.44E-05
PGSC0003DMG400000263	32.3496	4.48839	0.656249	6.83946	7.95E-12	4.58E-11		PGSC0003DMG402028574	836.787	-1.52169	0.247783	-6.14124	8.19E-10	3.89E-09
PGSC0003DMG400000063	328.463	2.58227	0.188928	13.668	1.58E-42	6.18E-41		PGSC0003DMG400028601	544.606	-1.14974	0.424205	-2.71034	0.00672147	0.0129224
PGSC0003DMG400000193	33.5889	3.69994	0.605173	6.11385	9.73E-10	4.58E-09		PGSC0003DMG400028604	142.992	-1.01594	0.347611	-2.92264	0.00347079	0.00706324
PGSC0003DMG400000064	165.679	2.81029	0.303726	9.25272	2.19E-20	2.50E-19		PGSC0003DMG400028584	84.9	-2.53526	0.355803	-7.12544	1.04E-12	6.43E-12
PGSC0003DMG400000066	18058.3	5.47519	0.228043	24.0094	2.22E-127	8.27E-125		PGSC0003DMG400018994	177.711	-1.91453	0.220728	-8.67371	4.18E-18	4.02E-17
PGSC0003DMG400000067	1715.88	3.1406	0.22423	14.0061	1.43E-44	6.23E-43		PGSC0003DMG402013193	31.17	-1.60337	0.407471	-3.93493	8.32E-05	0.000219493
PGSC0003DMG400000069	266.846	1.4183	0.290613	4.88036	1.06E-06	3.59E-06		PGSC0003DMG401024737	2689.61	-1.64859	0.155775	-10.5831	3.57E-26	5.92E-25
PGSC0003DMG400000080	18.9827	1.5809	0.551944	2.86424	0.00418005	0.0083673		PGSC0003DMG400024739	1771.24	-1.29099	0.166426	-7.75712	8.69E-15	6.43E-14
PGSC0003DMG400000081	1250.28	1.2732	0.165847	7.67696	1.63E-14	1.18E-13		PGSC0003DMG400024690	29.9748	-1.23707	0.543638	-2.27553	0.0228739	0.0394188
PGSC0003DMG402000201	196.786	1.05075	0.245924	4.27266	1.93E-05	5.57E-05		PGSC0003DMG400024752	397.493	-1.08806	0.256449	-4.24279	2.21E-05	6.32E-05
PGSC0003DMG400000090	1351.57	1.42392	0.130111	10.9439	7.11E-28	1.33E-26		PGSC0003DMG400024710	282.594	-1.06098	0.173929	-6.10009	1.06E-09	4.96E-09
PGSC0003DMG400000091	39.9331	2.75537	0.430703	6.39739	1.58E-10	8.05E-10		PGSC0003DMG400024713	1566.14	-1.30226	0.155238	-8.3888	4.91E-17	4.35E-16
PGSC0003DMG400000092	596.651	2.24471	0.237849	9.43753	3.82E-21	4.60E-20		PGSC0003DMG400024720	7985.31	-1.46004	0.14933	-9.77722	1.41E-22	1.84E-21
PGSC0003DMG400000093	13.6444	3.37059	0.769132	4.38233	1.17E-05	3.49E-05		PGSC0003DMG400024769	178.177	-1.61617	0.326302	-4.95298	7.31E-07	2.53E-06
PGSC0003DMG400035976	3636.6	2.26306	0.17605	12.8546	8.10E-38	2.55E-36		PGSC0003DMG400024777	11.5965	-2.21754	0.857327	-2.58658	0.00969345	0.0180598
PGSC0003DMG400000211	1463.29	2.62226	0.192251	13.6398	2.32E-42	9.06E-41		PGSC0003DMG400002810	664.57	-1.39643	0.186149	-7.50164	6.30E-14	4.34E-13
PGSC0003DMG402000100	59.1093	1.1032	0.305834	3.60718	0.000309544	0.000750069		PGSC0003DMG400002808	24.4725	-1.69563	0.473109	-3.58401	0.00033836	0.000814698
PGSC0003DMG402000216	74.4467	1.27441	0.336453	3.78777	0.000152007	0.00038587		PGSC0003DMG400002807	330.515	-1.16469	0.180547	-6.4509	1.11E-10	5.77E-10
PGSC0003DMG400000227	1700.03	3.7502	0.209642	17.8886	1.45E-71	1.73E-69		PGSC0003DMG400002804	130.224	-1.52982	0.240669	-6.35653	2.06E-10	1.04E-09
PGSC0003DMG400000114	2409.22	1.01563	0.14921	6.80668	9.99E-12	5.70E-11		PGSC0003DMG400002762	840.217	-1.1685	0.154072	-7.58407	3.35E-14	2.36E-13
PGSC0003DMG401000117	1229.37	1.28379	0.151538	8.47176	2.42E-17	2.19E-16		PGSC0003DMG402002797	323.773	-1.15423	0.169954	-6.79146	1.11E-11	6.31E-11
PGSC0003DMG400000241	1190.01	1.97981	0.202127	9.79485	1.18E-22	1.56E-21		PGSC0003DMG400018248	298.947	-1.48077	0.276543	-5.35457	8.58E-08	3.29E-07
PGSC0003DMG400000128	1660.45	1.28386	0.163608	7.84719	4.25E-15	3.23E-14		PGSC0003DMG401018223	1473.48	-2.71844	0.238664	-11.3902	4.68E-30	9.75E-29
PGSC0003DMG400005404	4873.98	1.52232	0.195152	7.8007	6.16E-15	4.62E-14		PGSC0003DMG400018222	161.408	-1.18485	0.219572	-5.39619	6.81E-08	2.65E-07
PGSC0003DMG400040483	699.476	1.40334	0.172725	8.12471	4.48E-16	3.70E-15		PGSC0003DMG400018265	78.7004	-1.60297	0.334825	-4.78747	1.69E-06	5.59E-06
PGSC0003DMG401003285	868.762	2.77783	0.22414	12.3933	2.84E-35	7.89E-34		PGSC0003DMG400018264	181.086	-1.31485	0.296249	-4.43833	9.07E-06	2.73E-05
PGSC0003DMG400003291	2521.63	1.4334	0.141744	10.1127	4.85E-24	7.02E-23		PGSC0003DMG400018263	1178.16	-1.60164	0.22066	-7.25839	3.92E-13	2.51E-12
PGSC0003DMG400003289	138.092	2.91448	0.28662	10.1685	2.74E-24	4.02E-23		PGSC0003DMG400018220	199.888	-2.52399	0.265448	-9.50844	1.94E-21	2.38E-20
PGSC0003DMG400003295	2814.1	1.09367	0.160248	6.82487	8.80E-12	5.06E-11		PGSC0003DMG400018255	239.981	-2.00118	0.206314	-9.6997	3.02E-22	3.89E-21
PGSC0003DMG401003297	801.06	5.66726	0.24306	23.3163	3.03E-120	1.01E-117		PGSC0003DMG400020725	6.05961	-2.31559	0.975176	-2.37454	0.0175709	0.03109
PGSC0003DMG402003297	1648.55	3.17738	0.147555	21.5335	7.56E-103	1.78E-100		PGSC0003DMG400020716	245.529	-2.2458	0.208942	-10.7485	6.02E-27	1.06E-25
PGSC0003DMG400027508	763.207	2.01017	0.206092	9.75375	1.78E-22	2.31E-21		PGSC0003DMG402024871	1913.96	-1.13091	0.211721	-5.34151	9.22E-08	3.53E-07
PGSC0003DMG401027528	655.768	2.07419	0.195369	10.6168	2.49E-26	4.18E-25		PGSC0003DMG401024877	417.072	-1.06566	0.186583	-5.71144	1.12E-08	4.75E-08
PGSC0003DMG400027517	2145.22	2.2729	0.273953	8.29667	1.07E-16	9.27E-16		PGSC0003DMG400024878	90.3148	-1.15744	0.287226	-4.02972	5.58E-05	0.000151137
PGSC0003DMG400019432	1177.43	3.20328	0.147243	21.7551	6.18E-105	1.52E-102		PGSC0003DMG400024880	44.1261	-1.02934	0.326441	-3.15322	0.0016148	0.00348576
PGSC0003DMG402019427	183.799	2.35606	0.47365	4.97425	6.55E-07	2.28E-06		PGSC0003DMG400024885	1734.89	-1.29299	0.149471	-8.65041	5.13E-18	4.89E-17
PGSC0003DMG400019446	1859.44	4.38378	0.600059	7.30559	2.76E-13	1.80E-12		PGSC0003DMG400023801	74.7087	-2.55243	0.424737	-6.00943	1.86E-09	8.54E-09
PGSC0003DMG403019442	980.407	1.55808	0.170361	9.14574	5.92E-20	6.55E-19		PGSC0003DMG400023797	267.218	-1.2421	0.216227	-5.74443	9.22E-09	3.94E-08
PGSC0003DMG400022512	1247.03	1.13987	0.121436	9.38659	6.20E-21	7.34E-20		PGSC0003DMG400023759	39.4662	-1.88326	0.39684	-4.74563	2.08E-06	6.81E-06
PGSC0003DMG400022511	4015.11	1.44252	0.156916	9.19296	3.82E-20	4.27E-19		PGSC0003DMG400023753	132.861	-1.32056	0.29821	-4.42827	9.50E-06	2.86E-05
PGSC0003DMG400022502	35.7446	2.53628	0.471814	5.37559	7.63E-08	2.95E-07		PGSC0003DMG400023751	185.985	-1.44306	0.456313	-3.16243	0.0015646	0.00338508
PGSC0003DMG400022500	1633.39	1.63402	0.14264	11.4556	2.20E-30	4.71E-29		PGSC0003DMG400023750	237.646	-1.24008	0.183968	-6.74073	1.58E-11	8.84E-11
PGSC0003DMG400022496	658.141	3.27611	0.256323	12.7812	2.09E-37	6.43E-36		PGSC0003DMG400023747	19.2299	-1.31298	0.498706	-2.63278	0.0084689	0.0159662
PGSC0003DMG400022493	88.6999	1.64102	0.280974	5.84045	5.21E-09	2.28E-08		PGSC0003DMG400029779	15.3273	-1.46564	0.578274	-2.53451	0.0112606	0.0207173
PGSC0003DMG400022492	334.975	2.59024	0.175239	14.7811	1.94E-49	1.07E-47		PGSC0003DMG400029752	420.36	-1.33215	0.303136	-4.39456	1.11E-05	3.31E-05
PGSC0003DMG400022489	459.517	1.16326	0.17495	6.64909	2.95E-11	1.61E-10		PGSC0003DMG400029740	3060.58	-1.41446	0.211465	-6.68887	2.25E-11	1.24E-10
PGSC0003DMG400022452	15.1833	1.59119	0.55597	2.86202	0.00420954	0.0084215		PGSC0003DMG400012591	3502.2	-2.26274	0.234714	-9.64044	5.40E-22	6.84E-21
PGSC0003DMG400028560	31.7037	1.75635	0.43182	4.06733	4.76E-05	0.000129885		PGSC0003DMG400012590	5819.06	-2.47179	0.264676	-9.33892	9.73E-21	1.14E-19
PGSC0003DMG400028594	1874.65	1.02899	0.146641	7.01706	2.27E-12	1.36E-11		PGSC0003DMG400012549	6373.16	-1.03608	0.191943	-5.39784	6.74E-08	2.62E-07
PGSC0003DMG402028569	66.5808	2.51623	0.337385	7.45805	8.78E-14	5.96E-13		PGSC0003DMG400033567	2062.66	-1.24585	0.177039	-7.03711	1.96E-12	1.19E-11
PGSC0003DMG401028570	229.444	1.35993	0.238689	5.6975	1.22E-08	5.13E-08		PGSC0003DMG401033568	334.953	-1.14959	0.173372	-6.63075	3.34E-11	1.81E-10
PGSC0003DMG400028571	65.2387	1.31099	0.297703	4.40369	1.06E-05	3.18E-05		PGSC0003DMG400033569	671.762	-1.34321	0.21786	-6.16546	7.03E-10	3.36E-09
PGSC0003DMG402028572	22.4779	2.37185	0.534037	4.44137	8.94E-06	2.70E-05		PGSC0003DMG400033581	214.367	-1.07925	0.188395	-5.72866	1.01E-08	4.31E-08
PGSC0003DMG402028570	781.084	1.8324	0.157419	11.6402	2.57E-31	5.84E-30		PGSC0003DMG403033574	644.758	-1.26406	0.142151	-8.89238	5.98E-19	6.11E-18
PGSC0003DMG400028581	5363.97	1.77951	0.135918	13.0925	3.64E-39	1.22E-37		PGSC0003DMG400033582	340.107	-1.2344	0.153779	-8.02706	9.98E-16	7.99E-15
PGSC0003DMG400028606	1058.29	1.34985	0.145041	9.30671	1.32E-20	1.54E-19		PGSC0003DMG400033584	743.511	-1.84167	0.126869	-14.5163	9.55E-48	4.87E-46
PGSC0003DMG400028611	2525.82	4.57471	0.134365	34.0469	4.51E-254	1.89E-250		PGSC0003DMG402010673	1127.3	-1.00901	0.146398	-6.89222	5.49E-12	3.21E-11
PGSC0003DMG400024693	81.748	2.70651	0.333421	8.11738	4.76E-16	3.92E-15		PGSC0003DMG400010682	189.688	-1.05519	0.20039	-5.26565	1.40E-07	5.24E-07
PGSC0003DMG400024743	188.278	1.32151	0.224176	5.89497	3.75E-09	1.66E-08		PGSC0003DMG400010669	65.9665	-1.00982	0.330992	-3.0509	0.00228159	0.00480065
PGSC0003DMG400024699	16.9077	3.15094	0.641293	4.91341	8.95E-07	3.06E-06		PGSC0003DMG400003117	246.795	-1.15578	0.19705	-5.86543	4.48E-09	1.98E-08
PGSC0003DMG400024703	1559.69	3.2894	0.229307	14.345	1.15E-46	5.58E-45		PGSC0003DMG400003115	263.097	-2.28991	0.218791	-10.4662	1.23E-25	1.98E-24
PGSC0003DMG400024749	716.184	2.95292	0.151308	19.5159	8.05E-85	1.29E-82		PGSC0003DMG400005120	4859.65	-1.56102	0.235259	-6.63534	3.24E-11	1.76E-10
PGSC0003DMG400024755	98.7498	1.63102	0.548663	2.97271	0.0029518	0.00609365		PGSC0003DMG400005105	47.0337	-2.56813	0.413618	-6.20894	5.33E-10	2.58E-09
PGSC0003DMG400024706	147.487	1.61363	0.254882	6.33089	2.44E-10	1.22E-09		PGSC0003DMG400005107	55.5979	-1.05881	0.311344	-3.40076	0.000671978	0.00154671
PGSC0003DMG400024707	25.7883	4.3574	0.911375	4.78113	1.74E-06	5.76E-06		PGSC0003DMG400025737	1920.73	-2.70716	0.194921	-13.8885	7.44E-44	3.12E-42
PGSC0003DMG400024757	4964.97	1.19464	0.143383	8.33182	7.96E-17	6.95E-16		PGSC0003DMG400025836	76.3138	-2.19038	0.307252	-7.12893	1.01E-12	6.28E-12
PGSC0003DMG400024708	6263.45	2.88	0.149066	19.3203	3.63E-83	5.57E-81		PGSC0003DMG400025935	17.6459	-1.63181	0.633266	-2.57682	0.00997145	0.0185337
PGSC0003DMG400024718	42.4457	5.60344	0.733209	7.64235	2.13E-14	1.53E-13		PGSC0003DMG400025744	96.8991	-1.38969	0.255377	-5.44173	5.28E-08	2.08E-07
PGSC0003DMG400024719	2510.62	1.6256	0.160644	10.1193	4.54E-24	6.57E-23		PGSC0003DMG400025857	29.1317	-1.22699	0.414143	-2.96272	0.00304935	0.00628079
PGSC0003DMG402024761	1325.88	2.25438	0.200471	11.2454	2.44E-29	4.90E-28		PGSC0003DMG400025761	326.903	-1.03495	0.169157	-6.11828	9.46E-10	4.46E-09
PGSC0003DMG400024763	5.31325	2.77791	1.08891	2.55108	0.0107388	0.0198394		PGSC0003DMG400025858	144.331	-1.20735	0.242354	-4.98175	6.30E-07	2.20E-06
PGSC0003DMG400024771	523.132	2.14092	0.238108	8.99136	2.44E-19	2.57E-18		PGSC0003DMG400025862	1440.28	-1.73807	0.191399	-9.08087	1.08E-19	1.16E-18
PGSC0003DMG400024772	1111	1.00371	0.142565	7.04033	1.92E-12	1.16E-11		PGSC0003DMG400025786	374.077	-1.05375	0.154991	-6.79881	1.05E-11	6.01E-11
PGSC0003DMG400024774	11.12	1.50505	0.639385	2.35391	0.0185771	0.0326768		PGSC0003DMG400025889	8.84106	-2.82487	0.8215	-3.43867	0.00058458	0.00135796
PGSC0003DMG400024732	438.941	1.36156	0.191503	7.10985	1.16E-12	7.18E-12		PGSC0003DMG400025895	998.533	-1.00322	0.127252	-7.88372	3.18E-15	2.44E-14
PGSC0003DMG400024783	62.2162	2.88054	0.394446	7.30275	2.82E-13	1.83E-12		PGSC0003DMG400025804	38.1398	-2.64062	0.41981	-6.29002	3.17E-10	1.57E-09
PGSC0003DMG400024784	3662.71	1.12741	0.17597	6.40683	1.49E-10	7.60E-10		PGSC0003DMG400025896	102.504	-2.38056	0.261011	-9.12055	7.47E-20	8.20E-19
PGSC0003DMG400002779	7060.01	1.65665	0.114106	14.5186	9.24E-48	4.72E-46		PGSC0003DMG401025898	15.8326	-1.61191	0.609307	-2.64549	0.00815733	0.0154401
PGSC0003DMG400002776	14027.9	1.9531	0.13873	14.0784	5.16E-45	2.30E-43		PGSC0003DMG402025899	2329.93	-1.47556	0.260855	-5.65662	1.54E-08	6.45E-08
PGSC0003DMG400002775	13.0688	2.45768	0.72684	3.38132	0.000721389	0.0016528		PGSC0003DMG400025822	590.815	-1.58133	0.209008	-7.56588	3.85E-14	2.70E-13
PGSC0003DMG400002773	765.084	2.41683	0.205084	11.7846	4.69E-32	1.11E-30		PGSC0003DMG401025908	33.2463	-1.90817	0.459847	-4.14956	3.33E-05	9.32E-05
PGSC0003DMG402002771	41.5361	1.90993	0.391978	4.87254	1.10E-06	3.73E-06		PGSC0003DMG400025950	56.871	-1.96697	0.338099	-5.81773	5.97E-09	2.60E-08
PGSC0003DMG400002801	1108.15	1.33285	0.176934	7.53304	4.96E-14	3.44E-13		PGSC0003DMG402025908	28.1748	-1.47778	0.484415	-3.05065	0.00228348	0.00480367
PGSC0003DMG400002765	3877.46	2.0941	0.154547	13.5499	7.93E-42	3.02E-40		PGSC0003DMG400025911	34.5646	-2.03021	0.489089	-4.15102	3.31E-05	9.26E-05
PGSC0003DMG400002798	625.379	1.93361	0.187929	10.289	7.90E-25	1.20E-23		PGSC0003DMG401025826	27.9804	-1.34469	0.492685	-2.72931	0.00634674	0.0122617
PGSC0003DMG400002789	312.664	1.39132	0.195381	7.12103	1.07E-12	6.64E-12		PGSC0003DMG402025826	77.069	-3.23752	0.339009	-9.54994	1.30E-21	1.61E-20
PGSC0003DMG400002787	248.422	2.78938	0.267566	10.425	1.91E-25	3.00E-24		PGSC0003DMG403025826	162.856	-2.37063	0.220946	-10.7295	7.40E-27	1.29E-25
PGSC0003DMG400002751	70.7162	2.66488	0.370488	7.19289	6.34E-13	3.99E-12		PGSC0003DMG400025916	16.4483	-1.50146	0.543368	-2.76326	0.0057228	0.0111553
PGSC0003DMG400002749	26.8406	1.87525	0.513117	3.65463	0.000257552	0.000631775		PGSC0003DMG400025918	19.8517	-1.96787	0.539997	-3.64424	0.000268188	0.000656094
PGSC0003DMG400018249	16.3844	4.95515	1.0133	4.89012	1.01E-06	3.42E-06		PGSC0003DMG400025927	8731.82	-2.07053	0.191384	-10.8187	2.81E-27	5.00E-26
PGSC0003DMG400018240	7530.69	1.01121	0.129271	7.82241	5.18E-15	3.91E-14		PGSC0003DMG400025830	16.6957	-1.58983	0.566157	-2.80811	0.00498334	0.00983494
PGSC0003DMG400018279	17.7814	2.05173	0.67252	3.05081	0.00228227	0.00480162		PGSC0003DMG401025831	54.2103	-1.7373	0.349034	-4.97745	6.44E-07	2.24E-06
PGSC0003DMG400018276	1040.92	2.24241	0.1774	12.6404	1.26E-36	3.74E-35		PGSC0003DMG400025954	1682.88	-1.30766	0.242466	-5.39317	6.92E-08	2.69E-07
PGSC0003DMG400018234	2060.2	1.19233	0.143931	8.28405	1.19E-16	1.03E-15		PGSC0003DMG400025162	172.929	-2.04355	0.434074	-4.70784	2.50E-06	8.12E-06
PGSC0003DMG400018232	56.4109	2.34242	0.380217	6.16075	7.24E-10	3.45E-09		PGSC0003DMG401025167	21.6862	-1.41968	0.60533	-2.34529	0.0190122	0.0333607
PGSC0003DMG400018273	299.148	1.26494	0.191169	6.61685	3.67E-11	1.98E-10		PGSC0003DMG400025192	105.318	-2.2416	0.369874	-6.06044	1.36E-09	6.30E-09
PGSC0003DMG400018228	887.174	1.50902	0.150801	10.0067	1.42E-23	2.01E-22		PGSC0003DMG400000721	73.8532	-1.71423	0.357307	-4.79764	1.61E-06	5.33E-06
PGSC0003DMG400018224	2213.17	1.15595	0.13954	8.28402	1.19E-16	1.03E-15		PGSC0003DMG400000724	198.333	-2.3297	0.273058	-8.5319	1.44E-17	1.33E-16
PGSC0003DMG402018223	3796.89	1.35948	0.156278	8.69912	3.34E-18	3.24E-17		PGSC0003DMG400000706	1221.39	-1.55439	0.171096	-9.08492	1.04E-19	1.12E-18
PGSC0003DMG400018269	4484.55	1.15181	0.172582	6.67396	2.49E-11	1.37E-10		PGSC0003DMG400000727	388.141	-1.90171	0.160847	-11.8231	2.97E-32	7.11E-31
PGSC0003DMG400018260	2202.4	1.109	0.14459	7.66994	1.72E-14	1.24E-13		PGSC0003DMG400000710	7.65405	-2.12165	0.878733	-2.41445	0.0157592	0.0281441
PGSC0003DMG401018257	9.25428	3.66424	1.0995	3.33264	0.000860253	0.00194811		PGSC0003DMG400000711	196.415	-1.91775	0.35166	-5.45343	4.94E-08	1.95E-07
PGSC0003DMG400020720	4051.58	1.18273	0.14752	8.01744	1.08E-15	8.62E-15		PGSC0003DMG400000717	23.0621	-1.4536	0.532905	-2.7277	0.00637776	0.0123148
PGSC0003DMG400020718	16.2776	2.02193	0.702908	2.87652	0.0040209	0.00808357		PGSC0003DMG400000718	465.221	-1.03599	0.240724	-4.30362	1.68E-05	4.88E-05
PGSC0003DMG400024905	933.932	1.57717	0.169269	9.31754	1.19E-20	1.39E-19		PGSC0003DMG400000736	701.507	-1.35875	0.159758	-8.50507	1.81E-17	1.66E-16
PGSC0003DMG400024906	594.454	1.12727	0.195536	5.76504	8.16E-09	3.51E-08		PGSC0003DMG400030954	948.452	-4.31928	0.79363	-5.44243	5.26E-08	2.07E-07
PGSC0003DMG400024875	859.292	1.66382	0.176523	9.42553	4.28E-21	5.13E-20		PGSC0003DMG400003128	239.47	-1.22557	0.173649	-7.05774	1.69E-12	1.03E-11
PGSC0003DMG400024876	2555.43	2.15896	0.135402	15.9448	3.10E-57	2.28E-55		PGSC0003DMG400003123	4269.86	-2.11346	0.338944	-6.23542	4.51E-10	2.19E-09
PGSC0003DMG401024882	1087.05	1.57528	0.137051	11.4941	1.41E-30	3.06E-29		PGSC0003DMG400001668	9.19584	-1.73016	0.77584	-2.23005	0.0257444	0.0438951
PGSC0003DMG400024912	29.9585	1.27659	0.410087	3.11298	0.00185206	0.00396232		PGSC0003DMG400001614	42.6641	-1.10648	0.40804	-2.71168	0.00669424	0.0128724
PGSC0003DMG400024915	2587.42	2.24477	0.249315	9.00376	2.18E-19	2.31E-18		PGSC0003DMG400038172	12.4756	-1.78498	0.724154	-2.46491	0.0137046	0.0247605
PGSC0003DMG400024920	60.4046	6.85793	1.43665	4.77354	1.81E-06	5.97E-06		PGSC0003DMG400001599	1635.08	-1.42608	0.173075	-8.23963	1.73E-16	1.46E-15
PGSC0003DMG400024925	2413.67	1.37167	0.145335	9.43801	3.80E-21	4.58E-20		PGSC0003DMG400001596	62.6755	-1.1979	0.303041	-3.95292	7.72E-05	0.000204444
PGSC0003DMG402024899	9.14604	2.11684	0.826536	2.5611	0.0104341	0.019326		PGSC0003DMG400001634	88.8805	-2.61611	0.44672	-5.85627	4.73E-09	2.08E-08
PGSC0003DMG400024929	1955.46	1.45606	0.170419	8.54397	1.30E-17	1.20E-16		PGSC0003DMG400001594	338.149	-1.42233	0.187093	-7.60224	2.91E-14	2.06E-13
PGSC0003DMG400004531	3036.07	1.01894	0.133485	7.63333	2.29E-14	1.63E-13		PGSC0003DMG400001589	33.7784	-1.16779	0.498885	-2.3408	0.0192424	0.0337223
PGSC0003DMG400023803	4440.99	1.03624	0.12757	8.12291	4.55E-16	3.75E-15		PGSC0003DMG400006202	222.361	-1.32434	0.27009	-4.90334	9.42E-07	3.21E-06
PGSC0003DMG400023766	2776.06	1.92652	0.161383	11.9375	7.54E-33	1.87E-31		PGSC0003DMG400006201	38.2799	-2.72641	0.676344	-4.0311	5.55E-05	0.000150328
PGSC0003DMG400023787	15.5061	3.37019	0.702423	4.79796	1.60E-06	5.33E-06		PGSC0003DMG400006198	952.804	-1.13791	0.192925	-5.89823	3.67E-09	1.63E-08
PGSC0003DMG400023752	3156.86	1.44133	0.137858	10.4552	1.39E-25	2.21E-24		PGSC0003DMG400006186	14954.2	-1.60643	0.178345	-9.00744	2.11E-19	2.23E-18
PGSC0003DMG400023745	2469.69	1.26563	0.143392	8.82634	1.08E-18	1.08E-17		PGSC0003DMG400018042	40.3416	-2.44109	0.417907	-5.84124	5.18E-09	2.27E-08
PGSC0003DMG400029777	329.388	1.19504	0.162817	7.33981	2.14E-13	1.41E-12		PGSC0003DMG400018660	72.3321	-2.10187	0.310533	-6.76858	1.30E-11	7.34E-11
PGSC0003DMG400029774	634.951	1.18455	0.251737	4.70551	2.53E-06	8.21E-06		PGSC0003DMG400018659	582.484	-2.27207	0.164436	-13.8174	2.00E-43	8.16E-42
PGSC0003DMG400029754	57.9001	1.11413	0.306177	3.63883	0.000273884	0.000668933		PGSC0003DMG400018638	392.778	-1.2742	0.151516	-8.40972	4.11E-17	3.67E-16
PGSC0003DMG400029773	185.151	1.65539	0.265891	6.2258	4.79E-10	2.32E-09		PGSC0003DMG400018658	44.4029	-1.54362	0.358398	-4.307	1.65E-05	4.81E-05
PGSC0003DMG400029747	151.293	1.48537	0.203274	7.30724	2.73E-13	1.77E-12		PGSC0003DMG400018648	112.789	-1.8581	0.297935	-6.2366	4.47E-10	2.18E-09
PGSC0003DMG400029746	1669.07	3.98644	0.228213	17.4681	2.51E-68	2.65E-66		PGSC0003DMG402018646	31.2347	-2.58432	0.533048	-4.84819	1.25E-06	4.19E-06
PGSC0003DMG400029745	1459.5	3.91469	0.231731	16.8933	5.04E-64	4.90E-62		PGSC0003DMG400014672	1504.19	-1.05591	0.13155	-8.02664	1.00E-15	8.02E-15
PGSC0003DMG400029744	113.572	5.26197	0.993475	5.29653	1.18E-07	4.46E-07		PGSC0003DMG400014673	138.815	-2.5972	0.38442	-6.75617	1.42E-11	7.97E-11
PGSC0003DMG400029764	174.291	1.31271	0.191571	6.85232	7.27E-12	4.20E-11		PGSC0003DMG400014663	134.207	-1.83567	0.253479	-7.24193	4.42E-13	2.82E-12
PGSC0003DMG400012594	1602.57	1.00744	0.161726	6.22929	4.69E-10	2.27E-09		PGSC0003DMG401018040	47.5689	-1.30421	0.354172	-3.68242	0.000231033	0.000570136
PGSC0003DMG400012567	184.442	1.68917	0.302087	5.59167	2.25E-08	9.24E-08		PGSC0003DMG400018039	231.564	-1.7512	0.207861	-8.42483	3.61E-17	3.24E-16
PGSC0003DMG400012589	190.606	2.60715	0.239153	10.9016	1.13E-27	2.09E-26		PGSC0003DMG400011269	152.923	-2.07462	0.23684	-8.75958	1.96E-18	1.92E-17
PGSC0003DMG400012563	1944.96	1.19568	0.145314	8.22827	1.90E-16	1.61E-15		PGSC0003DMG400011295	3672.02	-1.43697	0.347532	-4.13479	3.55E-05	9.89E-05
PGSC0003DMG401012560	1038.34	1.18529	0.149371	7.9352	2.10E-15	1.64E-14		PGSC0003DMG400011265	78.2566	-1.7478	0.28853	-6.0576	1.38E-09	6.41E-09
PGSC0003DMG400012584	361.312	1.55139	0.180418	8.59886	8.05E-18	7.57E-17		PGSC0003DMG400011293	5809.5	-2.25545	0.232042	-9.72001	2.48E-22	3.19E-21
PGSC0003DMG400012582	164.062	1.41335	0.199694	7.07758	1.47E-12	8.98E-12		PGSC0003DMG400011288	21.9587	-1.5705	0.692366	-2.26832	0.02331	0.0401074
PGSC0003DMG400012581	2446.77	1.10079	0.168889	6.51783	7.13E-11	3.76E-10		PGSC0003DMG400011277	93.9102	-2.89355	0.362104	-7.99093	1.34E-15	1.06E-14
PGSC0003DMG400012553	253.337	2.59675	0.329456	7.88195	3.22E-15	2.47E-14		PGSC0003DMG400011247	98.1458	-1.92422	0.281887	-6.82622	8.72E-12	5.01E-11
PGSC0003DMG400012578	776.719	2.78326	0.189086	14.7196	4.83E-49	2.61E-47		PGSC0003DMG400011273	76.4507	-1.80145	0.301507	-5.97483	2.30E-09	1.04E-08
PGSC0003DMG400012550	750.138	2.17562	0.294716	7.38211	1.56E-13	1.04E-12		PGSC0003DMG400011236	877.334	-1.10008	0.163321	-6.73566	1.63E-11	9.14E-11
PGSC0003DMG400012577	7615.28	3.36897	0.180403	18.6747	7.96E-78	1.09E-75		PGSC0003DMG400040086	19.2473	-1.83414	0.592125	-3.09756	0.00195119	0.00415609
PGSC0003DMG400012547	3742.35	3.6385	0.610405	5.9608	2.51E-09	1.13E-08		PGSC0003DMG400011235	69.1038	-1.02716	0.293067	-3.50488	0.00045682	0.00107746
PGSC0003DMG400012546	167.93	2.47129	0.394568	6.26327	3.77E-10	1.85E-09		PGSC0003DMG400008686	1441.51	-2.13151	0.172381	-12.3651	4.04E-35	1.12E-33
PGSC0003DMG400012571	2033.84	2.99758	0.20324	14.749	3.12E-49	1.70E-47		PGSC0003DMG400014369	1205.92	-1.16324	0.17306	-6.72159	1.80E-11	1.00E-10
PGSC0003DMG400033565	28.2735	4.51093	0.742155	6.07815	1.22E-09	5.66E-09		PGSC0003DMG400014375	39.8553	-1.41668	0.423036	-3.34883	0.000811523	0.00184776
PGSC0003DMG400033587	68.0914	2.06671	0.565286	3.65605	0.00025613	0.00062873		PGSC0003DMG400014415	15.9579	-2.14759	0.640319	-3.35394	0.000796682	0.00181575
PGSC0003DMG400033591	118.633	1.50294	0.519661	2.89216	0.00382605	0.00772303		PGSC0003DMG400014420	19.8216	-1.46322	0.516641	-2.83218	0.00462323	0.00917883
PGSC0003DMG400010681	223.245	1.18402	0.204898	5.77856	7.53E-09	3.25E-08		PGSC0003DMG400014386	22958.2	-1.27882	0.257317	-4.9698	6.70E-07	2.33E-06
PGSC0003DMG400010677	3820.33	1.46061	0.158964	9.18832	3.99E-20	4.45E-19		PGSC0003DMG400014391	1088.57	-1.78925	0.17715	-10.1002	5.51E-24	7.94E-23
PGSC0003DMG400010676	2627.73	1.4414	0.162897	8.84856	8.87E-19	8.93E-18		PGSC0003DMG400014394	351.396	-1.67124	0.221813	-7.53445	4.90E-14	3.41E-13
PGSC0003DMG400003122	1878.08	2.26027	0.16306	13.8616	1.08E-43	4.48E-42		PGSC0003DMG400014397	51.8311	-1.71572	0.36316	-4.72443	2.31E-06	7.52E-06
PGSC0003DMG400003121	16.9486	2.48009	0.576913	4.29891	1.72E-05	4.98E-05		PGSC0003DMG400014402	137.319	-2.04644	0.553916	-3.69449	0.000220326	0.000545431
PGSC0003DMG400003105	559.649	2.36046	0.1887	12.5091	6.66E-36	1.90E-34		PGSC0003DMG400025016	50.1261	-1.2305	0.363907	-3.38136	0.000721279	0.00165273
PGSC0003DMG400005101	62.3537	4.01783	0.44812	8.96595	3.08E-19	3.21E-18		PGSC0003DMG400025017	45.2745	-1.47004	0.372102	-3.95064	7.79E-05	0.000206172
PGSC0003DMG400005103	534.435	4.7121	0.31478	14.9695	1.16E-50	6.71E-49		PGSC0003DMG400024995	31.5786	-1.40833	0.43462	-3.24037	0.00119377	0.00263486
PGSC0003DMG400005130	926.688	1.2863	0.15934	8.07269	6.88E-16	5.58E-15		PGSC0003DMG400024997	1008.14	-1.18623	0.196592	-6.03397	1.60E-09	7.38E-09
PGSC0003DMG400005119	7.60399	1.79085	0.807256	2.21844	0.0265246	0.0451112		PGSC0003DMG400025020	88.7045	-1.06067	0.265663	-3.99255	6.54E-05	0.000174967
PGSC0003DMG400025734	971.852	1.77771	0.223287	7.96158	1.70E-15	1.33E-14		PGSC0003DMG400025000	55.8852	-1.28481	0.587359	-2.18743	0.0287111	0.0485102
PGSC0003DMG400025738	67.6717	3.70404	0.406289	9.11675	7.74E-20	8.48E-19		PGSC0003DMG400025024	297.14	-1.16533	0.34848	-3.34404	0.000825668	0.00187711
PGSC0003DMG400025934	94.1991	2.6284	0.31445	8.35873	6.34E-17	5.57E-16		PGSC0003DMG400025007	4506.23	-3.4351	0.21552	-15.9387	3.42E-57	2.50E-55
PGSC0003DMG400025844	24.9024	7.07225	1.26946	5.57108	2.53E-08	1.03E-07		PGSC0003DMG400025008	9.48129	-1.73025	0.761833	-2.27117	0.0231368	0.0398346
PGSC0003DMG400025747	11.7254	2.39958	0.839142	2.85957	0.00424222	0.00848285		PGSC0003DMG400025034	1811.34	-1.19607	0.2767	-4.32263	1.54E-05	4.51E-05
PGSC0003DMG400025749	2582.09	1.05825	0.184967	5.72128	1.06E-08	4.49E-08		PGSC0003DMG400025041	545.996	-1.2088	0.151088	-8.00065	1.24E-15	9.83E-15
PGSC0003DMG400034322	488.842	3.64926	0.208075	17.5382	7.32E-69	7.81E-67		PGSC0003DMG400021311	1424.96	-2.63569	0.184058	-14.3199	1.64E-46	7.88E-45
PGSC0003DMG400025847	401.744	2.18184	0.168165	12.9745	1.71E-38	5.57E-37		PGSC0003DMG400021310	1081.13	-1.08259	0.144276	-7.50363	6.21E-14	4.28E-13
PGSC0003DMG400025856	56.46	4.72716	0.583975	8.0948	5.74E-16	4.69E-15		PGSC0003DMG402021263	689.145	-1.19692	0.180296	-6.63861	3.17E-11	1.72E-10
PGSC0003DMG401025764	15.7414	6.39923	1.29104	4.95665	7.17E-07	2.48E-06		PGSC0003DMG400021315	50.5978	-1.18477	0.329971	-3.59054	0.000329995	0.000795842
PGSC0003DMG402025863	123.096	1.25504	0.257312	4.8775	1.07E-06	3.64E-06		PGSC0003DMG400021248	2911.11	-2.15887	0.617548	-3.49588	0.000472504	0.00111169
PGSC0003DMG400025769	328.451	1.08621	0.160193	6.78065	1.20E-11	6.78E-11		PGSC0003DMG400021288	104.214	-1.71665	0.25827	-6.64672	3.00E-11	1.64E-10
PGSC0003DMG400025770	399.537	1.84151	0.202303	9.10273	8.81E-20	9.60E-19		PGSC0003DMG400021245	300.086	-1.46449	0.167517	-8.7423	2.28E-18	2.23E-17
PGSC0003DMG400025867	693.056	1.09303	0.139245	7.84972	4.17E-15	3.17E-14		PGSC0003DMG400021287	32160.5	-2.55426	0.183206	-13.942	3.52E-44	1.50E-42
PGSC0003DMG400025774	15.7057	1.43042	0.624159	2.29176	0.0219195	0.0379304		PGSC0003DMG400021284	41.0278	-2.93191	0.481389	-6.09052	1.13E-09	5.26E-09
PGSC0003DMG402025869	48.5585	1.58247	0.42478	3.72538	0.000195019	0.000486953		PGSC0003DMG402021239	168.351	-1.18078	0.242633	-4.86653	1.14E-06	3.84E-06
PGSC0003DMG400025872	6.46014	5.10371	1.4526	3.5135	0.000442239	0.00104566		PGSC0003DMG401021239	325.091	-1.11341	0.15386	-7.23652	4.60E-13	2.93E-12
PGSC0003DMG400025873	11.2927	3.08249	0.94262	3.27013	0.00107499	0.00239113		PGSC0003DMG400010554	309.603	-2.42319	0.287837	-8.41863	3.81E-17	3.41E-16
PGSC0003DMG400025874	123.787	3.76907	0.488353	7.71793	1.18E-14	8.67E-14		PGSC0003DMG400010544	492.104	-1.25513	0.258405	-4.85722	1.19E-06	4.01E-06
PGSC0003DMG400025939	73.6074	6.15178	0.68048	9.04036	1.56E-19	1.67E-18		PGSC0003DMG400021857	38.7404	-1.46861	0.384145	-3.82306	0.000131807	0.000338
PGSC0003DMG400025875	103.206	1.09981	0.369973	2.97268	0.00295208	0.00609365		PGSC0003DMG400013148	102.652	-3.56327	0.50821	-7.01141	2.36E-12	1.42E-11
PGSC0003DMG400025877	5099.79	5.07814	0.159547	31.8285	2.61E-222	6.81E-219		PGSC0003DMG400013147	1480.63	-1.41355	0.14577	-9.69712	3.10E-22	3.99E-21
PGSC0003DMG400025878	267.156	2.54426	0.223186	11.3997	4.19E-30	8.79E-29		PGSC0003DMG400021684	368.33	-2.40866	0.695222	-3.4646	0.000531028	0.00123948
PGSC0003DMG400025879	1820.5	2.32946	0.187494	12.4242	1.93E-35	5.40E-34		PGSC0003DMG400021682	13.1446	-3.38304	0.79585	-4.25086	2.13E-05	6.10E-05
PGSC0003DMG400025881	1327.12	2.83453	0.141379	20.0492	2.05E-89	3.57E-87		PGSC0003DMG400021680	29.7852	-2.73873	0.484713	-5.65022	1.60E-08	6.68E-08
PGSC0003DMG400025791	1011.11	2.38258	0.187316	12.7196	4.60E-37	1.39E-35		PGSC0003DMG400021664	873.866	-1.09915	0.148906	-7.38152	1.56E-13	1.04E-12
PGSC0003DMG401025892	270.082	1.97959	0.251983	7.85607	3.96E-15	3.01E-14		PGSC0003DMG400021677	166.805	-1.86074	0.234928	-7.9205	2.37E-15	1.84E-14
PGSC0003DMG400025796	351.136	1.22245	0.211085	5.79126	6.99E-09	3.03E-08		PGSC0003DMG402021671	119.467	-1.50423	0.248248	-6.05937	1.37E-09	6.34E-09
PGSC0003DMG400025797	115.505	6.19829	0.622189	9.96207	2.23E-23	3.10E-22		PGSC0003DMG400021670	615.891	-1.18847	0.168904	-7.03634	1.97E-12	1.19E-11
PGSC0003DMG401025807	17.0101	5.61598	1.13155	4.96307	6.94E-07	2.41E-06		PGSC0003DMG400022820	11.0981	-1.67795	0.722077	-2.32377	0.0201376	0.0351202
PGSC0003DMG402025807	18.4487	7.61443	1.29256	5.89096	3.84E-09	1.70E-08		PGSC0003DMG400022834	21.8773	-1.31546	0.505353	-2.60306	0.00923959	0.0172773
PGSC0003DMG400025897	46.0525	3.34617	0.435919	7.67613	1.64E-14	1.19E-13		PGSC0003DMG400022832	17904.7	-1.83125	0.171335	-10.6881	1.16E-26	1.98E-25
PGSC0003DMG400025818	30.5365	1.50597	0.524526	2.8711	0.00409052	0.00820853		PGSC0003DMG400022828	240.753	-1.47744	0.199658	-7.39984	1.36E-13	9.12E-13
PGSC0003DMG400025819	318.456	2.15043	0.232592	9.24549	2.34E-20	2.67E-19		PGSC0003DMG400022812	144.23	-1.09789	0.208079	-5.27632	1.32E-07	4.96E-07
PGSC0003DMG400025929	16.5159	1.5761	0.612014	2.57527	0.0100163	0.0186099		PGSC0003DMG400005526	60.9432	-3.6873	0.607165	-6.07298	1.26E-09	5.85E-09
PGSC0003DMG400025932	762.653	3.16176	0.28076	11.2614	2.03E-29	4.11E-28		PGSC0003DMG400018878	266.55	-1.13099	0.201857	-5.60293	2.11E-08	8.68E-08
PGSC0003DMG400025160	6984.23	1.20671	0.179309	6.72975	1.70E-11	9.50E-11		PGSC0003DMG400018879	13.2245	-2.07269	0.62059	-3.33987	0.00083818	0.00190327
PGSC0003DMG400025163	111.11	1.36658	0.299417	4.56413	5.02E-06	1.56E-05		PGSC0003DMG400019882	299	-1.78309	0.253801	-7.02554	2.13E-12	1.29E-11
PGSC0003DMG400025179	251.585	1.15306	0.209896	5.4935	3.94E-08	1.57E-07		PGSC0003DMG400019400	38.2057	-1.55796	0.390309	-3.99162	6.56E-05	0.000175606
PGSC0003DMG400025171	4462.23	1.44959	0.27916	5.19271	2.07E-07	7.62E-07		PGSC0003DMG400019386	398.711	-1.26102	0.290161	-4.34592	1.39E-05	4.08E-05
PGSC0003DMG400000704	4766.88	1.23842	0.112632	10.9953	4.03E-28	7.62E-27		PGSC0003DMG400019409	136.079	-2.09347	0.23042	-9.08545	1.03E-19	1.12E-18
PGSC0003DMG402000722	777.169	2.7102	0.18162	14.9224	2.36E-50	1.36E-48		PGSC0003DMG401019388	111.85	-1.40156	0.257113	-5.45117	5.00E-08	1.98E-07
PGSC0003DMG400000723	210.317	1.68292	0.210129	8.00898	1.16E-15	9.21E-15		PGSC0003DMG400019395	666.131	-1.42051	0.183064	-7.75962	8.52E-15	6.31E-14
PGSC0003DMG400000728	350.787	1.13557	0.217492	5.22119	1.78E-07	6.59E-07		PGSC0003DMG400029187	19.4274	-1.33167	0.491059	-2.71184	0.00669116	0.0128677
PGSC0003DMG400000731	969.889	3.38596	0.211943	15.9758	1.88E-57	1.40E-55		PGSC0003DMG400025706	63.9439	-1.01302	0.408297	-2.48109	0.0130983	0.0237801
PGSC0003DMG400000732	49.5322	2.47716	0.400918	6.17873	6.46E-10	3.10E-09		PGSC0003DMG400017012	5.80293	-3.60019	1.20379	-2.9907	0.00278335	0.00577159
PGSC0003DMG400000713	260.227	1.64364	0.199527	8.23767	1.76E-16	1.49E-15		PGSC0003DMG402009781	17.1826	-1.87664	0.636224	-2.94965	0.00318136	0.0065257
PGSC0003DMG400000715	103.752	2.34446	0.324639	7.22174	5.13E-13	3.25E-12		PGSC0003DMG400031511	55.692	-2.11408	0.437045	-4.83722	1.32E-06	4.41E-06
PGSC0003DMG400000716	135.66	2.43534	0.259365	9.38963	6.02E-21	7.13E-20		PGSC0003DMG400025682	326.652	-1.32955	0.237957	-5.58734	2.31E-08	9.46E-08
PGSC0003DMG400030959	12.8532	3.08752	1.02415	3.01472	0.00257218	0.0053667		PGSC0003DMG400003243	5786.31	-4.108	0.327129	-12.5577	3.60E-36	1.04E-34
PGSC0003DMG400030946	2351.83	1.84593	0.163798	11.2696	1.85E-29	3.75E-28		PGSC0003DMG400003238	492.157	-1.38786	0.195161	-7.11137	1.15E-12	7.11E-12
PGSC0003DMG400030947	998.865	1.14754	0.138728	8.27191	1.32E-16	1.13E-15		PGSC0003DMG400015766	944.303	-1.75102	0.179927	-9.73182	2.21E-22	2.86E-21
PGSC0003DMG400030963	891.774	1.22026	0.14756	8.26953	1.34E-16	1.15E-15		PGSC0003DMG400004329	172.188	-2.62555	0.408433	-6.42835	1.29E-10	6.64E-10
PGSC0003DMG400030964	28.9969	2.90608	0.499177	5.82174	5.82E-09	2.54E-08		PGSC0003DMG400004328	362.056	-1.12945	0.153686	-7.34909	2.00E-13	1.32E-12
PGSC0003DMG400030965	1028.49	1.85384	0.127966	14.4869	1.47E-47	7.42E-46		PGSC0003DMG400011764	21.7377	-1.43472	0.466741	-3.07392	0.00211269	0.00447319
PGSC0003DMG400030968	174.981	1.33103	0.299046	4.45093	8.55E-06	2.59E-05		PGSC0003DMG400029162	83.2942	-1.25283	0.299739	-4.17974	2.92E-05	8.22E-05
PGSC0003DMG400030970	834.838	1.6625	0.170752	9.73635	2.11E-22	2.73E-21		PGSC0003DMG400022088	13086.1	-2.60521	0.176947	-14.7231	4.58E-49	2.49E-47
PGSC0003DMG400030958	52.6901	2.80661	0.698873	4.01591	5.92E-05	0.000159645		PGSC0003DMG400003447	144.423	-1.34804	0.214904	-6.27274	3.55E-10	1.75E-09
PGSC0003DMG400003111	1088.52	1.33927	0.16844	7.95102	1.85E-15	1.45E-14		PGSC0003DMG400026373	257.557	-1.36916	0.187679	-7.29521	2.98E-13	1.93E-12
PGSC0003DMG400046163	62.5567	1.65664	0.375139	4.41607	1.01E-05	3.01E-05		PGSC0003DMG400005285	51.3501	-1.08403	0.362885	-2.98726	0.00281494	0.00583073
PGSC0003DMG400001656	342.049	1.40369	0.195159	7.19251	6.36E-13	4.00E-12		PGSC0003DMG400024168	1232.8	-1.26477	0.174979	-7.22812	4.90E-13	3.11E-12
PGSC0003DMG400001615	90.0234	1.33008	0.276759	4.80591	1.54E-06	5.13E-06		PGSC0003DMG400005500	829.986	-1.05065	0.176773	-5.94353	2.79E-09	1.26E-08
PGSC0003DMG400001646	301.752	2.99743	0.351983	8.51582	1.65E-17	1.52E-16		PGSC0003DMG400002400	9.20244	-3.44587	0.927249	-3.71623	0.000202214	0.000503357
PGSC0003DMG400001639	318.756	3.06618	0.283061	10.8322	2.42E-27	4.35E-26		PGSC0003DMG400004398	94.4775	-1.07881	0.367793	-2.93321	0.0033548	0.00684784
PGSC0003DMG400001632	1661.82	1.77571	0.131259	13.5283	1.06E-41	4.02E-40		PGSC0003DMG400007478	59.1383	-1.20158	0.298203	-4.0294	5.59E-05	0.000151327
PGSC0003DMG400001628	897.571	1.89882	0.200172	9.48591	2.40E-21	2.94E-20		PGSC0003DMG400003436	808.435	-1.21314	0.154131	-7.87088	3.52E-15	2.69E-14
PGSC0003DMG400001627	102.437	2.33979	0.426438	5.48683	4.09E-08	1.63E-07		PGSC0003DMG400015948	67.8142	-1.80337	0.319381	-5.64647	1.64E-08	6.82E-08
PGSC0003DMG400001624	30.5592	4.08341	0.969536	4.21171	2.53E-05	7.19E-05		PGSC0003DMG400029974	24.1676	-1.96117	0.552287	-3.551	0.000383778	0.000916873
PGSC0003DMG400001622	54.9818	5.97949	0.856641	6.98016	2.95E-12	1.76E-11		PGSC0003DMG402021921	4495.21	-1.21616	0.136011	-8.94158	3.84E-19	3.99E-18
PGSC0003DMG400006179	9987.75	3.61763	0.228693	15.8187	2.31E-56	1.65E-54		PGSC0003DMG400010273	1625.92	-1.61288	0.237306	-6.79662	1.07E-11	6.10E-11
PGSC0003DMG402006195	950.221	2.88903	0.216008	13.3747	8.50E-41	3.02E-39		PGSC0003DMG400010267	18.0428	-1.32364	0.530356	-2.49577	0.0125686	0.022902
PGSC0003DMG402006194	2340.47	3.04837	0.183546	16.6082	6.08E-62	5.41E-60		PGSC0003DMG400009591	40.3655	-1.308	0.367828	-3.55601	0.000376537	0.000900397
PGSC0003DMG402006174	57.5013	1.58009	0.371624	4.25185	2.12E-05	6.08E-05		PGSC0003DMG400023265	43.0818	-1.07078	0.348606	-3.0716	0.00212918	0.00450401
PGSC0003DMG400006169	385.923	1.36988	0.261114	5.24631	1.55E-07	5.78E-07		PGSC0003DMG402023116	59.4742	-1.36527	0.318147	-4.29131	1.78E-05	5.14E-05
PGSC0003DMG400006185	205.602	1.14436	0.316882	3.61132	0.000304647	0.000738888		PGSC0003DMG400030216	9.30132	-2.47959	0.778297	-3.18592	0.00144295	0.00314008
PGSC0003DMG400006182	366.877	1.58827	0.185966	8.54063	1.33E-17	1.24E-16		PGSC0003DMG400006211	130.319	-2.25279	0.238795	-9.43399	3.95E-21	4.75E-20
PGSC0003DMG400018637	593.247	1.74991	0.135192	12.9439	2.54E-38	8.19E-37		PGSC0003DMG400006222	813.013	-2.19556	0.187805	-11.6906	1.42E-31	3.28E-30
PGSC0003DMG400018635	1142.51	3.02862	0.156066	19.406	6.87E-84	1.09E-81		PGSC0003DMG400006208	1151.59	-1.85422	0.240969	-7.69487	1.42E-14	1.03E-13
PGSC0003DMG400018651	1683.41	1.953	0.31756	6.15003	7.75E-10	3.68E-09		PGSC0003DMG400006219	148.328	-1.85683	0.240173	-7.73123	1.07E-14	7.83E-14
PGSC0003DMG400003415	155.455	1.02954	0.225225	4.57118	4.85E-06	1.51E-05		PGSC0003DMG400008271	362.664	-1.47208	0.171434	-8.58691	8.93E-18	8.38E-17
PGSC0003DMG400014654	107.646	1.01373	0.272233	3.72377	0.00019627	0.000489901		PGSC0003DMG402008272	18.1963	-1.8364	0.557716	-3.29272	0.000992224	0.00222097
PGSC0003DMG400014657	4487.6	1.88244	0.184471	10.2046	1.89E-24	2.80E-23		PGSC0003DMG400005550	1330.63	-1.28514	0.224749	-5.71813	1.08E-08	4.58E-08
PGSC0003DMG400014674	857.829	1.12603	0.126331	8.91337	4.95E-19	5.09E-18		PGSC0003DMG400033913	103.758	-1.09067	0.234868	-4.64377	3.42E-06	1.09E-05
PGSC0003DMG400014678	286.797	1.88058	0.20368	9.23304	2.63E-20	2.98E-19		PGSC0003DMG400033914	210.573	-1.08989	0.197808	-5.50982	3.59E-08	1.44E-07
PGSC0003DMG400014685	13.5159	4.65119	1.00201	4.64184	3.45E-06	1.10E-05		PGSC0003DMG400033902	610.21	-2.30884	0.225483	-10.2395	1.32E-24	1.97E-23
PGSC0003DMG400014666	464.187	1.50371	0.169967	8.84703	8.99E-19	9.04E-18		PGSC0003DMG400033915	116.736	-2.57201	0.272089	-9.45282	3.30E-21	4.00E-20
PGSC0003DMG400014687	25.6719	1.40636	0.440191	3.19489	0.00139883	0.00305171		PGSC0003DMG400033905	28.5125	-2.22499	0.442874	-5.02399	5.06E-07	1.78E-06
PGSC0003DMG400014671	478.266	1.16847	0.156668	7.45825	8.77E-14	5.96E-13		PGSC0003DMG400007729	327.214	-1.43578	0.235031	-6.10888	1.00E-09	4.71E-09
PGSC0003DMG400011266	193.356	2.59927	0.403813	6.43681	1.22E-10	6.30E-10		PGSC0003DMG400026667	1037.77	-1.3287	0.287206	-4.62628	3.72E-06	1.18E-05
PGSC0003DMG400011286	429.36	1.85327	0.1978	9.36945	7.29E-21	8.60E-20		PGSC0003DMG401004423	634.622	-1.42718	0.150725	-9.46877	2.83E-21	3.45E-20
PGSC0003DMG400011261	33.9469	5.26703	0.761585	6.91587	4.65E-12	2.72E-11		PGSC0003DMG400004436	1543.64	-1.11877	0.21408	-5.22593	1.73E-07	6.43E-07
PGSC0003DMG400011285	678.22	1.13144	0.182324	6.20567	5.45E-10	2.63E-09		PGSC0003DMG400023211	3040.33	-1.24043	0.171234	-7.24402	4.36E-13	2.78E-12
PGSC0003DMG400011282	1310.85	4.09384	0.391753	10.4501	1.46E-25	2.33E-24		PGSC0003DMG400011943	17.1749	-2.1797	0.762631	-2.85813	0.00426151	0.0085157
PGSC0003DMG400011254	32.6412	2.77849	0.56417	4.92492	8.44E-07	2.89E-06		PGSC0003DMG401011945	119.385	-1.34854	0.262235	-5.14247	2.71E-07	9.84E-07
PGSC0003DMG403011252	28.4454	2.64435	0.85917	3.07779	0.0020854	0.004419		PGSC0003DMG402011945	105.83	-1.16776	0.232714	-5.01799	5.22E-07	1.84E-06
PGSC0003DMG402011252	100.727	4.84151	1.51413	3.19756	0.00138597	0.0030249		PGSC0003DMG400026719	50.1059	-1.68005	0.324305	-5.18046	2.21E-07	8.11E-07
PGSC0003DMG401011252	325.554	4.33021	0.877539	4.93449	8.04E-07	2.76E-06		PGSC0003DMG400010869	312.124	-1.81055	0.320502	-5.64909	1.61E-08	6.72E-08
PGSC0003DMG400011251	83.6393	9.79159	1.20985	8.09322	5.81E-16	4.75E-15		PGSC0003DMG400016824	174.063	-2.2784	0.205436	-11.0905	1.39E-28	2.69E-27
PGSC0003DMG400011278	3060.66	3.88575	0.170335	22.8123	3.46E-115	1.03E-112		PGSC0003DMG400016829	1032.75	-1.09218	0.158318	-6.89866	5.25E-12	3.07E-11
PGSC0003DMG400011250	53.7363	1.7328	0.442892	3.91247	9.14E-05	0.000239807		PGSC0003DMG400027712	110.002	-1.48199	0.257993	-5.74433	9.23E-09	3.95E-08
PGSC0003DMG400011249	332.762	4.71531	0.285225	16.5319	2.16E-61	1.88E-59		PGSC0003DMG400027705	129.53	-1.93826	0.267918	-7.23452	4.67E-13	2.97E-12
PGSC0003DMG400011246	2581.13	3.08684	0.20719	14.8986	3.37E-50	1.92E-48		PGSC0003DMG400031231	791.849	-1.48795	0.136743	-10.8813	1.41E-27	2.59E-26
PGSC0003DMG400011245	376.487	1.53531	0.188115	8.16156	3.31E-16	2.76E-15		PGSC0003DMG400006678	212.458	-1.25142	0.199614	-6.26922	3.63E-10	1.78E-09
PGSC0003DMG400014405	12992.4	5.39644	0.23132	23.3289	2.26E-120	7.61E-118		PGSC0003DMG400011865	107.569	-2.4731	0.34043	-7.26465	3.74E-13	2.40E-12
PGSC0003DMG400014407	258.142	1.21258	0.207846	5.83403	5.41E-09	2.36E-08		PGSC0003DMG400011859	174.16	-1.11947	0.265148	-4.22205	2.42E-05	6.89E-05
PGSC0003DMG400014381	4051.5	1.14729	0.153376	7.48024	7.42E-14	5.07E-13		PGSC0003DMG400019121	379.614	-3.68001	0.303482	-12.126	7.69E-34	2.02E-32
PGSC0003DMG400014417	484.408	1.07073	0.172859	6.19425	5.86E-10	2.82E-09		PGSC0003DMG400019179	1831.52	-1.01971	0.150939	-6.75579	1.42E-11	7.99E-11
PGSC0003DMG400014390	173.816	2.13115	0.218901	9.73564	2.12E-22	2.75E-21		PGSC0003DMG400019182	15.0143	-2.07724	0.650142	-3.19506	0.001398	0.00305022
PGSC0003DMG400014431	14718.8	2.04068	0.108255	18.8507	2.90E-79	4.12E-77		PGSC0003DMG400019184	73.1722	-1.00988	0.306749	-3.2922	0.000994062	0.00222461
PGSC0003DMG400014403	791.367	1.43165	0.217985	6.56766	5.11E-11	2.72E-10		PGSC0003DMG400019186	20.513	-1.57288	0.508978	-3.09027	0.00199972	0.00424995
PGSC0003DMG400012102	25.6926	1.78406	0.515148	3.4632	0.000533797	0.00124553		PGSC0003DMG400019188	759.134	-1.50921	0.174416	-8.65294	5.02E-18	4.79E-17
PGSC0003DMG400025015	2970.2	1.33149	0.158225	8.41517	3.92E-17	3.51E-16		PGSC0003DMG400019189	235.855	-4.78421	0.284059	-16.8423	1.19E-63	1.15E-61
PGSC0003DMG400025022	124.373	2.56607	0.269188	9.53263	1.53E-21	1.90E-20		PGSC0003DMG400019134	129.981	-1.64462	0.259592	-6.33541	2.37E-10	1.18E-09
PGSC0003DMG400024998	11.1933	3.06033	0.900453	3.39865	0.000677188	0.00155767		PGSC0003DMG400019135	242.43	-1.61741	0.208138	-7.77085	7.80E-15	5.80E-14
PGSC0003DMG400025030	291.519	1.10576	0.286618	3.85796	0.000114338	0.000295816		PGSC0003DMG400019139	296.018	-3.65058	0.809017	-4.51237	6.41E-06	1.97E-05
PGSC0003DMG400025035	293.504	1.65439	0.166312	9.9475	2.59E-23	3.57E-22		PGSC0003DMG400019141	377.478	-2.76223	0.309262	-8.93169	4.20E-19	4.36E-18
PGSC0003DMG400025037	448.483	1.02694	0.17159	5.98486	2.17E-09	9.86E-09		PGSC0003DMG400019149	24685.3	-1.77391	0.31099	-5.70408	1.17E-08	4.95E-08
PGSC0003DMG400025038	133.29	1.95349	0.260867	7.48843	6.97E-14	4.77E-13		PGSC0003DMG400019150	591.59	-3.28964	0.272754	-12.0608	1.70E-33	4.40E-32
PGSC0003DMG400021265	294.223	4.39483	0.241548	18.1944	5.71E-74	7.20E-72		PGSC0003DMG401019151	20.3705	-2.17011	0.550708	-3.94058	8.13E-05	0.000214601
PGSC0003DMG400021264	2575.47	2.94508	0.200215	14.7096	5.59E-49	3.02E-47		PGSC0003DMG402019151	1052.88	-1.67002	0.169484	-9.85355	6.62E-23	8.85E-22
PGSC0003DMG400021258	5261.29	1.39457	0.131399	10.6132	2.59E-26	4.34E-25		PGSC0003DMG400019153	28.4265	-1.40037	0.454496	-3.08115	0.00206201	0.00437566
PGSC0003DMG401021297	154.326	1.81682	0.260924	6.96302	3.33E-12	1.98E-11		PGSC0003DMG400019203	220.558	-1.27956	0.212994	-6.00747	1.88E-09	8.64E-09
PGSC0003DMG402021297	96.9976	1.63837	0.26683	6.14011	8.25E-10	3.91E-09		PGSC0003DMG400019155	55.2948	-1.15142	0.315506	-3.64945	0.000262805	0.000644055
PGSC0003DMG400021254	3579.21	1.7862	0.132654	13.465	2.51E-41	9.13E-40		PGSC0003DMG400019211	48.6928	-1.62981	0.349134	-4.66817	3.04E-06	9.75E-06
PGSC0003DMG400021292	49.6087	1.88225	0.365223	5.15371	2.55E-07	9.29E-07		PGSC0003DMG400017592	130.931	-1.08457	0.26817	-4.04432	5.25E-05	0.000142585
PGSC0003DMG400021243	678.42	1.13616	0.144279	7.87473	3.41E-15	2.61E-14		PGSC0003DMG400017594	66.1359	-1.7334	0.294845	-5.87901	4.13E-09	1.83E-08
PGSC0003DMG400021282	257.587	1.33259	0.208835	6.38108	1.76E-10	8.90E-10		PGSC0003DMG400017602	733.567	-1.06692	0.203039	-5.25478	1.48E-07	5.54E-07
PGSC0003DMG400021851	1105.61	1.1841	0.1513	7.82618	5.03E-15	3.80E-14		PGSC0003DMG400017119	317.018	-2.41923	0.271287	-8.9176	4.76E-19	4.92E-18
PGSC0003DMG400021856	34.8777	6.65765	1.11068	5.9942	2.04E-09	9.34E-09		PGSC0003DMG400008597	128.071	-1.11351	0.220968	-5.03922	4.67E-07	1.65E-06
PGSC0003DMG400021861	598.348	1.89502	0.191241	9.90904	3.80E-23	5.19E-22		PGSC0003DMG400008393	153.47	-1.02543	0.220527	-4.64991	3.32E-06	1.06E-05
PGSC0003DMG400021864	22.0498	1.34081	0.547862	2.44735	0.014391	0.0258909		PGSC0003DMG400008404	336.26	-1.3959	0.207403	-6.7304	1.69E-11	9.46E-11
PGSC0003DMG400021686	126.1	2.70949	0.344569	7.86341	3.74E-15	2.85E-14		PGSC0003DMG400008401	542.044	-1.89324	0.193443	-9.78707	1.28E-22	1.68E-21
PGSC0003DMG400021685	264.696	1.78164	0.210505	8.46361	2.59E-17	2.35E-16		PGSC0003DMG401008399	46.5115	-1.0254	0.338053	-3.03325	0.00241932	0.0050741
ENSRNA049453513	6.45796	2.1103	0.901985	2.33962	0.0193033	0.0338175		PGSC0003DMG400011105	453.409	-1.25354	0.151946	-8.24993	1.58E-16	1.35E-15
PGSC0003DMG400026632	1591.82	1.33635	0.158084	8.45337	2.83E-17	2.55E-16		PGSC0003DMG400011038	26.8591	-1.63893	0.457388	-3.58324	0.000339364	0.000817023
PGSC0003DMG400026623	135.676	1.14345	0.242031	4.72439	2.31E-06	7.52E-06		PGSC0003DMG400011093	240.203	-1.21479	0.218892	-5.54973	2.86E-08	1.16E-07
PGSC0003DMG400022815	33.9935	2.30508	0.523082	4.40673	1.05E-05	3.14E-05		PGSC0003DMG400011090	525.024	-2.46198	0.224184	-10.982	4.67E-28	8.76E-27
PGSC0003DMG400022825	224.667	1.13412	0.216738	5.23269	1.67E-07	6.21E-07		PGSC0003DMG400011085	298.514	-1.00488	0.16767	-5.99318	2.06E-09	9.40E-09
PGSC0003DMG400022823	1155.97	4.28441	0.236855	18.0888	3.91E-73	4.80E-71		PGSC0003DMG400011080	30.2272	-1.58142	0.468509	-3.37544	0.000736983	0.00168705
PGSC0003DMG400022808	71.9577	1.49571	0.386288	3.87202	0.000107937	0.000280123		PGSC0003DMG400011079	18.2724	-1.97111	0.52003	-3.79037	0.000150424	0.000382036
PGSC0003DMG400010826	120.405	1.46434	0.32267	4.53821	5.67E-06	1.75E-05		PGSC0003DMG400011072	108.204	-1.06353	0.286199	-3.71605	0.000202359	0.000503657
PGSC0003DMG400010825	1326.73	1.14592	0.116503	9.83594	7.88E-23	1.05E-21		PGSC0003DMG400011065	151.636	-1.53638	0.203536	-7.54844	4.41E-14	3.07E-13
PGSC0003DMG400010821	381.59	1.3916	0.23143	6.01304	1.82E-09	8.36E-09		PGSC0003DMG402010991	1880.11	-2.08854	0.172709	-12.0928	1.15E-33	3.00E-32
PGSC0003DMG402010824	228.967	1.0547	0.195773	5.3874	7.15E-08	2.77E-07		PGSC0003DMG401010988	37.3947	-1.25666	0.385788	-3.25738	0.00112446	0.00249214
PGSC0003DMG400010819	401.677	3.04836	0.339198	8.98696	2.54E-19	2.68E-18		PGSC0003DMG400010987	62.8302	-1.39485	0.346122	-4.02993	5.58E-05	0.00015102
PGSC0003DMG400018886	20.8392	1.87766	0.502181	3.73901	0.000184744	0.000462513		PGSC0003DMG400011046	310.35	-3.8886	0.219803	-17.6913	4.89E-70	5.50E-68
PGSC0003DMG400018888	217.462	1.51613	0.188124	8.05918	7.68E-16	6.22E-15		PGSC0003DMG400028186	13.1936	-2.86184	0.821878	-3.48208	0.000497532	0.00116716
PGSC0003DMG400018877	358.035	1.69861	0.43736	3.88377	0.000102848	0.000267913		PGSC0003DMG402028184	360.734	-1.4004	0.229523	-6.10135	1.05E-09	4.93E-09
PGSC0003DMG400019881	125.945	2.83552	0.323863	8.75531	2.04E-18	1.99E-17		PGSC0003DMG401028184	902.227	-1.36661	0.232221	-5.88498	3.98E-09	1.76E-08
PGSC0003DMG400019398	1298.65	1.49773	0.180706	8.2882	1.15E-16	9.91E-16		PGSC0003DMG400028284	1031.03	-1.15408	0.140613	-8.20744	2.26E-16	1.90E-15
PGSC0003DMG400019402	161.6	1.84679	0.254537	7.25548	4.00E-13	2.56E-12		PGSC0003DMG400028283	231.026	-1.16324	0.176524	-6.58968	4.41E-11	2.37E-10
PGSC0003DMG400019404	1313.72	1.16514	0.120349	9.68138	3.62E-22	4.63E-21		PGSC0003DMG400028298	7.00323	-3.73272	1.14209	-3.26833	0.00108183	0.0024043
PGSC0003DMG400019383	618.725	1.55268	0.192793	8.05362	8.04E-16	6.49E-15		PGSC0003DMG400028180	699.546	-1.24762	0.231034	-5.40016	6.66E-08	2.59E-07
PGSC0003DMG400019406	28.4573	3.43265	0.593165	5.78701	7.17E-09	3.10E-08		PGSC0003DMG400028176	130.697	-1.49429	0.212301	-7.03856	1.94E-12	1.17E-11
PGSC0003DMG400019408	133.25	4.10168	0.415	9.88357	4.91E-23	6.62E-22		PGSC0003DMG400028170	556.573	-1.11157	0.134725	-8.25067	1.58E-16	1.34E-15
PGSC0003DMG400019410	15.588	1.41417	0.558754	2.53093	0.011376	0.0209039		PGSC0003DMG400028259	23.2876	-3.42033	0.614509	-5.56596	2.61E-08	1.06E-07
PGSC0003DMG400019387	529.768	1.0799	0.192078	5.6222	1.89E-08	7.79E-08		PGSC0003DMG401028252	157.275	-1.31033	0.335405	-3.90672	9.36E-05	0.000245208
PGSC0003DMG400019413	52.0221	2.41647	0.392361	6.15878	7.33E-10	3.49E-09		PGSC0003DMG400028245	133.351	-1.39152	0.257117	-5.41201	6.23E-08	2.43E-07
PGSC0003DMG402019416	346.569	1.73698	0.210024	8.27038	1.34E-16	1.15E-15		PGSC0003DMG401028242	204.438	-2.50807	0.246657	-10.1683	2.75E-24	4.02E-23
PGSC0003DMG400019418	1078.98	1.37098	0.157778	8.68927	3.65E-18	3.52E-17		PGSC0003DMG400028156	308.19	-1.02433	0.160249	-6.39214	1.64E-10	8.30E-10
PGSC0003DMG400010899	434.239	1.63417	0.190951	8.55807	1.15E-17	1.07E-16		PGSC0003DMG400028236	32.2772	-1.51721	0.443986	-3.41724	0.000632592	0.00146169
PGSC0003DMG402004392	1917.39	1.11916	0.225248	4.96856	6.75E-07	2.34E-06		PGSC0003DMG400028149	5.62732	-3.49729	1.17047	-2.98793	0.00280878	0.00581912
PGSC0003DMG401004392	926.152	1.11752	0.208475	5.36045	8.30E-08	3.19E-07		PGSC0003DMG400028147	699.328	-2.03917	0.219358	-9.29606	1.46E-20	1.69E-19
PGSC0003DMG400012838	312.77	4.64466	0.713795	6.507	7.67E-11	4.03E-10		PGSC0003DMG400028144	152.957	-2.145	0.332636	-6.44849	1.13E-10	5.85E-10
PGSC0003DMG400025683	19.4071	1.45688	0.569946	2.55618	0.010583	0.0195757		PGSC0003DMG402028141	8.02332	-3.22304	0.926292	-3.47951	0.000502326	0.00117643
PGSC0003DMG400012087	8.40177	2.84401	0.851384	3.34046	0.000836399	0.00190047		PGSC0003DMG400028125	282.141	-1.4357	0.215823	-6.6522	2.89E-11	1.58E-10
PGSC0003DMG400017824	527.524	1.48593	0.147648	10.064	7.97E-24	1.14E-22		PGSC0003DMG400028124	75.964	-1.40913	0.318426	-4.4253	9.63E-06	2.90E-05
PGSC0003DMG400006506	423.225	1.73067	0.160229	10.8012	3.40E-27	6.02E-26		PGSC0003DMG400028102	390.709	-1.11746	0.197594	-5.65531	1.56E-08	6.49E-08
PGSC0003DMG400006509	358.825	1.01221	0.222525	4.54873	5.40E-06	1.67E-05		PGSC0003DMG400028100	223.959	-1.23053	0.225984	-5.44523	5.17E-08	2.04E-07
PGSC0003DMG400001288	23.9464	1.83403	0.50522	3.63016	0.000283249	0.00068971		PGSC0003DMG400028098	280.374	-1.76662	0.412706	-4.28057	1.86E-05	5.38E-05
PGSC0003DMG400020924	1245.84	1.31621	0.149835	8.78443	1.57E-18	1.55E-17		PGSC0003DMG400028190	31.8931	-1.37248	0.453422	-3.02694	0.00247045	0.00517074
PGSC0003DMG400025700	1462.96	1.66551	0.177496	9.38334	6.39E-21	7.56E-20		PGSC0003DMG400033171	40.7761	-1.99409	0.430412	-4.63298	3.60E-06	1.14E-05
PGSC0003DMG400026637	10.596	2.92988	1.08747	2.69423	0.00705517	0.0135055		PGSC0003DMG400023657	91.6084	-1.92041	0.351371	-5.46549	4.62E-08	1.83E-07
PGSC0003DMG400005284	815.719	4.87065	0.236446	20.5994	2.78E-94	5.43E-92		PGSC0003DMG400023694	12.1684	-3.84684	0.926023	-4.15415	3.26E-05	9.14E-05
PGSC0003DMG400017697	13.2522	1.93456	0.624095	3.09979	0.00193658	0.00412667		PGSC0003DMG400039791	60.1871	-2.76473	0.417024	-6.62968	3.36E-11	1.83E-10
PGSC0003DMG400017694	713.073	1.0354	0.174579	5.93081	3.01E-09	1.35E-08		PGSC0003DMG400037844	301.128	-2.93255	0.180406	-16.2553	2.05E-59	1.65E-57
PGSC0003DMG400016666	6.93561	2.81525	1.01	2.78737	0.00531382	0.010431		PGSC0003DMG400023659	115.385	-1.17441	0.245812	-4.7777	1.77E-06	5.85E-06
PGSC0003DMG400029016	3152.39	1.1205	0.142585	7.85844	3.89E-15	2.96E-14		PGSC0003DMG400023738	943.617	-1.01898	0.192654	-5.28919	1.23E-07	4.63E-07
PGSC0003DMG402002283	33.8192	1.46903	0.398855	3.6831	0.00023041	0.000568868		PGSC0003DMG400023703	2721.7	-1.29096	0.29831	-4.32758	1.51E-05	4.41E-05
PGSC0003DMG401002283	55.3244	1.32414	0.313019	4.23023	2.33E-05	6.66E-05		PGSC0003DMG400023668	47.2065	-1.36785	0.573147	-2.38657	0.0170064	0.0301909
PGSC0003DMG400025404	47.235	1.40162	0.359615	3.89756	9.72E-05	0.000254125		PGSC0003DMG401023679	195.383	-1.62808	0.419962	-3.87674	0.000105866	0.000275259
PGSC0003DMG400010509	325.616	2.44302	0.240442	10.1605	2.97E-24	4.35E-23		PGSC0003DMG400023681	27.1543	-1.08823	0.452425	-2.40533	0.0161581	0.0287974
PGSC0003DMG400024120	533.117	4.64742	0.695886	6.67841	2.42E-11	1.33E-10		PGSC0003DMG400023682	91.4242	-1.22898	0.269323	-4.56322	5.04E-06	1.57E-05
PGSC0003DMG400024116	150.782	1.11383	0.228451	4.87556	1.09E-06	3.67E-06		PGSC0003DMG400023718	524.823	-1.01643	0.158693	-6.40503	1.50E-10	7.68E-10
PGSC0003DMG400007733	591.845	1.74962	0.256796	6.81328	9.54E-12	5.47E-11		PGSC0003DMG400023685	274.351	-1.23466	0.194974	-6.33241	2.41E-10	1.21E-09
PGSC0003DMG400019944	328.849	2.13175	0.256461	8.31218	9.40E-17	8.16E-16		PGSC0003DMG400023730	283.868	-1.12961	0.169089	-6.68054	2.38E-11	1.31E-10
PGSC0003DMG400017801	321.86	1.12627	0.183638	6.1331	8.62E-10	4.08E-09		PGSC0003DMG400023732	64.8364	-1.24354	0.484465	-2.56684	0.0102631	0.0190328
PGSC0003DMG400023264	240.726	1.91299	0.257071	7.44149	9.96E-14	6.73E-13		PGSC0003DMG400029846	315.637	-1.15072	0.202984	-5.66903	1.44E-08	6.03E-08
PGSC0003DMG400006214	476.999	2.79689	0.4107	6.81006	9.76E-12	5.58E-11		PGSC0003DMG400029832	839.363	-1.15908	0.239222	-4.84521	1.26E-06	4.25E-06
PGSC0003DMG400006224	68.1893	1.78847	0.329646	5.42543	5.78E-08	2.27E-07		PGSC0003DMG400029852	13.5763	-1.87301	0.617644	-3.03252	0.00242525	0.00508603
PGSC0003DMG400008242	50.3645	9.05801	1.217	7.4429	9.85E-14	6.66E-13		PGSC0003DMG400029839	27.7922	-1.16414	0.517737	-2.24853	0.0245427	0.0420381
PGSC0003DMG400008256	137.947	1.34046	0.23972	5.59179	2.25E-08	9.23E-08		PGSC0003DMG400008155	24.0533	-2.92024	0.533528	-5.47344	4.41E-08	1.75E-07
PGSC0003DMG400008263	12.0471	6.98838	1.40251	4.98279	6.27E-07	2.19E-06		PGSC0003DMG400008128	39.6904	-1.9292	0.367178	-5.25412	1.49E-07	5.56E-07
PGSC0003DMG400008264	9.96601	6.71117	1.42537	4.70838	2.50E-06	8.10E-06		PGSC0003DMG400008131	122.667	-1.54482	0.268003	-5.7642	8.20E-09	3.52E-08
PGSC0003DMG400008265	35.316	6.66259	1.10983	6.00325	1.93E-09	8.85E-09		PGSC0003DMG400008143	82.4162	-1.06312	0.294777	-3.60653	0.000310315	0.000751541
PGSC0003DMG400008248	55.6618	8.23322	1.2515	6.5787	4.75E-11	2.54E-10		PGSC0003DMG400008172	24.6488	-1.64984	0.494158	-3.33869	0.00084174	0.00191053
PGSC0003DMG400008267	922.304	3.10289	0.249516	12.4357	1.67E-35	4.70E-34		PGSC0003DMG400008146	126.073	-1.37024	0.269124	-5.09148	3.55E-07	1.27E-06
PGSC0003DMG400008278	4.83126	5.67585	1.54403	3.67599	0.000236928	0.000583582		PGSC0003DMG400008151	296.51	-1.18676	0.185342	-6.40309	1.52E-10	7.76E-10
PGSC0003DMG400005548	10.1844	4.23205	1.16792	3.62359	0.000290539	0.000706555		PGSC0003DMG400008153	124.188	-1.09718	0.237456	-4.62055	3.83E-06	1.21E-05
PGSC0003DMG400033908	277.612	1.02356	0.196864	5.19933	2.00E-07	7.36E-07		PGSC0003DMG400011433	136.249	-2.09697	0.360694	-5.81371	6.11E-09	2.66E-08
PGSC0003DMG400007731	1188.22	1.48372	0.166054	8.93519	4.06E-19	4.22E-18		PGSC0003DMG400011431	77.989	-2.20732	0.332646	-6.63564	3.23E-11	1.76E-10
PGSC0003DMG400016908	553.516	1.04792	0.207676	5.04595	4.51E-07	1.60E-06		PGSC0003DMG400008355	494.542	-1.14426	0.146481	-7.81167	5.64E-15	4.24E-14
PGSC0003DMG400025731	4190.41	2.69908	0.23324	11.5721	5.71E-31	1.27E-29		PGSC0003DMG400007170	409.871	-1.36963	0.205465	-6.66603	2.63E-11	1.44E-10
PGSC0003DMG400026666	358.708	1.08634	0.232819	4.66601	3.07E-06	9.85E-06		PGSC0003DMG400007196	410.864	-2.25161	0.206526	-10.9023	1.12E-27	2.08E-26
PGSC0003DMG400026671	2880.01	2.1661	0.236915	9.14293	6.08E-20	6.71E-19		PGSC0003DMG400007177	114.854	-2.95508	0.581738	-5.07974	3.78E-07	1.35E-06
PGSC0003DMG402004425	63.378	1.4166	0.332401	4.26172	2.03E-05	5.83E-05		PGSC0003DMG400007182	362.957	-1.15267	0.164574	-7.00398	2.49E-12	1.49E-11
PGSC0003DMG400004437	122.36	1.10942	0.29169	3.80342	0.000142714	0.000363826		PGSC0003DMG400007201	9408.14	-3.03354	0.243933	-12.4359	1.67E-35	4.69E-34
PGSC0003DMG400004442	859.847	1.31713	0.189939	6.93452	4.08E-12	2.40E-11		PGSC0003DMG400007184	25.0301	-1.59434	0.445846	-3.57599	0.000348907	0.000838452
PGSC0003DMG400004439	306.835	1.79691	0.225865	7.95569	1.78E-15	1.39E-14		PGSC0003DMG400007188	2269.7	-2.14177	0.242919	-8.81682	1.18E-18	1.17E-17
PGSC0003DMG400021944	80.235	2.49891	0.329843	7.57606	3.56E-14	2.50E-13		PGSC0003DMG400007208	9.00226	-2.08838	0.766893	-2.72317	0.00646578	0.012471
PGSC0003DMG400021945	116.377	2.45358	0.288653	8.50009	1.89E-17	1.73E-16		PGSC0003DMG400013296	153.089	-1.05357	0.373754	-2.81888	0.00481919	0.00953528
PGSC0003DMG400023205	7.48438	3.33279	1.02922	3.23816	0.00120304	0.00265308		PGSC0003DMG400013294	494.642	-1.96489	0.155926	-12.6014	2.07E-36	6.08E-35
PGSC0003DMG400010866	174.602	2.73118	0.405908	6.72856	1.71E-11	9.57E-11		PGSC0003DMG400013293	13.4892	-3.86953	0.86564	-4.47014	7.82E-06	2.38E-05
PGSC0003DMG400016820	1992.02	1.2025	0.173727	6.92174	4.46E-12	2.62E-11		PGSC0003DMG400013291	86.8047	-1.22344	0.324576	-3.76933	0.000163686	0.000413507
PGSC0003DMG400027692	904.194	1.7107	0.224685	7.61377	2.66E-14	1.89E-13		PGSC0003DMG400013353	596.623	-1.5775	0.149199	-10.5731	3.97E-26	6.57E-25
PGSC0003DMG400027693	13.5838	3.14411	0.772982	4.06751	4.75E-05	0.000129819		PGSC0003DMG400013282	1086.93	-1.56438	0.286424	-5.46177	4.71E-08	1.87E-07
PGSC0003DMG400027703	1301.5	2.39009	0.234843	10.1774	2.50E-24	3.67E-23		PGSC0003DMG400013280	334.402	-2.79388	0.340339	-8.20912	2.23E-16	1.87E-15
PGSC0003DMG400031230	904.131	1.91489	0.166422	11.5062	1.23E-30	2.67E-29		PGSC0003DMG400013348	14.573	-2.6704	0.658359	-4.05614	4.99E-05	0.000135852
PGSC0003DMG400031235	621.848	1.15715	0.166179	6.96324	3.33E-12	1.98E-11		PGSC0003DMG400013338	387.991	-1.26268	0.199271	-6.3365	2.35E-10	1.18E-09
PGSC0003DMG400015888	696.986	2.11913	0.182744	11.5962	4.31E-31	9.66E-30		PGSC0003DMG401013267	48.998	-2.25047	0.36863	-6.10496	1.03E-09	4.82E-09
PGSC0003DMG400015889	27.0393	4.92801	0.760124	6.48317	8.98E-11	4.69E-10		PGSC0003DMG400013337	228.192	-1.57053	0.32809	-4.78689	1.69E-06	5.61E-06
PGSC0003DMG400015897	40.5838	1.01153	0.455199	2.22218	0.0262712	0.0447166		PGSC0003DMG402013246	51.5662	-1.16512	0.32727	-3.56013	0.000370668	0.000887174
PGSC0003DMG400015893	8.61802	2.88364	0.957086	3.01294	0.0025873	0.00539665		PGSC0003DMG400013243	43.4135	-1.32801	0.368676	-3.60211	0.000315639	0.000763421
PGSC0003DMG400040252	17.0895	7.50765	1.56125	4.80873	1.52E-06	5.06E-06		PGSC0003DMG400015685	32.1659	-4.86116	0.654649	-7.4256	1.12E-13	7.56E-13
PGSC0003DMG400019167	21.1145	2.73673	0.740762	3.69447	0.000220343	0.000545431		PGSC0003DMG401015669	125.456	-1.27021	0.272309	-4.6646	3.09E-06	9.91E-06
PGSC0003DMG400019172	14.4389	2.88694	0.694493	4.1569	3.23E-05	9.04E-05		PGSC0003DMG402016112	572.093	-1.72135	0.310241	-5.54843	2.88E-08	1.17E-07
PGSC0003DMG400019177	12.0301	6.01417	1.31467	4.57467	4.77E-06	1.49E-05		PGSC0003DMG400016118	92.3709	-1.39521	0.273693	-5.09773	3.44E-07	1.23E-06
PGSC0003DMG400019119	403.09	4.91093	0.736567	6.66731	2.61E-11	1.43E-10		PGSC0003DMG400016191	77.0104	-2.11418	0.394717	-5.35619	8.50E-08	3.27E-07
PGSC0003DMG400019120	1498.88	11.507	0.870901	13.2128	7.40E-40	2.56E-38		PGSC0003DMG400016122	358.48	-2.24815	0.342652	-6.56104	5.34E-11	2.84E-10
PGSC0003DMG400019131	6192.99	1.35318	0.191976	7.04871	1.81E-12	1.10E-11		PGSC0003DMG400016198	89.3975	-2.56042	0.406633	-6.29665	3.04E-10	1.51E-09
PGSC0003DMG400019190	271.048	3.57398	0.393159	9.09042	9.87E-20	1.07E-18		PGSC0003DMG400016200	503.1	-2.20457	0.234209	-9.41284	4.83E-21	5.77E-20
PGSC0003DMG400019136	180.589	7.4506	0.622185	11.9749	4.81E-33	1.21E-31		PGSC0003DMG400016216	66.6922	-1.45022	0.333405	-4.34974	1.36E-05	4.02E-05
PGSC0003DMG400019137	705.875	2.08459	0.249591	8.35204	6.71E-17	5.89E-16		PGSC0003DMG400016145	82.7341	-1.69617	0.650642	-2.60693	0.00913592	0.0171034
PGSC0003DMG400019191	591.649	2.13755	0.212587	10.0549	8.74E-24	1.24E-22		PGSC0003DMG400016219	601.421	-1.72674	0.168504	-10.2475	1.21E-24	1.82E-23
PGSC0003DMG401019148	16.3167	1.48424	0.543951	2.72863	0.00635985	0.0122854		PGSC0003DMG400016147	336.095	-1.46625	0.274844	-5.33484	9.56E-08	3.64E-07
PGSC0003DMG400019201	711.784	1.99636	0.177624	11.2393	2.61E-29	5.24E-28		PGSC0003DMG400016156	18.8045	-1.38187	0.556895	-2.48138	0.0130874	0.0237645
PGSC0003DMG400019208	50621.2	2.8227	0.211009	13.3772	8.22E-41	2.92E-39		PGSC0003DMG400016223	243.404	-1.28378	0.172279	-7.45179	9.21E-14	6.24E-13
PGSC0003DMG400019212	46.6246	3.00575	0.483785	6.21298	5.20E-10	2.51E-09		PGSC0003DMG400016160	120.781	-1.08586	0.243402	-4.46118	8.15E-06	2.47E-05
PGSC0003DMG400019215	1737.05	1.55664	0.153362	10.1501	3.31E-24	4.83E-23		PGSC0003DMG400016240	125.91	-2.43926	0.484493	-5.03466	4.79E-07	1.69E-06
PGSC0003DMG400031364	3877.1	2.03153	0.156891	12.9486	2.39E-38	7.72E-37		PGSC0003DMG400016242	367.223	-1.03195	0.320706	-3.21775	0.00129202	0.00283347
PGSC0003DMG400031365	3189.02	3.65263	0.575476	6.34715	2.19E-10	1.10E-09		PGSC0003DMG400016173	111.722	-1.16497	0.223994	-5.20091	1.98E-07	7.31E-07
PGSC0003DMG400017586	711.901	1.8868	0.164236	11.4883	1.51E-30	3.27E-29		PGSC0003DMG400016179	292.127	-1.55428	0.218451	-7.11502	1.12E-12	6.93E-12
PGSC0003DMG401017590	711.136	1.19779	0.150068	7.98167	1.44E-15	1.14E-14		PGSC0003DMG400016180	158.608	-2.44712	0.249875	-9.79337	1.20E-22	1.58E-21
PGSC0003DMG400017591	418.102	1.38895	0.168582	8.23898	1.74E-16	1.47E-15		PGSC0003DMG400016249	1053.62	-1.22927	0.278953	-4.40671	1.05E-05	3.14E-05
PGSC0003DMG400017593	1939.48	1.2078	0.142679	8.46512	2.56E-17	2.32E-16		PGSC0003DMG400007427	167.032	-3.18698	0.378972	-8.40953	4.12E-17	3.67E-16
PGSC0003DMG400017608	3138.59	1.47529	0.17759	8.30728	9.79E-17	8.50E-16		PGSC0003DMG400007434	779.344	-1.41285	0.14888	-9.48986	2.31E-21	2.84E-20
PGSC0003DMG400008600	13.8839	2.52736	0.720426	3.50814	0.000451245	0.00106527		PGSC0003DMG400031063	2526.88	-1.3712	0.196194	-6.98903	2.77E-12	1.66E-11
PGSC0003DMG400008591	800.22	1.26838	0.216651	5.85451	4.78E-09	2.10E-08		PGSC0003DMG400027332	7.81129	-2.87832	0.884378	-3.25463	0.00113541	0.00251509
PGSC0003DMG400008590	481.713	1.05917	0.164859	6.42471	1.32E-10	6.79E-10		PGSC0003DMG400027329	412.475	-1.27569	0.235582	-5.41505	6.13E-08	2.40E-07
PGSC0003DMG400008598	66.0152	1.78732	0.39657	4.50696	6.58E-06	2.02E-05		PGSC0003DMG400027327	2128.63	-2.0509	0.133436	-15.37	2.60E-53	1.67E-51
PGSC0003DMG400008595	124.753	1.49983	0.312331	4.80206	1.57E-06	5.22E-06		PGSC0003DMG400027354	101.104	-1.47124	0.411991	-3.57106	0.000355546	0.000853424
PGSC0003DMG400008389	39.2059	1.64011	0.442305	3.70811	0.000208814	0.000518919		PGSC0003DMG400027321	2027.95	-1.2748	0.161389	-7.89891	2.81E-15	2.17E-14
PGSC0003DMG400008398	1286.66	1.37824	0.188185	7.32388	2.41E-13	1.58E-12		PGSC0003DMG400027343	162.663	-1.26338	0.248865	-5.07659	3.84E-07	1.37E-06
PGSC0003DMG402008383	89.964	1.79396	0.415498	4.31762	1.58E-05	4.60E-05		PGSC0003DMG400027313	117.151	-1.78035	0.249519	-7.13515	9.67E-13	6.01E-12
PGSC0003DMG400011106	1042.79	1.82313	0.157255	11.5935	4.45E-31	9.97E-30		PGSC0003DMG400019493	14.9353	-3.07976	0.912032	-3.37681	0.00073331	0.00167901
PGSC0003DMG400011039	2501.71	1.89248	0.213017	8.8842	6.44E-19	6.55E-18		PGSC0003DMG400019468	226.998	-1.77546	0.19108	-9.29167	1.52E-20	1.76E-19
PGSC0003DMG400040194	791.325	1.04132	0.142277	7.31894	2.50E-13	1.63E-12		PGSC0003DMG400019466	116.635	-2.25289	0.253025	-8.90383	5.40E-19	5.53E-18
PGSC0003DMG400011036	1236.72	4.94541	0.167738	29.4829	4.77E-191	6.23E-188		PGSC0003DMG400019465	1836.87	-2.36263	0.132458	-17.8369	3.65E-71	4.29E-69
PGSC0003DMG400011033	765.538	1.13933	0.345841	3.29438	0.00098638	0.00220908		PGSC0003DMG400023990	66.6814	-1.61093	0.443746	-3.6303	0.000283092	0.000689408
PGSC0003DMG400011103	807.34	1.03634	0.216325	4.79065	1.66E-06	5.51E-06		PGSC0003DMG401023974	423.863	-1.25257	0.171044	-7.32308	2.42E-13	1.58E-12
PGSC0003DMG400011025	235.86	2.5762	0.209667	12.2871	1.06E-34	2.90E-33		PGSC0003DMG400023972	187.31	-1.3197	0.209206	-6.30815	2.82E-10	1.40E-09
PGSC0003DMG400011098	1124.36	7.81626	0.308645	25.3244	1.72E-141	8.25E-139		PGSC0003DMG400023979	90.3056	-2.81619	0.349543	-8.05678	7.83E-16	6.33E-15
PGSC0003DMG400011022	360.13	1.03618	0.161537	6.4145	1.41E-10	7.24E-10		PGSC0003DMG400007597	20.1003	-2.31213	0.542626	-4.261	2.04E-05	5.85E-05
PGSC0003DMG400011096	99.2186	1.02259	0.343953	2.97306	0.00294845	0.00608737		PGSC0003DMG401007600	192.323	-1.68779	0.195471	-8.63449	5.90E-18	5.60E-17
PGSC0003DMG402011095	4914.63	2.79873	0.212748	13.1551	1.59E-39	5.42E-38		PGSC0003DMG402007600	438.736	-1.58246	0.182739	-8.65968	4.73E-18	4.53E-17
PGSC0003DMG400041963	219.815	1.69322	0.326651	5.18356	2.18E-07	7.98E-07		PGSC0003DMG400000997	372.117	-1.38938	0.398213	-3.48904	0.00048476	0.00113899
PGSC0003DMG400011016	201.873	5.92376	0.534693	11.0788	1.59E-28	3.05E-27		PGSC0003DMG400000988	167.556	-2.86317	0.240703	-11.895	1.26E-32	3.08E-31
PGSC0003DMG400011088	911.492	3.21994	0.231673	13.8986	6.46E-44	2.71E-42		PGSC0003DMG400028695	1100.92	-1.07368	0.134731	-7.96908	1.60E-15	1.26E-14
PGSC0003DMG400011087	506.212	5.17996	0.345977	14.972	1.12E-50	6.48E-49		PGSC0003DMG400028668	2140.68	-1.52206	0.117378	-12.9671	1.88E-38	6.12E-37
PGSC0003DMG400011012	349.576	3.09894	0.296005	10.4692	1.20E-25	1.92E-24		PGSC0003DMG400028659	7.25577	-2.84355	1.00677	-2.82443	0.00473642	0.00938394
PGSC0003DMG400011083	985.81	1.80914	0.203122	8.90668	5.26E-19	5.40E-18		PGSC0003DMG400028678	42.0905	-2.60959	0.413998	-6.30339	2.91E-10	1.44E-09
PGSC0003DMG400011073	44.8831	2.65018	0.432856	6.12254	9.21E-10	4.35E-09		PGSC0003DMG401003998	56.878	-1.13824	0.290717	-3.91529	9.03E-05	0.000237228
PGSC0003DMG401011006	2008.19	1.41307	0.160801	8.7877	1.53E-18	1.51E-17		PGSC0003DMG400003974	129.529	-1.507	0.2164	-6.96392	3.31E-12	1.97E-11
PGSC0003DMG401011001	462.438	1.90293	0.215349	8.83646	9.88E-19	9.90E-18		PGSC0003DMG400003972	27.1828	-1.48109	0.415276	-3.56652	0.00036175	0.00086752
PGSC0003DMG400010999	123.614	1.08726	0.337841	3.21826	0.00128972	0.00282902		PGSC0003DMG400006024	128.416	-1.40736	0.279198	-5.04074	4.64E-07	1.64E-06
PGSC0003DMG400040332	53.5576	1.53981	0.314582	4.8948	9.84E-07	3.35E-06		PGSC0003DMG400006051	458.699	-1.24332	0.144046	-8.63142	6.06E-18	5.74E-17
PGSC0003DMG400036797	152.263	2.26082	0.914753	2.47151	0.0134544	0.0243653		PGSC0003DMG400006048	2059.25	-2.22459	0.121586	-18.2964	8.84E-75	1.13E-72
PGSC0003DMG400011055	852.614	1.79379	0.153758	11.6663	1.89E-31	4.34E-30		PGSC0003DMG400006047	231.076	-1.16523	0.193815	-6.01206	1.83E-09	8.41E-09
PGSC0003DMG400011049	1711.98	2.46647	0.30765	8.01712	1.08E-15	8.64E-15		PGSC0003DMG402009242	185.04	-1.32746	0.211528	-6.2756	3.48E-10	1.71E-09
PGSC0003DMG400011047	2978.48	1.17685	0.157939	7.45133	9.24E-14	6.26E-13		PGSC0003DMG400009253	6.11151	-2.78229	1.04856	-2.65343	0.00796772	0.0151099
PGSC0003DMG400010471	233.777	3.76367	0.260774	14.4327	3.22E-47	1.59E-45		PGSC0003DMG401009242	68.6267	-1.28256	0.302774	-4.23604	2.28E-05	6.50E-05
PGSC0003DMG400010465	5.33356	2.39466	0.997059	2.40172	0.0163182	0.0290579		PGSC0003DMG400009217	277.508	-1.20458	0.215793	-5.58211	2.38E-08	9.73E-08
PGSC0003DMG400010464	40.2244	1.35279	0.418683	3.23107	0.00123328	0.00271492		PGSC0003DMG400029033	52.7252	-1.63318	0.372684	-4.38221	1.17E-05	3.49E-05
PGSC0003DMG400010478	652.603	1.00206	0.230855	4.34064	1.42E-05	4.17E-05		PGSC0003DMG400000886	534.52	-1.23538	0.202014	-6.11532	9.64E-10	4.54E-09
PGSC0003DMG400010462	124.679	2.52043	0.380664	6.62114	3.56E-11	1.93E-10		PGSC0003DMG402000895	591.548	-1.71792	0.198083	-8.67274	4.22E-18	4.05E-17
PGSC0003DMG400010461	781.429	1.43224	0.185313	7.72879	1.09E-14	7.98E-14		PGSC0003DMG400000892	899.991	-1.02125	0.139536	-7.31891	2.50E-13	1.63E-12
PGSC0003DMG400010477	456.776	1.72562	0.350427	4.92433	8.47E-07	2.90E-06		PGSC0003DMG400027611	54.7692	-2.17968	0.451264	-4.83018	1.36E-06	4.57E-06
PGSC0003DMG400028185	226.584	4.01181	0.24003	16.7138	1.04E-62	9.62E-61		PGSC0003DMG400013938	79.9812	-2.21686	0.312941	-7.08397	1.40E-12	8.60E-12
PGSC0003DMG400028287	4566.25	3.89989	0.237986	16.3871	2.37E-60	1.95E-58		PGSC0003DMG400009273	24.3775	-1.82455	0.564606	-3.23154	0.00123124	0.00271098
PGSC0003DMG400028183	12.2012	1.77352	0.665003	2.66694	0.00765459	0.014557		PGSC0003DMG400009263	9.01928	-2.85423	0.856086	-3.33404	0.000855938	0.00194002
PGSC0003DMG400028271	1367.33	2.34877	0.19554	12.0117	3.08E-33	7.81E-32		PGSC0003DMG400009268	7939.32	-2.98971	0.794954	-3.76087	0.000169326	0.000426582
PGSC0003DMG400028177	4360.64	2.202	0.130964	16.8137	1.94E-63	1.85E-61		PGSC0003DMG400009285	253.573	-2.73377	0.335281	-8.15365	3.53E-16	2.94E-15
PGSC0003DMG400028175	361.885	4.09667	0.355875	11.5115	1.15E-30	2.51E-29		PGSC0003DMG400016101	3318.04	-1.61859	0.224261	-7.21743	5.30E-13	3.35E-12
PGSC0003DMG400028265	3894.02	1.00336	0.13855	7.24181	4.43E-13	2.82E-12		PGSC0003DMG402025647	593.43	-1.20257	0.18944	-6.34804	2.18E-10	1.09E-09
PGSC0003DMG400028174	1870.74	2.61808	0.184032	14.2262	6.30E-46	2.96E-44		PGSC0003DMG400026729	388.032	-1.65112	0.224424	-7.35714	1.88E-13	1.24E-12
PGSC0003DMG400028261	3129.38	1.35863	0.126566	10.7346	7.00E-27	1.22E-25		PGSC0003DMG400031182	280.848	-1.65602	0.179039	-9.24945	2.26E-20	2.57E-19
PGSC0003DMG400028163	112.056	1.27575	0.246633	5.17264	2.31E-07	8.44E-07		PGSC0003DMG400031186	26.2816	-1.03975	0.444565	-2.3388	0.0193456	0.0338803
PGSC0003DMG402028252	963.75	5.85817	0.227018	25.8049	7.82E-147	4.67E-144		PGSC0003DMG401018785	142.852	-1.3597	0.234648	-5.79467	6.85E-09	2.97E-08
PGSC0003DMG400028162	1636.4	1.39188	0.152039	9.15474	5.45E-20	6.03E-19		PGSC0003DMG402018785	291.611	-1.56732	0.196087	-7.993	1.32E-15	1.04E-14
PGSC0003DMG400028160	78.2377	1.80647	0.293696	6.15082	7.71E-10	3.67E-09		PGSC0003DMG400018784	265.214	-1.20979	0.17844	-6.77982	1.20E-11	6.82E-11
PGSC0003DMG400028159	1283.69	2.51985	0.155488	16.2061	4.56E-59	3.59E-57		PGSC0003DMG400019000	207.888	-1.72832	0.230711	-7.4913	6.82E-14	4.68E-13
PGSC0003DMG400028243	1893.3	1.59997	0.154951	10.3256	5.40E-25	8.28E-24		PGSC0003DMG400012074	20.0317	-1.25209	0.531985	-2.35361	0.018592	0.0327002
PGSC0003DMG400028240	705.808	1.15063	0.21714	5.29903	1.16E-07	4.40E-07		PGSC0003DMG400027803	158.142	-1.37933	0.229004	-6.02318	1.71E-09	7.87E-09
PGSC0003DMG400028153	410.443	1.66369	0.175909	9.45771	3.15E-21	3.82E-20		PGSC0003DMG400027809	1452.95	-1.3318	0.127135	-10.4755	1.12E-25	1.80E-24
PGSC0003DMG400028152	222.5	5.86132	0.414417	14.1435	2.05E-45	9.39E-44		PGSC0003DMG400009584	812.245	-2.1336	0.173034	-12.3305	6.20E-35	1.70E-33
PGSC0003DMG400028235	127.788	6.19678	0.568921	10.8922	1.26E-27	2.31E-26		PGSC0003DMG400023133	250.53	-2.45902	0.241078	-10.2001	1.98E-24	2.93E-23
PGSC0003DMG400028234	3574.43	1.30236	0.111287	11.7028	1.23E-31	2.86E-30		PGSC0003DMG400022932	843.845	-1.09916	0.143467	-7.66146	1.84E-14	1.32E-13
PGSC0003DMG400028231	657.638	4.44337	0.229279	19.3798	1.14E-83	1.78E-81		PGSC0003DMG400022933	78.3375	-1.46995	0.357531	-4.11141	3.93E-05	0.000108799
PGSC0003DMG400028222	613.674	3.01819	0.33422	9.03053	1.71E-19	1.82E-18		PGSC0003DMG400006667	252.645	-1.29603	0.202396	-6.40346	1.52E-10	7.75E-10
PGSC0003DMG400028127	24473.9	2.06738	0.152839	13.5265	1.09E-41	4.11E-40		PGSC0003DMG400022058	1155.75	-1.41063	0.136998	-10.2967	7.29E-25	1.11E-23
PGSC0003DMG400028214	2326.56	1.95407	0.194967	10.0226	1.21E-23	1.71E-22		PGSC0003DMG400021034	127.531	-1.31894	0.2923	-4.5123	6.41E-06	1.97E-05
PGSC0003DMG400028213	103.136	2.87976	0.298646	9.64272	5.28E-22	6.69E-21		PGSC0003DMG400032493	47.5992	-1.10675	0.328635	-3.36771	0.00075794	0.00173142
PGSC0003DMG401028122	148.265	1.02573	0.206527	4.96656	6.82E-07	2.36E-06		PGSC0003DMG400032519	21.0327	-2.72854	0.581879	-4.68918	2.74E-06	8.85E-06
PGSC0003DMG402028122	27.9615	1.60386	0.460188	3.48522	0.000491726	0.00115398		PGSC0003DMG400032521	6.8176	-2.83937	1.03998	-2.73022	0.00632916	0.0122323
PGSC0003DMG400028198	599.31	2.29142	0.20121	11.3882	4.79E-30	9.97E-29		PGSC0003DMG400009455	20.5232	-1.67789	0.528182	-3.17672	0.00148952	0.00323469
PGSC0003DMG400023695	774.854	1.29037	0.13861	9.30934	1.29E-20	1.50E-19		PGSC0003DMG400029985	41.5532	-1.02321	0.350838	-2.91648	0.00354004	0.00719016
PGSC0003DMG402023696	2356.16	1.15605	0.186883	6.18597	6.17E-10	2.96E-09		PGSC0003DMG400029994	1003.66	-1.13164	0.242125	-4.67381	2.96E-06	9.50E-06
PGSC0003DMG400023667	807.047	1.56766	0.163463	9.59033	8.78E-22	1.10E-20		PGSC0003DMG401029995	54.0272	-1.30171	0.379713	-3.42815	0.000607712	0.00140778
PGSC0003DMG400023710	440.683	1.8029	0.195232	9.23469	2.59E-20	2.93E-19		PGSC0003DMG402029995	78.2641	-2.25854	0.383007	-5.89686	3.70E-09	1.65E-08
PGSC0003DMG400023680	5771.92	7.9665	0.348764	22.8421	1.75E-115	5.31E-113		PGSC0003DMG402010918	58.8475	-2.14807	0.324968	-6.61009	3.84E-11	2.07E-10
PGSC0003DMG400023741	136.539	1.57285	0.350998	4.48107	7.43E-06	2.26E-05		PGSC0003DMG400033336	104.889	-3.14377	0.331156	-9.49331	2.24E-21	2.75E-20
PGSC0003DMG400023686	722.785	2.18238	0.18343	11.8976	1.22E-32	2.99E-31		PGSC0003DMG400007340	11.6573	-2.0696	0.853499	-2.42484	0.0153153	0.0273935
PGSC0003DMG400023731	84.7436	2.01028	0.381947	5.26323	1.42E-07	5.30E-07		PGSC0003DMG400007347	667.686	-1.0972	0.157242	-6.97778	3.00E-12	1.79E-11
PGSC0003DMG401029843	133.887	2.51131	0.306459	8.1946	2.51E-16	2.11E-15		PGSC0003DMG400007349	14.0586	-1.37645	0.608226	-2.26306	0.0236322	0.0406184
PGSC0003DMG401029824	263.833	3.04752	0.207776	14.6674	1.04E-48	5.58E-47		PGSC0003DMG400000441	222.924	-1.23994	0.233686	-5.30599	1.12E-07	4.25E-07
PGSC0003DMG402029824	225.171	3.33268	0.420044	7.93411	2.12E-15	1.65E-14		PGSC0003DMG400000405	150.59	-1.00693	0.223274	-4.50984	6.49E-06	1.99E-05
PGSC0003DMG400029825	150.77	2.7228	0.241899	11.2559	2.17E-29	4.36E-28		PGSC0003DMG400000448	710.53	-1.71948	0.193375	-8.89195	6.00E-19	6.13E-18
PGSC0003DMG400029860	287.879	5.0283	0.294088	17.0979	1.54E-65	1.52E-63		PGSC0003DMG400000408	1061.52	-2.56218	0.215423	-11.8937	1.28E-32	3.12E-31
PGSC0003DMG400029837	365.493	3.88818	0.247248	15.7258	1.01E-55	7.04E-54		PGSC0003DMG401000410	508.595	-1.73539	0.212895	-8.15141	3.60E-16	2.99E-15
PGSC0003DMG400008162	275.865	1.39619	0.192812	7.24119	4.45E-13	2.83E-12		PGSC0003DMG400000416	131.445	-1.16483	0.257962	-4.51549	6.32E-06	1.94E-05
PGSC0003DMG400008163	1121.71	3.90941	0.219149	17.839	3.52E-71	4.15E-69		PGSC0003DMG400000418	41.8566	-2.19491	0.497076	-4.41564	1.01E-05	3.02E-05
PGSC0003DMG400008166	231.321	5.32185	0.322042	16.5253	2.41E-61	2.08E-59		PGSC0003DMG400000460	338.751	-1.52026	0.184223	-8.25225	1.55E-16	1.33E-15
PGSC0003DMG401008167	22.8028	5.0198	0.874397	5.74087	9.42E-09	4.03E-08		PGSC0003DMG400000422	502.968	-1.40195	0.266563	-5.25935	1.45E-07	5.41E-07
PGSC0003DMG400035573	1156.61	3.60916	0.315581	11.4366	2.75E-30	5.84E-29		PGSC0003DMG400000425	16.818	-1.48481	0.549356	-2.70282	0.00687549	0.0131967
PGSC0003DMG400008138	212.618	2.17509	0.402204	5.40793	6.38E-08	2.49E-07		PGSC0003DMG400026525	405.6	-1.34695	0.167245	-8.05373	8.03E-16	6.49E-15
PGSC0003DMG400008139	44.7309	6.41887	0.906921	7.07765	1.47E-12	8.97E-12		PGSC0003DMG400026534	539.24	-1.09359	0.172419	-6.34263	2.26E-10	1.13E-09
PGSC0003DMG400008140	568.236	2.61473	0.27225	9.60417	7.68E-22	9.64E-21		PGSC0003DMG400026535	17.5495	-1.44271	0.568325	-2.53853	0.0111321	0.020497
PGSC0003DMG400008180	429.014	6.41274	0.359938	17.8162	5.29E-71	6.17E-69		PGSC0003DMG400026537	641.047	-1.84022	0.297968	-6.17588	6.58E-10	3.15E-09
PGSC0003DMG400008181	25.0483	7.06862	1.25499	5.6324	1.78E-08	7.37E-08		PGSC0003DMG400026547	354.712	-1.41615	0.170619	-8.30006	1.04E-16	9.02E-16
PGSC0003DMG400008182	3583.71	4.88331	0.243077	20.0896	9.10E-90	1.60E-87		PGSC0003DMG400026354	291.836	-1.64935	0.181647	-9.07996	1.09E-19	1.17E-18
PGSC0003DMG400011451	670.445	1.36382	0.153093	8.90844	5.18E-19	5.32E-18		PGSC0003DMG400026345	303.136	-2.04844	0.196667	-10.4158	2.10E-25	3.29E-24
PGSC0003DMG400011449	4243.79	1.02184	0.160857	6.3525	2.12E-10	1.07E-09		PGSC0003DMG400026329	570.002	-1.42072	0.151014	-9.40789	5.06E-21	6.04E-20
PGSC0003DMG400011420	15.4999	2.4725	0.710394	3.48047	0.000500534	0.00117302		PGSC0003DMG400019617	8.38664	-1.64409	0.747306	-2.20003	0.027805	0.0471011
PGSC0003DMG400011439	11.0466	5.87543	1.38148	4.25299	2.11E-05	6.05E-05		PGSC0003DMG400008073	6.53808	-2.78087	1.1255	-2.47078	0.013482	0.0244046
PGSC0003DMG400011438	7.04099	6.20152	1.44571	4.2896	1.79E-05	5.17E-05		PGSC0003DMG400008070	5.85879	-3.14218	1.09574	-2.86763	0.00413559	0.00829102
PGSC0003DMG400011413	187.333	1.13601	0.200755	5.65871	1.53E-08	6.38E-08		PGSC0003DMG400008118	23.7833	-1.00606	0.432192	-2.32781	0.019922	0.034779
PGSC0003DMG400008353	3712.41	1.38368	0.182707	7.57325	3.64E-14	2.55E-13		PGSC0003DMG400008069	19.2432	-2.10371	0.531571	-3.95753	7.57E-05	0.000200874
PGSC0003DMG400008381	254.512	1.42557	0.30758	4.63478	3.57E-06	1.13E-05		PGSC0003DMG400008065	811.875	-1.92038	0.166155	-11.5577	6.75E-31	1.50E-29
PGSC0003DMG400008366	1438.54	1.69881	0.207743	8.17745	2.90E-16	2.43E-15		PGSC0003DMG400008111	15.8076	-1.32172	0.583846	-2.26381	0.0235856	0.040545
PGSC0003DMG400008357	568.174	2.37278	0.355052	6.68291	2.34E-11	1.29E-10		PGSC0003DMG400008060	1050.06	-1.2331	0.124658	-9.89186	4.52E-23	6.11E-22
PGSC0003DMG400008367	851.143	1.68559	0.147458	11.431	2.93E-30	6.22E-29		PGSC0003DMG400008082	683.919	-1.20113	0.168149	-7.14327	9.11E-13	5.67E-12
PGSC0003DMG400008368	1802.7	2.95362	0.228062	12.951	2.32E-38	7.50E-37		PGSC0003DMG400008081	433.643	-1.31446	0.180656	-7.27605	3.44E-13	2.21E-12
PGSC0003DMG400008358	2964.41	4.23663	0.186753	22.6857	6.20E-114	1.80E-111		PGSC0003DMG401008054	878.698	-1.22236	0.163021	-7.49817	6.47E-14	4.45E-13
PGSC0003DMG400008360	59.2649	1.31093	0.322316	4.06724	4.76E-05	0.000129918		PGSC0003DMG400008078	3624.99	-2.51694	0.132966	-18.9292	6.55E-80	9.51E-78
PGSC0003DMG400008371	778.627	1.31338	0.159356	8.24176	1.70E-16	1.44E-15		PGSC0003DMG400008077	18.4006	-1.73225	0.67286	-2.57447	0.0100395	0.0186479
PGSC0003DMG400008372	167.33	1.97974	0.339304	5.83469	5.39E-09	2.36E-08		PGSC0003DMG400001142	113.273	-1.02141	0.260267	-3.92445	8.69E-05	0.000228806
PGSC0003DMG400008362	211.723	1.7672	0.400264	4.41509	1.01E-05	3.03E-05		PGSC0003DMG400001144	548.341	-1.92941	0.21625	-8.92213	4.57E-19	4.73E-18
PGSC0003DMG400008363	73.0338	6.69998	1.55303	4.31414	1.60E-05	4.67E-05		PGSC0003DMG400019662	310.079	-1.25731	0.161903	-7.76585	8.11E-15	6.02E-14
PGSC0003DMG400008364	36.3184	6.71505	1.27047	5.28546	1.25E-07	4.72E-07		PGSC0003DMG401019668	40.0755	-1.20935	0.372329	-3.24807	0.00116192	0.00256945
PGSC0003DMG400005592	73.2158	7.12591	1.43909	4.95169	7.36E-07	2.54E-06		PGSC0003DMG400019671	650.826	-2.02723	0.194228	-10.4374	1.67E-25	2.65E-24
PGSC0003DMG400007169	84.2052	4.21722	0.690844	6.10444	1.03E-09	4.83E-09		PGSC0003DMG400018570	113.298	-1.19457	0.275329	-4.33871	1.43E-05	4.21E-05
PGSC0003DMG400007178	839.639	3.38204	0.238877	14.1581	1.66E-45	7.66E-44		PGSC0003DMG400018591	629.721	-1.37123	0.139082	-9.85916	6.26E-23	8.39E-22
PGSC0003DMG400007200	261.455	1.81692	0.268251	6.7732	1.26E-11	7.12E-11		PGSC0003DMG402018576	24.5442	-1.11811	0.457025	-2.44649	0.0144256	0.0259464
PGSC0003DMG400007205	2166.87	1.19663	0.137452	8.70577	3.15E-18	3.05E-17		PGSC0003DMG403018696	17.0232	-1.12105	0.509724	-2.19932	0.027855	0.0471705
PGSC0003DMG400013292	19.6281	1.62841	0.539636	3.0176	0.00254787	0.00532184		PGSC0003DMG400018713	173.538	-1.11581	0.213319	-5.23072	1.69E-07	6.27E-07
PGSC0003DMG400013356	546.446	1.73272	0.161124	10.754	5.68E-27	9.98E-26		PGSC0003DMG400018712	464.329	-1.32866	0.185727	-7.15386	8.44E-13	5.27E-12
PGSC0003DMG400013286	2712.98	1.42718	0.190397	7.49578	6.59E-14	4.53E-13		PGSC0003DMG400018724	26.3697	-1.39704	0.462842	-3.01839	0.00254118	0.00530891
PGSC0003DMG402013278	78.7458	1.06336	0.300203	3.54213	0.000396904	0.000945897		PGSC0003DMG400018702	213.994	-1.93116	0.247733	-7.79531	6.42E-15	4.81E-14
PGSC0003DMG400013277	132.628	3.74782	0.337755	11.0963	1.31E-28	2.53E-27		PGSC0003DMG401003010	89.2482	-2.082	0.3252	-6.4022	1.53E-10	7.81E-10
PGSC0003DMG400013270	3209.61	1.79392	0.146418	12.252	1.64E-34	4.43E-33		PGSC0003DMG400002989	221.006	-1.35603	0.297245	-4.56198	5.07E-06	1.58E-05
PGSC0003DMG402013333	1080.91	1.09312	0.249317	4.38447	1.16E-05	3.45E-05		PGSC0003DMG400003007	122.776	-1.10307	0.277858	-3.96991	7.19E-05	0.00019123
PGSC0003DMG400013263	6.38812	3.53778	1.22798	2.88097	0.00396456	0.00797797		PGSC0003DMG402003005	500.613	-1.11751	0.242605	-4.60631	4.10E-06	1.29E-05
PGSC0003DMG400013332	2122.61	2.82487	0.169702	16.6461	3.23E-62	2.92E-60		PGSC0003DMG400002985	71.1579	-1.36214	0.285655	-4.76847	1.86E-06	6.12E-06
PGSC0003DMG400013331	31747.2	1.54768	0.121706	12.7166	4.78E-37	1.44E-35		PGSC0003DMG400002999	452.997	-1.82029	0.284018	-6.40906	1.46E-10	7.50E-10
PGSC0003DMG400013259	888.94	1.57882	0.189247	8.34268	7.26E-17	6.37E-16		PGSC0003DMG402027402	54.4572	-1.01948	0.375798	-2.71285	0.00667068	0.0128306
PGSC0003DMG400013235	8926.02	1.32723	0.202936	6.54013	6.15E-11	3.25E-10		PGSC0003DMG400027399	30.421	-2.54862	0.440654	-5.78371	7.31E-09	3.16E-08
PGSC0003DMG400016977	474.659	4.04957	0.223824	18.0927	3.64E-73	4.50E-71		PGSC0003DMG400027418	35.1584	-1.93688	0.445819	-4.34456	1.40E-05	4.11E-05
PGSC0003DMG402016981	168.71	1.45918	0.268603	5.43249	5.56E-08	2.18E-07		PGSC0003DMG400027392	758.115	-1.20135	0.204466	-5.87556	4.21E-09	1.86E-08
PGSC0003DMG400016985	6.18445	4.09664	1.2679	3.23104	0.00123342	0.00271493		PGSC0003DMG400027391	28.6529	-1.24179	0.470525	-2.63916	0.00831123	0.0157015
PGSC0003DMG400031479	27.3262	1.9928	0.453393	4.3953	1.11E-05	3.30E-05		PGSC0003DMG400030237	23.2013	-1.40805	0.491022	-2.86758	0.00413618	0.0082914
PGSC0003DMG400015693	295.126	1.43541	0.193159	7.43121	1.08E-13	7.26E-13		PGSC0003DMG400025371	409.039	-2.244	0.231934	-9.67515	3.85E-22	4.91E-21
PGSC0003DMG400015678	9344.69	7.94415	0.204403	38.865	0	0		PGSC0003DMG400025373	938.144	-1.67379	0.153084	-10.9338	7.95E-28	1.48E-26
PGSC0003DMG400015677	144.096	7.05572	1.40661	5.0161	5.27E-07	1.85E-06		PGSC0003DMG400025376	820.012	-1.46126	0.137505	-10.627	2.23E-26	3.76E-25
PGSC0003DMG400015673	946.647	5.02304	0.253069	19.8485	1.14E-87	1.90E-85		PGSC0003DMG400025389	110.26	-2.31225	0.535258	-4.31988	1.56E-05	4.56E-05
PGSC0003DMG400015690	2648.66	2.03458	0.166129	12.247	1.74E-34	4.71E-33		PGSC0003DMG401025391	34.6236	-2.11239	0.414903	-5.09128	3.56E-07	1.27E-06
PGSC0003DMG401015689	412.698	1.57754	0.208572	7.5635	3.92E-14	2.74E-13		PGSC0003DMG402025391	7.84282	-2.58787	0.866168	-2.98772	0.00281065	0.00582242
PGSC0003DMG400015687	70.1178	1.86802	0.35618	5.24459	1.57E-07	5.84E-07		PGSC0003DMG400025361	9686.82	-2.4584	0.181462	-13.5477	8.17E-42	3.11E-40
PGSC0003DMG402015684	4119.57	1.0378	0.1417	7.32388	2.41E-13	1.58E-12		PGSC0003DMG401025354	31.9233	-1.00199	0.445129	-2.25102	0.0243846	0.0418015
PGSC0003DMG400015668	11.9085	5.07829	1.16718	4.35091	1.36E-05	4.00E-05		PGSC0003DMG400015544	206.809	-1.5056	0.378835	-3.97428	7.06E-05	0.000188012
PGSC0003DMG400015667	947.915	1.98975	0.329133	6.04543	1.49E-09	6.89E-09		PGSC0003DMG400015555	54.0313	-2.37522	0.434009	-5.47275	4.43E-08	1.76E-07
PGSC0003DMG400015665	210.222	1.05972	0.177971	5.95444	2.61E-09	1.18E-08		PGSC0003DMG400015536	361.785	-1.57574	0.307932	-5.11718	3.10E-07	1.12E-06
PGSC0003DMG400016115	2957.82	1.64403	0.153665	10.6988	1.03E-26	1.77E-25		PGSC0003DMG401015537	396.158	-1.11846	0.17012	-6.57455	4.88E-11	2.61E-10
PGSC0003DMG400016120	3221.13	3.12751	0.566786	5.51797	3.43E-08	1.38E-07		PGSC0003DMG402015537	7.28584	-2.07693	0.919082	-2.25979	0.0238346	0.0409393
PGSC0003DMG400016257	129.068	1.1358	0.24717	4.59523	4.32E-06	1.36E-05		PGSC0003DMG400015538	389.675	-2.71797	0.202433	-13.4265	4.23E-41	1.52E-39
PGSC0003DMG400016202	405.987	1.0386	0.166737	6.22897	4.69E-10	2.28E-09		PGSC0003DMG400015563	50.6634	-1.27119	0.322141	-3.94608	7.94E-05	0.00020992
PGSC0003DMG400016140	2195.77	3.65935	0.238954	15.314	6.16E-53	3.87E-51		PGSC0003DMG400015388	294.084	-1.67697	0.297406	-5.63865	1.71E-08	7.12E-08
PGSC0003DMG400016209	38.6118	1.43102	0.351704	4.0688	4.73E-05	0.000129132		PGSC0003DMG400015334	308.235	-1.77675	0.205289	-8.65488	4.93E-18	4.71E-17
PGSC0003DMG402016214	30.0658	2.17202	0.433636	5.00886	5.48E-07	1.92E-06		PGSC0003DMG400015377	1468.7	-1.09384	0.182531	-5.99263	2.06E-09	9.43E-09
PGSC0003DMG400016143	5306.36	3.88419	0.225723	17.2078	2.32E-66	2.36E-64		PGSC0003DMG402015329	29.1203	-1.43388	0.409253	-3.50365	0.000458927	0.00108206
PGSC0003DMG400016149	224.394	4.10859	0.304275	13.5029	1.50E-41	5.56E-40		PGSC0003DMG400015372	338.405	-1.08704	0.156803	-6.93249	4.13E-12	2.43E-11
PGSC0003DMG400016153	10.3146	2.93665	0.877098	3.34815	0.000813537	0.00185215		PGSC0003DMG400015370	81.513	-1.10192	0.287599	-3.83147	0.000127382	0.000327174
PGSC0003DMG400016221	1324.79	2.31403	0.151749	15.249	1.67E-52	1.03E-50		PGSC0003DMG400015327	457.948	-1.34692	0.169044	-7.96783	1.61E-15	1.27E-14
PGSC0003DMG400016222	1758.17	1.46039	0.158536	9.21174	3.21E-20	3.62E-19		PGSC0003DMG400015324	218.336	-1.29394	0.196879	-6.57225	4.96E-11	2.64E-10
PGSC0003DMG400016155	878.702	2.52572	0.20456	12.3471	5.05E-35	1.39E-33		PGSC0003DMG400015319	565.337	-1.35958	0.206056	-6.59813	4.16E-11	2.24E-10
PGSC0003DMG400044423	75.4815	3.40508	0.440395	7.73188	1.06E-14	7.80E-14		PGSC0003DMG400015360	3245.8	-1.72337	0.231081	-7.45789	8.79E-14	5.97E-13
PGSC0003DMG400016168	3557.02	1.93718	0.202531	9.56484	1.12E-21	1.40E-20		PGSC0003DMG400015356	499.851	-2.72214	0.168863	-16.1204	1.83E-58	1.41E-56
PGSC0003DMG400016169	50.6443	1.42286	0.464563	3.0628	0.00219279	0.0046278		PGSC0003DMG401015311	21.4335	-1.54719	0.586446	-2.63825	0.00833347	0.0157378
PGSC0003DMG400016243	7.41383	1.94068	0.861512	2.25265	0.0242814	0.0416452		PGSC0003DMG400015308	48.3797	-1.02622	0.347074	-2.95676	0.00310887	0.00639016
PGSC0003DMG402016246	553.687	1.16863	0.168859	6.92074	4.49E-12	2.64E-11		PGSC0003DMG400008569	210.211	-1.34861	0.263616	-5.11581	3.12E-07	1.13E-06
PGSC0003DMG400016247	203.415	1.06347	0.226132	4.70288	2.57E-06	8.31E-06		PGSC0003DMG400008564	2092.19	-1.50426	0.612082	-2.45762	0.0139862	0.025219
PGSC0003DMG400016261	11.9771	2.97484	0.826679	3.59855	0.00032	0.000773253		PGSC0003DMG400008563	655.432	-1.88992	0.190513	-9.92018	3.40E-23	4.66E-22
PGSC0003DMG400007440	10.6955	4.90914	1.20702	4.06717	4.76E-05	0.000129941		PGSC0003DMG400008571	196.057	-1.1817	0.199003	-5.93811	2.88E-09	1.30E-08
PGSC0003DMG400007436	63.188	1.06321	0.382856	2.77706	0.00548525	0.0107252		PGSC0003DMG400008560	313.638	-2.12162	0.25562	-8.29991	1.04E-16	9.03E-16
PGSC0003DMG400007435	1213.53	1.20986	0.218319	5.54171	3.00E-08	1.21E-07		PGSC0003DMG400007787	1463.08	-2.05496	0.253359	-8.11086	5.03E-16	4.13E-15
PGSC0003DMG400031081	4804.14	1.27065	0.261607	4.8571	1.19E-06	4.02E-06		PGSC0003DMG400007795	149.822	-1.48516	0.246501	-6.02494	1.69E-09	7.79E-09
PGSC0003DMG400031080	1171.52	1.02903	0.171178	6.01144	1.84E-09	8.44E-09		PGSC0003DMG400007805	2387.72	-1.6365	0.26058	-6.28023	3.38E-10	1.67E-09
PGSC0003DMG400031079	5489.74	2.59025	0.240806	10.7566	5.52E-27	9.72E-26		PGSC0003DMG400007856	270.783	-1.80439	0.25588	-7.05169	1.77E-12	1.07E-11
PGSC0003DMG400031065	122.677	1.14678	0.250637	4.57547	4.75E-06	1.49E-05		PGSC0003DMG400007862	81.4435	-1.81142	0.281447	-6.43612	1.23E-10	6.33E-10
PGSC0003DMG400031075	60.4866	3.23063	0.483102	6.68726	2.27E-11	1.26E-10		PGSC0003DMG400007869	26.4491	-1.19021	0.435996	-2.72986	0.00633618	0.0122436
PGSC0003DMG400031072	1568.91	1.09709	0.169456	6.4742	9.53E-11	4.98E-10		PGSC0003DMG400007870	36.8448	-1.42331	0.428512	-3.32152	0.000895285	0.00201978
PGSC0003DMG402031070	71.7972	2.98944	0.623674	4.79328	1.64E-06	5.45E-06		PGSC0003DMG400007872	53.204	-1.7552	0.390553	-4.49413	6.99E-06	2.14E-05
PGSC0003DMG400034115	39.4432	1.94694	0.862815	2.25649	0.0240398	0.041268		PGSC0003DMG400007902	50.6167	-2.28037	0.594192	-3.83777	0.000124158	0.00031956
PGSC0003DMG400027335	187.013	1.92256	0.23181	8.29369	1.10E-16	9.49E-16		PGSC0003DMG403007838	134.55	-2.77547	0.538405	-5.15498	2.54E-07	9.24E-07
PGSC0003DMG400027364	16.6959	1.62465	0.635028	2.55839	0.0105159	0.0194585		PGSC0003DMG400002890	186.107	-1.39536	0.207278	-6.73186	1.68E-11	9.37E-11
PGSC0003DMG400027333	13.3517	2.30969	0.6511	3.54737	0.0003891	0.000928187		PGSC0003DMG400002891	2064.75	-1.11851	0.130207	-8.59021	8.68E-18	8.16E-17
PGSC0003DMG404027324	402.396	1.08514	0.215356	5.03881	4.68E-07	1.66E-06		PGSC0003DMG400002918	2284.79	-1.28925	0.173686	-7.42286	1.15E-13	7.72E-13
PGSC0003DMG400027319	1628.9	1.41967	0.177639	7.99188	1.33E-15	1.05E-14		PGSC0003DMG400002894	381.442	-1.555	0.211382	-7.35634	1.89E-13	1.25E-12
PGSC0003DMG400027344	729.251	1.51362	0.179814	8.41771	3.84E-17	3.43E-16		PGSC0003DMG400002927	47.7211	-1.10481	0.316603	-3.48957	0.000483799	0.00113686
PGSC0003DMG400027316	1489.39	1.33358	0.128304	10.3939	2.64E-25	4.11E-24		PGSC0003DMG400002901	518.102	-1.40288	0.339026	-4.13798	3.50E-05	9.76E-05
PGSC0003DMG400034672	154.228	7.48344	0.687767	10.8808	1.42E-27	2.60E-26		PGSC0003DMG400000323	131.766	-1.3892	0.242846	-5.7205	1.06E-08	4.51E-08
PGSC0003DMG400019483	16.7578	4.57692	0.921304	4.96788	6.77E-07	2.35E-06		PGSC0003DMG400000325	368.776	-2.33009	0.328057	-7.1027	1.22E-12	7.55E-12
PGSC0003DMG400019486	256.849	1.23858	0.196558	6.30137	2.95E-10	1.46E-09		PGSC0003DMG400000326	1762.56	-2.31895	0.223383	-10.381	3.03E-25	4.69E-24
PGSC0003DMG401023991	315.073	1.75068	0.204896	8.54423	1.29E-17	1.20E-16		PGSC0003DMG400000327	388.788	-3.23859	0.387147	-8.36529	6.00E-17	5.28E-16
PGSC0003DMG400023977	792.033	1.44697	0.198548	7.28777	3.15E-13	2.04E-12		PGSC0003DMG400000339	362.052	-2.11247	0.428581	-4.92898	8.27E-07	2.84E-06
PGSC0003DMG400023975	121.378	1.3722	0.298161	4.60221	4.18E-06	1.32E-05		PGSC0003DMG400000340	233.52	-1.92714	0.371665	-5.18515	2.16E-07	7.92E-07
PGSC0003DMG400023973	96.1721	1.81647	0.245332	7.40415	1.32E-13	8.84E-13		PGSC0003DMG400000350	699.442	-2.28747	0.221276	-10.3376	4.76E-25	7.32E-24
PGSC0003DMG400023985	74.2585	3.17549	0.331569	9.57715	9.98E-22	1.25E-20		PGSC0003DMG400000354	553.988	-1.43001	0.313188	-4.56598	4.97E-06	1.55E-05
PGSC0003DMG400023971	122.999	1.89123	0.253789	7.45198	9.19E-14	6.24E-13		PGSC0003DMG400000292	3875.8	-2.53188	0.280825	-9.01584	1.95E-19	2.08E-18
PGSC0003DMG400023983	240.556	1.56949	0.212459	7.38722	1.50E-13	9.99E-13		PGSC0003DMG400000356	434.778	-1.51704	0.231797	-6.5447	5.96E-11	3.16E-10
PGSC0003DMG400023966	496.168	1.22516	0.165222	7.41521	1.21E-13	8.16E-13		PGSC0003DMG400000357	41.2418	-1.24737	0.367576	-3.39352	0.000690017	0.00158631
PGSC0003DMG400001279	11.6497	4.41239	1.09842	4.01703	5.89E-05	0.000158932		PGSC0003DMG400000295	887.936	-1.66388	0.171753	-9.68766	3.40E-22	4.37E-21
PGSC0003DMG400007601	32.7025	2.67709	0.546168	4.90159	9.51E-07	3.24E-06		PGSC0003DMG400000307	79.2707	-1.36284	0.386909	-3.52238	0.000427691	0.00101344
PGSC0003DMG401007604	1244.9	1.18796	0.167601	7.08804	1.36E-12	8.36E-12		PGSC0003DMG400000312	1129.92	-1.59992	0.158892	-10.0692	7.56E-24	1.08E-22
PGSC0003DMG400043603	101.015	3.06241	0.394326	7.76618	8.09E-15	6.01E-14		PGSC0003DMG400000380	689.794	-1.21648	0.182961	-6.64886	2.95E-11	1.62E-10
PGSC0003DMG402001978	777.658	3.98431	0.203446	19.5841	2.11E-85	3.42E-83		PGSC0003DMG400000315	23.0272	-2.29466	0.672251	-3.4134	0.000641576	0.00148163
PGSC0003DMG400014109	185.94	1.20665	0.188746	6.39301	1.63E-10	8.26E-10		PGSC0003DMG400000384	2085.27	-1.29502	0.115176	-11.2439	2.48E-29	4.98E-28
PGSC0003DMG400000993	473.328	1.54414	0.178125	8.66889	4.36E-18	4.18E-17		PGSC0003DMG400000385	29.594	-1.68874	0.435835	-3.87472	0.000106746	0.000277401
PGSC0003DMG400000994	1190.7	1.81263	0.159222	11.3843	5.01E-30	1.04E-28		PGSC0003DMG400030389	263.272	-2.02146	0.230736	-8.76089	1.94E-18	1.90E-17
PGSC0003DMG400000980	438.372	1.71548	0.237119	7.23467	4.67E-13	2.97E-12		PGSC0003DMG400020685	187.188	-1.42913	0.250093	-5.71438	1.10E-08	4.67E-08
PGSC0003DMG400000987	13.3103	7.13247	1.31612	5.41934	5.98E-08	2.34E-07		PGSC0003DMG400020679	181.097	-1.66981	0.289751	-5.7629	8.27E-09	3.55E-08
PGSC0003DMG400028687	19.5088	4.77	0.935059	5.10127	3.37E-07	1.21E-06		PGSC0003DMG401020664	55.4962	-2.15058	0.377201	-5.70144	1.19E-08	5.02E-08
PGSC0003DMG402028683	391.632	1.13346	0.205036	5.52812	3.24E-08	1.31E-07		PGSC0003DMG402018962	387.029	-1.44952	0.356883	-4.06162	4.87E-05	0.000132857
PGSC0003DMG400028663	13.1591	2.91686	0.728067	4.0063	6.17E-05	0.000165875		PGSC0003DMG401018962	41.1525	-1.38761	0.376758	-3.68302	0.000230484	0.000568983
PGSC0003DMG400028675	325.308	1.65035	0.22118	7.46157	8.55E-14	5.82E-13		PGSC0003DMG400030301	13.3694	-1.29056	0.581948	-2.21766	0.0265779	0.0451909
PGSC0003DMG400025560	205.567	5.01472	0.297557	16.853	9.98E-64	9.66E-62		PGSC0003DMG400030300	95.3768	-1.8527	0.320873	-5.77393	7.74E-09	3.34E-08
PGSC0003DMG402003983	105.936	1.5834	0.313839	5.04525	4.53E-07	1.60E-06		PGSC0003DMG400028812	6812.63	-1.64031	0.111864	-14.6634	1.11E-48	5.88E-47
PGSC0003DMG400003993	8.88398	1.8673	0.800734	2.33199	0.0197014	0.03444		PGSC0003DMG400028816	38.4186	-2.51282	0.472831	-5.31443	1.07E-07	4.06E-07
PGSC0003DMG400003967	168.323	1.35383	0.286324	4.72832	2.26E-06	7.38E-06		PGSC0003DMG400028817	378.466	-2.14879	0.448933	-4.78643	1.70E-06	5.62E-06
PGSC0003DMG400003964	2214.83	2.40849	0.171731	14.0248	1.10E-44	4.85E-43		PGSC0003DMG400028819	581.806	-1.76102	0.281947	-6.24595	4.21E-10	2.05E-09
PGSC0003DMG400006045	90.026	4.14208	0.445874	9.28979	1.55E-20	1.79E-19		PGSC0003DMG400004299	525.749	-1.01673	0.177461	-5.72931	1.01E-08	4.30E-08
PGSC0003DMG400006042	5.78345	3.98119	1.33896	2.97335	0.00294564	0.00608276		PGSC0003DMG400013171	19.0466	-1.14682	0.502878	-2.28051	0.0225776	0.0389527
PGSC0003DMG400006040	26.1265	1.15375	0.457499	2.52186	0.0116737	0.0214049		PGSC0003DMG400013167	340.508	-1.24159	0.227022	-5.46902	4.53E-08	1.80E-07
PGSC0003DMG400006036	206.409	1.26749	0.225248	5.62707	1.83E-08	7.59E-08		PGSC0003DMG400021808	186.983	-2.41973	0.226765	-10.6707	1.40E-26	2.37E-25
PGSC0003DMG400006034	42.912	2.41916	0.44788	5.40136	6.61E-08	2.58E-07		PGSC0003DMG400001099	1071.77	-1.34237	0.156602	-8.57183	1.02E-17	9.53E-17
PGSC0003DMG400006027	152.868	1.83237	0.310363	5.90396	3.55E-09	1.58E-08		PGSC0003DMG400001097	463.808	-1.316	0.157723	-8.34371	7.20E-17	6.31E-16
PGSC0003DMG400006026	587.681	1.48333	0.178797	8.29617	1.08E-16	9.30E-16		PGSC0003DMG400005587	11.0153	-2.4803	0.966383	-2.56658	0.0102706	0.0190451
PGSC0003DMG400006022	13.7887	6.21524	1.29923	4.78378	1.72E-06	5.69E-06		PGSC0003DMG400027871	23.1687	-1.67952	0.586062	-2.86578	0.00415982	0.00833143
PGSC0003DMG400009245	2019.38	2.88987	0.181736	15.9015	6.19E-57	4.47E-55		PGSC0003DMG400012851	228.776	-1.83728	0.242331	-7.5817	3.41E-14	2.40E-13
PGSC0003DMG401009243	483.57	1.08079	0.15625	6.91708	4.61E-12	2.70E-11		PGSC0003DMG400012860	417.779	-1.01842	0.22398	-4.54692	5.44E-06	1.69E-05
PGSC0003DMG400009238	1393.9	2.46242	0.196508	12.5309	5.06E-36	1.45E-34		PGSC0003DMG400012850	45.6738	-2.36496	0.372367	-6.35115	2.14E-10	1.07E-09
PGSC0003DMG400009215	278.596	1.80327	0.20569	8.76691	1.84E-18	1.80E-17		PGSC0003DMG400012857	339.354	-2.51124	0.191737	-13.0973	3.41E-39	1.15E-37
PGSC0003DMG400030212	10508	2.08206	0.27389	7.60181	2.92E-14	2.06E-13		PGSC0003DMG400012855	14.9582	-2.83144	0.72926	-3.88263	0.000103334	0.000269079
PGSC0003DMG400030206	1148.56	1.06062	0.147817	7.17521	7.22E-13	4.53E-12		PGSC0003DMG402029795	325.55	-2.03942	0.187203	-10.8942	1.23E-27	2.26E-26
PGSC0003DMG400027797	192.182	1.71158	0.269111	6.36013	2.02E-10	1.02E-09		PGSC0003DMG400029810	249.002	-1.49613	0.194663	-7.68572	1.52E-14	1.10E-13
PGSC0003DMG400027787	655.984	1.60781	0.17812	9.02654	1.77E-19	1.89E-18		PGSC0003DMG401018895	43.9319	-1.66055	0.358853	-4.62737	3.70E-06	1.17E-05
PGSC0003DMG400006550	384.54	1.43228	0.227884	6.28514	3.28E-10	1.62E-09		PGSC0003DMG402018895	26.1673	-1.79139	0.511599	-3.50154	0.00046258	0.00109006
PGSC0003DMG400029027	462.831	1.00871	0.185337	5.44258	5.25E-08	2.07E-07		PGSC0003DMG401018896	141.988	-1.6224	0.246367	-6.5853	4.54E-11	2.43E-10
PGSC0003DMG400029026	9.89708	1.61284	0.734971	2.19442	0.028205	0.047713		PGSC0003DMG402018896	438.038	-1.65643	0.186399	-8.88652	6.31E-19	6.42E-18
PGSC0003DMG400012071	119.246	1.8003	0.305139	5.89994	3.64E-09	1.62E-08		PGSC0003DMG401009662	349.82	-1.05152	0.197801	-5.31605	1.06E-07	4.03E-07
PGSC0003DMG400012073	1055.84	2.67348	0.220568	12.1209	8.19E-34	2.14E-32		PGSC0003DMG403009662	169.072	-1.08753	0.210974	-5.1548	2.54E-07	9.25E-07
PGSC0003DMG400000915	112.683	1.62048	0.287573	5.63502	1.75E-08	7.26E-08		PGSC0003DMG400006457	12.1045	-1.77043	0.679306	-2.60624	0.00915419	0.0171345
PGSC0003DMG400000905	1499.28	1.03652	0.185365	5.59177	2.25E-08	9.23E-08		PGSC0003DMG400006464	9.23151	-1.78903	0.754741	-2.37039	0.0177691	0.0314115
PGSC0003DMG400000912	724.523	2.69975	0.152892	17.6579	8.85E-70	9.84E-68		PGSC0003DMG400006458	53.6825	-2.31617	0.387031	-5.98444	2.17E-09	9.88E-09
PGSC0003DMG400000893	392.749	1.57192	0.210932	7.45228	9.17E-14	6.22E-13		PGSC0003DMG400002243	14.5945	-1.77529	0.605366	-2.93258	0.00336157	0.00686034
PGSC0003DMG400000890	572.051	1.77303	0.233527	7.5924	3.14E-14	2.22E-13		PGSC0003DMG400020397	2149.51	-1.11979	0.159135	-7.03672	1.97E-12	1.19E-11
PGSC0003DMG400000887	27.0561	3.16902	0.581708	5.4478	5.10E-08	2.02E-07		PGSC0003DMG400005365	125.099	-2.54309	0.379337	-6.70402	2.03E-11	1.13E-10
PGSC0003DMG400018031	6.32006	6.04677	1.45202	4.16438	3.12E-05	8.76E-05		PGSC0003DMG400029159	379.452	-3.58989	0.334734	-10.7246	7.80E-27	1.35E-25
PGSC0003DMG400015106	16.3547	5.55088	1.14737	4.83793	1.31E-06	4.40E-06		PGSC0003DMG400029158	158.323	-1.08291	0.222785	-4.8608	1.17E-06	3.94E-06
PGSC0003DMG400021039	1056.57	1.34158	0.237146	5.65717	1.54E-08	6.43E-08		PGSC0003DMG401026661	1044.83	-1.501	0.226641	-6.62281	3.52E-11	1.91E-10
PGSC0003DMG400027614	10.9872	6.85564	1.34529	5.09603	3.47E-07	1.24E-06		PGSC0003DMG400017008	118.727	-1.25382	0.228393	-5.48977	4.02E-08	1.61E-07
PGSC0003DMG400027617	96.3586	1.0614	0.346976	3.059	0.0022208	0.00468218		PGSC0003DMG400017007	1240.79	-2.63022	0.255964	-10.2758	9.06E-25	1.37E-23
PGSC0003DMG400009257	1052.97	2.17927	0.150279	14.5015	1.19E-47	6.02E-46		PGSC0003DMG400019371	1191.02	-1.35876	0.180011	-7.54817	4.41E-14	3.07E-13
PGSC0003DMG400009279	994.739	1.91501	0.183265	10.4494	1.47E-25	2.35E-24		PGSC0003DMG400009737	10.2021	-3.184	0.85134	-3.73999	0.000184027	0.000460885
PGSC0003DMG400031412	1098.45	1.39516	0.147864	9.43544	3.89E-21	4.68E-20		PGSC0003DMG400031392	46.3185	-1.18543	0.416752	-2.84445	0.00444882	0.00885611
PGSC0003DMG402018777	4620.55	1.98697	0.148123	13.4143	4.98E-41	1.78E-39		PGSC0003DMG402014948	277.916	-1.26811	0.190237	-6.66595	2.63E-11	1.45E-10
PGSC0003DMG400008420	318.81	1.97405	0.290583	6.7934	1.10E-11	6.23E-11		PGSC0003DMG401014948	376.614	-1.2216	0.16704	-7.31325	2.61E-13	1.70E-12
PGSC0003DMG400027997	1311.52	1.75503	0.134817	13.0179	9.68E-39	3.21E-37		PGSC0003DMG400012946	96.9813	-1.64019	0.252354	-6.49957	8.05E-11	4.22E-10
PGSC0003DMG400002183	2290.37	1.22563	0.194918	6.28792	3.22E-10	1.59E-09		PGSC0003DMG400018819	2549.86	-2.29149	0.187798	-12.2019	3.04E-34	8.10E-33
PGSC0003DMG400002190	710.488	2.65087	0.207463	12.7776	2.19E-37	6.73E-36		PGSC0003DMG400035945	27.8427	-1.17768	0.450472	-2.61431	0.0089407	0.0167785
PGSC0003DMG400028026	684.802	2.35346	0.23241	10.1264	4.22E-24	6.12E-23		PGSC0003DMG400021933	792.744	-2.02152	0.26683	-7.57608	3.56E-14	2.50E-13
PGSC0003DMG400015909	1493.06	1.17672	0.155195	7.5822	3.40E-14	2.39E-13		PGSC0003DMG400015000	391.815	-1.03024	0.167192	-6.162	7.18E-10	3.43E-09
PGSC0003DMG400019767	1644.56	1.03439	0.190806	5.42115	5.92E-08	2.32E-07		PGSC0003DMG400030262	284.359	-1.11625	0.27086	-4.12115	3.77E-05	0.000104563
PGSC0003DMG400026862	1534.86	1.85537	0.171912	10.7926	3.73E-27	6.60E-26		PGSC0003DMG400002366	582.366	-1.24919	0.136389	-9.15902	5.24E-20	5.80E-19
PGSC0003DMG400027804	7.06555	3.2074	1.04664	3.06449	0.00218043	0.00460497		PGSC0003DMG400002367	387.756	-1.22033	0.227865	-5.35548	8.53E-08	3.28E-07
PGSC0003DMG400011914	4469.03	1.32928	0.140862	9.43678	3.84E-21	4.63E-20		PGSC0003DMG400003393	1060.89	-1.46576	0.183332	-7.99511	1.29E-15	1.02E-14
PGSC0003DMG400017812	384.666	1.57592	0.258235	6.10264	1.04E-09	4.89E-09		PGSC0003DMG400020528	37.0442	-1.25297	0.391109	-3.20362	0.0013571	0.00296654
PGSC0003DMG400032803	27.5703	1.69786	0.524251	3.23864	0.00120101	0.00264945		PGSC0003DMG400004233	122.454	-3.6626	0.380197	-9.63344	5.78E-22	7.32E-21
PGSC0003DMG400006668	80.1453	1.94396	0.379643	5.12049	3.05E-07	1.10E-06		PGSC0003DMG400015823	85.006	-2.01145	0.291602	-6.89793	5.28E-12	3.08E-11
PGSC0003DMG400022869	1006.05	2.6347	0.162841	16.1796	7.03E-59	5.46E-57		PGSC0003DMG400005388	32.6614	-1.64608	0.397718	-4.13881	3.49E-05	9.73E-05
PGSC0003DMG402008665	74.8912	3.98527	0.404116	9.8617	6.10E-23	8.19E-22		PGSC0003DMG400021769	129.832	-2.05568	0.275454	-7.46288	8.47E-14	5.77E-13
PGSC0003DMG401008665	197.93	4.09115	0.292639	13.9802	2.06E-44	8.86E-43		PGSC0003DMG400024409	73.9426	-1.08951	0.270106	-4.03365	5.49E-05	0.000148805
PGSC0003DMG400039935	10.5885	3.84455	0.956532	4.01926	5.84E-05	0.000157576		PGSC0003DMG400024410	122.294	-1.26283	0.277663	-4.54807	5.41E-06	1.68E-05
PGSC0003DMG400013599	18.2995	2.00352	0.70359	2.84756	0.00440555	0.0087775		PGSC0003DMG400006613	2071.77	-1.33509	0.143609	-9.29666	1.45E-20	1.68E-19
PGSC0003DMG400013588	99.4483	1.0818	0.289702	3.73417	0.000188333	0.000470933		PGSC0003DMG400025667	27.2445	-1.20224	0.480593	-2.50158	0.012364	0.0225665
PGSC0003DMG400013596	20728.7	1.73604	0.160956	10.7858	4.02E-27	7.10E-26		PGSC0003DMG400014459	2723.11	-2.4112	0.297086	-8.11615	4.81E-16	3.96E-15
PGSC0003DMG400013616	20.0656	2.26394	0.561174	4.0343	5.48E-05	0.000148454		PGSC0003DMG400014458	441.826	-1.04486	0.212422	-4.91879	8.71E-07	2.98E-06
PGSC0003DMG400009454	1518.28	1.63516	0.130154	12.5633	3.36E-36	9.74E-35		PGSC0003DMG400014477	218.603	-1.57877	0.195337	-8.08225	6.36E-16	5.18E-15
PGSC0003DMG400009452	181.711	2.85432	0.273444	10.4384	1.66E-25	2.62E-24		PGSC0003DMG400014453	8.0617	-3.36217	1.0101	-3.32857	0.000872926	0.00197253
PGSC0003DMG400009458	3271.32	1.34608	0.183933	7.31834	2.51E-13	1.64E-12		PGSC0003DMG402014450	29.5443	-1.79033	0.431088	-4.15304	3.28E-05	9.18E-05
PGSC0003DMG400009456	1955.66	1.80341	0.237523	7.59257	3.14E-14	2.21E-13		PGSC0003DMG401014450	33.4148	-1.43023	0.38029	-3.7609	0.000169304	0.000426582
PGSC0003DMG401031251	116.329	1.0381	0.23062	4.50132	6.75E-06	2.07E-05		PGSC0003DMG400014474	23.012	-1.40996	0.479246	-2.94204	0.00326056	0.00667569
PGSC0003DMG400031250	1124.91	1.14757	0.186845	6.14184	8.16E-10	3.87E-09		PGSC0003DMG400014465	149.302	-1.95293	0.275875	-7.07904	1.45E-12	8.89E-12
PGSC0003DMG400031240	26.6717	1.95842	0.475922	4.115	3.87E-05	0.000107217		PGSC0003DMG400014440	721.692	-1.59841	0.171089	-9.34255	9.40E-21	1.10E-19
PGSC0003DMG400033334	12.5913	1.52544	0.657038	2.3217	0.0202493	0.0352915		PGSC0003DMG400028652	32.4261	-1.60503	0.48412	-3.31535	0.000915288	0.00206201
PGSC0003DMG400033335	600.147	1.57856	0.149326	10.5713	4.05E-26	6.69E-25		PGSC0003DMG400028651	9.92946	-2.18796	0.745408	-2.93525	0.00333282	0.0068083
PGSC0003DMG400033341	1908.29	1.47865	0.156158	9.46892	2.83E-21	3.44E-20		PGSC0003DMG400028650	38.0221	-1.49498	0.51759	-2.88834	0.00387278	0.00780756
PGSC0003DMG400007354	1597.08	1.09302	0.178007	6.1403	8.24E-10	3.91E-09		PGSC0003DMG400028627	30.7024	-3.08165	0.623673	-4.94113	7.77E-07	2.68E-06
PGSC0003DMG400007341	2670.67	2.20214	0.144968	15.1905	4.09E-52	2.50E-50		PGSC0003DMG402028626	16355.5	-1.46994	0.128283	-11.4586	2.13E-30	4.56E-29
PGSC0003DMG402007356	25.3585	1.50964	0.485897	3.10691	0.00189052	0.00403591		PGSC0003DMG400028653	7.15274	-2.69063	0.938513	-2.86691	0.00414496	0.00830741
PGSC0003DMG400007343	157.265	4.99798	0.852785	5.86077	4.61E-09	2.03E-08		PGSC0003DMG400028617	340.065	-1.94059	0.787154	-2.46533	0.0136887	0.0247381
PGSC0003DMG400007359	2072.74	1.831	0.211973	8.6379	5.73E-18	5.44E-17		PGSC0003DMG400031380	95.0103	-1.16624	0.246356	-4.73396	2.20E-06	7.20E-06
PGSC0003DMG400000394	204.623	1.16659	0.209971	5.55598	2.76E-08	1.12E-07		PGSC0003DMG400007577	18.7798	-1.54291	0.603776	-2.55543	0.0106057	0.0196108
PGSC0003DMG400000398	46665.3	4.43004	0.150799	29.377	1.08E-189	1.33E-186		PGSC0003DMG400007573	82.4432	-1.68388	0.324377	-5.19113	2.09E-07	7.68E-07
PGSC0003DMG400000444	1314.8	3.26004	0.696101	4.68329	2.82E-06	9.10E-06		PGSC0003DMG400007572	142.724	-1.78025	0.256056	-6.9526	3.59E-12	2.12E-11
PGSC0003DMG400000404	378.427	1.38272	0.259691	5.32449	1.01E-07	3.85E-07		PGSC0003DMG400046768	20.8449	-3.00877	0.650595	-4.62465	3.75E-06	1.19E-05
PGSC0003DMG400000462	893.711	2.39228	0.179079	13.3588	1.05E-40	3.71E-39		PGSC0003DMG400007571	2366.73	-1.54599	0.575907	-2.68444	0.00726524	0.0138797
PGSC0003DMG400000433	2680.87	1.41292	0.183495	7.70005	1.36E-14	9.91E-14		PGSC0003DMG400026455	33.211	-2.47671	0.466859	-5.30504	1.13E-07	4.27E-07
PGSC0003DMG400000468	415.811	3.77271	0.235051	16.0506	5.66E-58	4.27E-56		PGSC0003DMG400026462	163.455	-1.21928	0.206985	-5.89067	3.85E-09	1.71E-08
PGSC0003DMG400026532	4701.32	2.05431	0.181871	11.2954	1.38E-29	2.81E-28		PGSC0003DMG400026460	571.248	-2.18674	0.208205	-10.5028	8.39E-26	1.36E-24
PGSC0003DMG400026543	11.5644	2.1066	0.79825	2.63902	0.00831449	0.0157062		PGSC0003DMG400026458	27.7254	-1.301	0.468809	-2.77513	0.00551802	0.0107873
PGSC0003DMG400026528	151.582	1.39585	0.225561	6.18835	6.08E-10	2.92E-09		PGSC0003DMG400026459	12.4897	-1.8703	0.700745	-2.66902	0.00760738	0.0144751
PGSC0003DMG400007405	412.837	3.6638	0.413263	8.86553	7.61E-19	7.72E-18		PGSC0003DMG400026457	5.84065	-3.44218	1.16256	-2.96087	0.00306772	0.00631304
PGSC0003DMG400026364	67.8874	2.5008	0.352312	7.09825	1.26E-12	7.79E-12		PGSC0003DMG400026442	351.712	-1.19803	0.208279	-5.75203	8.82E-09	3.78E-08
PGSC0003DMG400026363	122.588	2.12171	0.438618	4.83726	1.32E-06	4.41E-06		PGSC0003DMG402033647	15.2912	-1.68841	0.595077	-2.8373	0.00454971	0.00904661
PGSC0003DMG400026362	8.6252	2.85862	0.923175	3.09651	0.00195815	0.00416879		PGSC0003DMG400011601	32.2251	-2.41809	0.58705	-4.11906	3.80E-05	0.000105432
PGSC0003DMG400026342	1148.12	1.09037	0.120943	9.01559	1.96E-19	2.08E-18		PGSC0003DMG400011598	42.1097	-1.33201	0.355728	-3.74445	0.000180786	0.000453365
PGSC0003DMG400026360	3762.25	4.09054	0.20788	19.6774	3.37E-86	5.50E-84		PGSC0003DMG400011603	181.623	-3.23215	0.413141	-7.82335	5.14E-15	3.88E-14
PGSC0003DMG400026359	3366.12	5.56586	0.20848	26.6974	5.05E-157	3.30E-154		PGSC0003DMG400028856	61.2991	-1.51681	0.467897	-3.24176	0.00118796	0.00262259
PGSC0003DMG400026338	1219.81	1.00735	0.121974	8.25876	1.47E-16	1.26E-15		PGSC0003DMG400028845	1250.12	-1.59276	0.127415	-12.5005	7.42E-36	2.11E-34
PGSC0003DMG400026332	47.0593	1.8694	0.542082	3.44856	0.000563591	0.00131226		PGSC0003DMG400005021	1122.96	-1.216	0.187952	-6.46973	9.82E-11	5.12E-10
PGSC0003DMG400026346	276.26	1.03037	0.218727	4.71078	2.47E-06	8.01E-06		PGSC0003DMG400004995	861.547	-1.64822	0.192127	-8.57882	9.59E-18	8.98E-17
PGSC0003DMG400019618	721.525	4.06282	0.217805	18.6535	1.18E-77	1.60E-75		PGSC0003DMG400005016	599.414	-1.4664	0.171777	-8.53663	1.38E-17	1.28E-16
PGSC0003DMG400019629	436.55	1.15756	0.199044	5.81558	6.04E-09	2.63E-08		PGSC0003DMG400005010	111.464	-2.73493	0.263486	-10.3798	3.06E-25	4.75E-24
PGSC0003DMG400019634	628.215	1.17303	0.154031	7.61553	2.63E-14	1.87E-13		PGSC0003DMG400004980	3195.28	-2.7754	0.151271	-18.3472	3.47E-75	4.51E-73
PGSC0003DMG402019636	61.9584	1.08967	0.308808	3.52862	0.000417726	0.000991631		PGSC0003DMG400004972	66.301	-1.57254	0.429201	-3.66387	0.000248434	0.000610627
PGSC0003DMG400008117	26023	1.80536	0.172554	10.4626	1.28E-25	2.05E-24		PGSC0003DMG400004251	145.964	-1.14413	0.366475	-3.12197	0.00179644	0.00385002
PGSC0003DMG400008109	3705.86	1.35912	0.265882	5.11172	3.19E-07	1.15E-06		PGSC0003DMG400004262	54.1657	-1.0284	0.403957	-2.54582	0.010902	0.0201071
PGSC0003DMG400040825	14.3605	2.70964	0.706184	3.83702	0.000124535	0.000320374		PGSC0003DMG400004258	834.521	-1.04663	0.175705	-5.95672	2.57E-09	1.16E-08
PGSC0003DMG400008105	406.416	1.82824	0.202759	9.01684	1.94E-19	2.06E-18		PGSC0003DMG400010789	12.8603	-1.63685	0.649069	-2.52184	0.0116743	0.0214049
PGSC0003DMG400008094	25.4799	5.1889	0.88579	5.85794	4.69E-09	2.06E-08		PGSC0003DMG400010799	27.8769	-2.20749	0.540412	-4.08483	4.41E-05	0.000121086
PGSC0003DMG400008091	1980.78	1.24236	0.175897	7.06297	1.63E-12	9.94E-12		PGSC0003DMG400018789	227.927	-1.31455	0.238702	-5.50709	3.65E-08	1.46E-07
PGSC0003DMG400008087	9.96156	4.82654	1.22906	3.92702	8.60E-05	0.00022655		PGSC0003DMG400023194	23.1116	-1.91517	0.500544	-3.82617	0.000130153	0.000333921
PGSC0003DMG400008079	1869.92	1.44368	0.144769	9.97231	2.01E-23	2.81E-22		PGSC0003DMG400016959	5593.98	-1.75573	0.228897	-7.67039	1.71E-14	1.24E-13
PGSC0003DMG400001149	9512.05	3.08073	0.28949	10.6419	1.90E-26	3.21E-25		PGSC0003DMG400008552	392.56	-1.30404	0.313752	-4.15626	3.23E-05	9.07E-05
PGSC0003DMG400001147	1619.36	2.76664	0.231251	11.9638	5.50E-33	1.38E-31		PGSC0003DMG400008555	39.059	-1.11101	0.368374	-3.01598	0.00256147	0.00534649
PGSC0003DMG400019677	2282.98	1.07707	0.243602	4.42143	9.80E-06	2.94E-05		PGSC0003DMG400008545	1670.47	-3.08241	0.237979	-12.9525	2.28E-38	7.37E-37
PGSC0003DMG400019678	235.536	1.2277	0.181361	6.76934	1.29E-11	7.30E-11		PGSC0003DMG400017750	32.4076	-1.10868	0.393958	-2.8142	0.00488986	0.00966139
PGSC0003DMG400025515	137.882	3.99421	0.378745	10.5459	5.31E-26	8.71E-25		PGSC0003DMG400017751	52.1232	-1.05009	0.371488	-2.82672	0.00470268	0.0093233
PGSC0003DMG400018583	345.453	1.00567	0.158718	6.3362	2.36E-10	1.18E-09		PGSC0003DMG400002049	189.795	-1.20849	0.276784	-4.36618	1.26E-05	3.74E-05
PGSC0003DMG400018565	3313.39	2.19464	0.664171	3.30433	0.000952033	0.00213742		PGSC0003DMG400011542	365.833	-2.1551	0.238427	-9.03883	1.58E-19	1.69E-18
PGSC0003DMG400018567	261.919	1.18579	0.228706	5.18477	2.16E-07	7.93E-07		PGSC0003DMG400011557	113.657	-1.55444	0.411244	-3.77984	0.000156928	0.000397492
PGSC0003DMG400018590	961.227	1.31109	0.175465	7.47211	7.89E-14	5.38E-13		PGSC0003DMG400011558	633.574	-1.21509	0.247685	-4.9058	9.30E-07	3.18E-06
PGSC0003DMG400018568	15.4251	4.895	1.41162	3.46764	0.000525052	0.00122676		PGSC0003DMG400015437	21.1621	-1.12677	0.458921	-2.45525	0.0140785	0.025368
PGSC0003DMG400018700	14.8959	4.33235	1.2205	3.54964	0.000385754	0.000921279		PGSC0003DMG400015438	74.085	-1.49618	0.341523	-4.38092	1.18E-05	3.51E-05
PGSC0003DMG400018701	787.128	1.4609	0.176439	8.27991	1.23E-16	1.06E-15		PGSC0003DMG400015439	19.5644	-1.9474	0.596298	-3.26582	0.00109146	0.00242364
PGSC0003DMG400003013	1645.46	1.96578	0.196158	10.0214	1.23E-23	1.73E-22		PGSC0003DMG400015441	224.942	-1.86345	0.202454	-9.20433	3.44E-20	3.86E-19
PGSC0003DMG400045603	15.6901	5.48411	1.20194	4.56271	5.05E-06	1.57E-05		PGSC0003DMG400015414	469.707	-2.86195	0.295107	-9.69801	3.07E-22	3.95E-21
PGSC0003DMG400002994	12.4697	5.14738	1.17848	4.36781	1.25E-05	3.71E-05		PGSC0003DMG400015446	161.009	-1.75046	0.285563	-6.12986	8.80E-10	4.16E-09
PGSC0003DMG400002993	121.31	6.12024	0.54414	11.2475	2.38E-29	4.79E-28		PGSC0003DMG400015461	56.6961	-2.01743	0.418066	-4.82564	1.40E-06	4.67E-06
PGSC0003DMG400002992	941.574	1.81695	0.200077	9.08125	1.07E-19	1.16E-18		PGSC0003DMG400015463	306.932	-1.6465	0.289624	-5.68495	1.31E-08	5.51E-08
PGSC0003DMG400002991	40.1111	1.16255	0.391011	2.9732	0.00294712	0.00608522		PGSC0003DMG400015464	12677.1	-2.28146	0.205832	-11.0841	1.50E-28	2.88E-27
PGSC0003DMG400002987	2558.79	5.59185	0.340088	16.4424	9.51E-61	8.02E-59		PGSC0003DMG400029426	174.342	-1.58113	0.201874	-7.83226	4.79E-15	3.62E-14
PGSC0003DMG400003003	240.654	1.54467	0.211663	7.29777	2.93E-13	1.90E-12		PGSC0003DMG400029421	99.0212	-2.13225	0.247501	-8.6151	6.99E-18	6.60E-17
PGSC0003DMG400027400	159.874	2.78879	0.852732	3.27041	0.0010739	0.00238896		PGSC0003DMG400029329	959.245	-1.04031	0.172537	-6.02947	1.64E-09	7.58E-09
PGSC0003DMG402027394	39.782	1.87394	0.428441	4.37387	1.22E-05	3.62E-05		PGSC0003DMG400029328	416.947	-1.52504	0.257985	-5.91137	3.39E-09	1.51E-08
PGSC0003DMG401027394	55.8977	1.92725	0.421793	4.56917	4.90E-06	1.53E-05		PGSC0003DMG400029417	147.191	-1.47484	0.246531	-5.98239	2.20E-09	1.00E-08
PGSC0003DMG400027382	545.74	1.38258	0.133389	10.365	3.58E-25	5.52E-24		PGSC0003DMG400029416	555.796	-1.53972	0.192318	-8.00611	1.18E-15	9.42E-15
PGSC0003DMG400027372	228.214	2.03809	0.198897	10.247	1.22E-24	1.83E-23		PGSC0003DMG400029435	19.2758	-1.28032	0.557052	-2.29838	0.0215399	0.0373292
PGSC0003DMG400025372	285.25	2.494	0.208784	11.9453	6.87E-33	1.71E-31		PGSC0003DMG400029434	79.1249	-2.9078	0.402425	-7.2257	4.99E-13	3.16E-12
PGSC0003DMG400025375	982.283	1.14659	0.122517	9.35855	8.08E-21	9.51E-20		PGSC0003DMG400029408	60879.9	-1.94941	0.200321	-9.73139	2.22E-22	2.87E-21
PGSC0003DMG400025377	1161.39	1.74487	0.212065	8.22799	1.90E-16	1.61E-15		PGSC0003DMG400029399	294.999	-1.3314	0.238422	-5.5842	2.35E-08	9.62E-08
PGSC0003DMG400025390	909.597	2.66709	0.196873	13.5473	8.22E-42	3.12E-40		PGSC0003DMG400029398	130.535	-1.17103	0.299511	-3.9098	9.24E-05	0.00024235
PGSC0003DMG400025381	7.38169	2.62163	0.899561	2.91434	0.00356444	0.00723409		PGSC0003DMG400029310	27.0774	-2.16299	0.512197	-4.22297	2.41E-05	6.87E-05
PGSC0003DMG400025366	335.053	2.00393	0.183972	10.8926	1.25E-27	2.30E-26		PGSC0003DMG400029303	843.739	-1.49074	0.15216	-9.79719	1.16E-22	1.52E-21
PGSC0003DMG400025365	479.759	2.29146	0.187383	12.2287	2.18E-34	5.86E-33		PGSC0003DMG400029298	67.9864	-1.15775	0.275497	-4.20242	2.64E-05	7.48E-05
PGSC0003DMG400025359	164.825	2.24528	0.264986	8.47319	2.39E-17	2.17E-16		PGSC0003DMG400029297	1849.47	-1.14681	0.135117	-8.4875	2.11E-17	1.93E-16
PGSC0003DMG401015527	329.696	7.20004	0.502788	14.3202	1.64E-46	7.86E-45		PGSC0003DMG400029292	278.345	-1.69084	0.181069	-9.3381	9.81E-21	1.15E-19
PGSC0003DMG400015530	805.908	1.18734	0.140734	8.4368	3.26E-17	2.93E-16		PGSC0003DMG400029432	399.955	-1.66524	0.155159	-10.7325	7.17E-27	1.25E-25
PGSC0003DMG400015557	16.3765	6.45057	1.28264	5.02915	4.93E-07	1.74E-06		PGSC0003DMG400029287	483.645	-1.04211	0.165232	-6.30694	2.85E-10	1.41E-09
PGSC0003DMG400015558	43.8888	6.98925	1.06747	6.54749	5.85E-11	3.10E-10		PGSC0003DMG400029284	90.6817	-1.07164	0.28154	-3.80635	0.000141031	0.000359842
PGSC0003DMG400015531	82.3772	9.76586	1.20509	8.10384	5.32E-16	4.37E-15		PGSC0003DMG400029282	124.067	-2.06407	0.225104	-9.16937	4.76E-20	5.28E-19
PGSC0003DMG400015532	8.49259	5.49393	1.37017	4.00966	6.08E-05	0.00016372		PGSC0003DMG400029276	19.1553	-2.64274	0.55553	-4.75715	1.96E-06	6.45E-06
PGSC0003DMG400015533	30.5161	8.33233	1.25966	6.61474	3.72E-11	2.01E-10		PGSC0003DMG401029274	4114.16	-1.14921	0.160907	-7.14204	9.20E-13	5.72E-12
PGSC0003DMG400015534	75.1569	7.17651	0.886439	8.09588	5.69E-16	4.65E-15		PGSC0003DMG400029269	1866.43	-1.51588	0.155806	-9.72931	2.26E-22	2.92E-21
PGSC0003DMG400015560	7.34213	2.91852	0.994093	2.93586	0.00332628	0.00679627		PGSC0003DMG400029349	117.278	-1.11439	0.246065	-4.52885	5.93E-06	1.83E-05
PGSC0003DMG400015383	1335.6	1.78344	0.201815	8.83701	9.83E-19	9.86E-18		PGSC0003DMG400029347	24.1548	-2.10428	0.525045	-4.00782	6.13E-05	0.000164878
PGSC0003DMG400015382	2656.39	1.3561	0.166521	8.14371	3.83E-16	3.18E-15		PGSC0003DMG400029343	46.9329	-1.24583	0.373864	-3.3323	0.000861311	0.00194973
PGSC0003DMG400015401	4.99157	5.73706	1.52223	3.76885	0.000164001	0.000414254		PGSC0003DMG400008622	707.559	-1.08882	0.138554	-7.85846	3.89E-15	2.96E-14
PGSC0003DMG400015331	137.009	1.66151	0.305091	5.44596	5.15E-08	2.03E-07		PGSC0003DMG400016874	7.64859	-4.64353	1.2729	-3.64799	0.000264304	0.000647425
PGSC0003DMG400015374	621.127	1.3722	0.135176	10.1512	3.27E-24	4.78E-23		PGSC0003DMG400007708	442.326	-1.69825	0.243739	-6.96751	3.23E-12	1.92E-11
PGSC0003DMG400015364	5239.69	1.0924	0.164761	6.63023	3.35E-11	1.82E-10		PGSC0003DMG400007705	495.646	-1.68139	0.148197	-11.3456	7.80E-30	1.60E-28
PGSC0003DMG400015361	170.666	1.30547	0.318357	4.10063	4.12E-05	0.000113647		PGSC0003DMG400004574	11.1944	-1.93726	0.713115	-2.71662	0.0065952	0.0126983
PGSC0003DMG400015355	28.0005	2.22272	0.541033	4.10829	3.99E-05	0.00011019		PGSC0003DMG400004671	64.8448	-2.22035	0.330406	-6.72006	1.82E-11	1.01E-10
PGSC0003DMG400015352	87.8946	1.95651	0.290274	6.74021	1.58E-11	8.87E-11		PGSC0003DMG400004672	67.5294	-1.72081	0.281859	-6.10523	1.03E-09	4.82E-09
PGSC0003DMG400015350	57.5237	2.07559	0.437265	4.74675	2.07E-06	6.78E-06		PGSC0003DMG400004596	2290.46	-2.81159	0.2559	-10.9871	4.41E-28	8.29E-27
PGSC0003DMG400015342	3517.43	1.72487	0.175236	9.84314	7.34E-23	9.79E-22		PGSC0003DMG400004597	295.509	-1.34069	0.238918	-5.61152	2.01E-08	8.27E-08
PGSC0003DMG400007839	11.467	5.92609	1.33911	4.42538	9.63E-06	2.89E-05		PGSC0003DMG400004682	676.156	-1.16403	0.183504	-6.34338	2.25E-10	1.13E-09
PGSC0003DMG400007850	8.03492	3.44247	1.03127	3.3381	0.000843536	0.00191419		PGSC0003DMG400004616	184.119	-2.76769	0.264525	-10.4629	1.28E-25	2.05E-24
PGSC0003DMG400007851	34.9185	1.4075	0.38752	3.63206	0.000281164	0.000685033		PGSC0003DMG400004617	2388.27	-2.22172	0.310764	-7.14922	8.73E-13	5.44E-12
PGSC0003DMG400007854	7.10172	6.24592	1.46085	4.27554	1.91E-05	5.50E-05		PGSC0003DMG400004695	1228.62	-1.1832	0.120125	-9.8497	6.88E-23	9.18E-22
PGSC0003DMG400007794	5.58713	4.89086	1.44943	3.37433	0.000739945	0.00169346		PGSC0003DMG400004697	970.386	-1.27457	0.165471	-7.7027	1.33E-14	9.72E-14
PGSC0003DMG400007855	2393.73	1.05784	0.17166	6.1624	7.16E-10	3.42E-09		PGSC0003DMG400004639	3535.54	-3.16716	0.612897	-5.16752	2.37E-07	8.66E-07
PGSC0003DMG402007810	260.905	1.05286	0.182132	5.78072	7.44E-09	3.21E-08		PGSC0003DMG400004652	14533.5	-3.52513	0.202122	-17.4406	4.06E-68	4.24E-66
PGSC0003DMG400007865	360.602	1.4468	0.205101	7.0541	1.74E-12	1.06E-11		PGSC0003DMG400004653	313.148	-1.98627	0.297388	-6.67904	2.41E-11	1.33E-10
PGSC0003DMG400007928	36.1443	5.09297	0.691688	7.3631	1.80E-13	1.19E-12		PGSC0003DMG400004654	44.1334	-1.92642	0.420014	-4.58655	4.51E-06	1.41E-05
PGSC0003DMG400007929	54.0099	4.23408	0.499243	8.481	2.23E-17	2.03E-16		PGSC0003DMG400004655	1251.36	-2.18003	0.180939	-12.0484	1.98E-33	5.09E-32
PGSC0003DMG400007874	98.3924	1.35077	0.280887	4.80894	1.52E-06	5.06E-06		PGSC0003DMG400005545	33.7046	-1.82494	0.422511	-4.31926	1.57E-05	4.57E-05
PGSC0003DMG400007814	6.77378	6.15615	1.44625	4.25661	2.08E-05	5.96E-05		PGSC0003DMG400023854	1186.5	-2.23805	0.218413	-10.2469	1.22E-24	1.83E-23
PGSC0003DMG400007879	27.7383	8.18978	1.41008	5.80804	6.32E-09	2.75E-08		PGSC0003DMG401023851	1381.8	-1.00206	0.16864	-5.94203	2.82E-09	1.27E-08
PGSC0003DMG400007815	159.853	2.3473	0.364684	6.43655	1.22E-10	6.31E-10		PGSC0003DMG400023849	72.8441	-1.22247	0.44065	-2.77423	0.00553317	0.0108129
PGSC0003DMG400007816	178.586	3.19987	0.263786	12.1306	7.28E-34	1.91E-32		PGSC0003DMG402023841	30.5446	-2.14958	0.475061	-4.52484	6.04E-06	1.86E-05
PGSC0003DMG400007882	2388.23	1.97154	0.147122	13.4007	5.99E-41	2.14E-39		PGSC0003DMG400023840	45.5588	-1.72384	0.338246	-5.09642	3.46E-07	1.24E-06
PGSC0003DMG400007819	745.836	1.12574	0.208937	5.38792	7.13E-08	2.77E-07		PGSC0003DMG400037729	20.978	-1.40191	0.487706	-2.8745	0.00404666	0.00812987
PGSC0003DMG400007886	178.224	1.30092	0.208225	6.24768	4.17E-10	2.03E-09		PGSC0003DMG400004286	146.92	-1.16793	0.219894	-5.31133	1.09E-07	4.13E-07
PGSC0003DMG400007820	69.215	2.18654	0.374105	5.84471	5.07E-09	2.22E-08		PGSC0003DMG400029978	1130.57	-2.34367	0.212791	-11.014	3.27E-28	6.20E-27
PGSC0003DMG400007887	70.1418	1.73039	0.412536	4.19452	2.73E-05	7.72E-05		PGSC0003DMG400006635	1175.25	-1.06235	0.175673	-6.04729	1.47E-09	6.81E-09
PGSC0003DMG402007888	52.99	1.55523	0.354423	4.38805	1.14E-05	3.40E-05		PGSC0003DMG400036713	259.318	-2.46046	0.277333	-8.87187	7.19E-19	7.30E-18
PGSC0003DMG401007888	181.392	2.49464	0.290493	8.58759	8.88E-18	8.34E-17		PGSC0003DMG400017793	92.6268	-1.10511	0.236318	-4.67638	2.92E-06	9.40E-06
PGSC0003DMG400007821	3422.11	1.8018	0.123673	14.5691	4.42E-48	2.30E-46		PGSC0003DMG400014537	349.768	-1.53484	0.197118	-7.78638	6.90E-15	5.15E-14
PGSC0003DMG400007827	30.3776	2.9713	0.502149	5.91717	3.28E-09	1.46E-08		PGSC0003DMG400014532	1005.06	-1.93034	0.144071	-13.3986	6.16E-41	2.19E-39
PGSC0003DMG400040536	7.58884	3.75335	1.18135	3.17716	0.00148724	0.00323008		PGSC0003DMG400019837	332.034	-1.5459	0.195938	-7.88975	3.03E-15	2.33E-14
PGSC0003DMG400007905	4475.14	1.91354	0.138714	13.7949	2.73E-43	1.11E-41		PGSC0003DMG400019838	15.1812	-1.7614	0.607404	-2.89988	0.0037331	0.00755218
PGSC0003DMG400007943	44.9793	1.10226	0.379712	2.90288	0.0036975	0.00748453		PGSC0003DMG400013054	42.2599	-1.88479	0.386501	-4.87655	1.08E-06	3.65E-06
PGSC0003DMG400007913	184.038	1.73954	0.28055	6.20047	5.63E-10	2.71E-09		PGSC0003DMG400010582	173.74	-2.32774	0.293995	-7.91763	2.42E-15	1.88E-14
PGSC0003DMG400007915	11.3458	1.90822	0.813443	2.34585	0.0189836	0.0333216		PGSC0003DMG400019900	74.3298	-1.07135	0.316249	-3.3877	0.000704817	0.0016182
PGSC0003DMG401002909	26.6248	2.05075	0.488192	4.2007	2.66E-05	7.53E-05		PGSC0003DMG400023181	219.916	-1.25253	0.181825	-6.88865	5.63E-12	3.28E-11
PGSC0003DMG400002879	370.569	1.03852	0.228507	4.5448	5.50E-06	1.70E-05		PGSC0003DMG400031337	407.731	-1.78842	0.214846	-8.3242	8.49E-17	7.40E-16
PGSC0003DMG400002937	211.12	4.36021	0.423979	10.284	8.32E-25	1.26E-23		PGSC0003DMG400021008	73.4608	-2.19601	0.492991	-4.45445	8.41E-06	2.55E-05
PGSC0003DMG400002885	133.668	2.38845	0.297717	8.02255	1.04E-15	8.28E-15		PGSC0003DMG400007596	8.13729	-1.80333	0.788485	-2.28709	0.0221908	0.0383492
PGSC0003DMG400002887	58.0511	5.35501	0.648453	8.25813	1.48E-16	1.26E-15		PGSC0003DMG400011810	228.563	-1.24476	0.247293	-5.03353	4.82E-07	1.70E-06
PGSC0003DMG401002888	17.4786	1.77941	0.581828	3.05831	0.00222588	0.00469148		PGSC0003DMG400011809	34.351	-1.01203	0.369483	-2.73904	0.00616191	0.0119298
PGSC0003DMG402002888	55.2221	4.14569	0.551817	7.51279	5.79E-14	4.00E-13		PGSC0003DMG400011801	5376.65	-1.3421	0.099449	-13.4953	1.67E-41	6.13E-40
PGSC0003DMG400002899	31.5913	5.16138	0.763004	6.76455	1.34E-11	7.54E-11		PGSC0003DMG400012916	20.3662	-1.43147	0.519479	-2.75559	0.00585865	0.0113978
PGSC0003DMG400002930	1534.44	5.88881	0.193206	30.4795	4.88E-204	8.50E-201		PGSC0003DMG400013091	138.465	-2.09145	0.252098	-8.29617	1.08E-16	9.30E-16
PGSC0003DMG400002903	796.881	1.31823	0.124403	10.5965	3.09E-26	5.16E-25		PGSC0003DMG400004521	57.3273	-1.37436	0.378993	-3.62636	0.000287447	0.000699443
PGSC0003DMG400002932	9.86314	4.15692	1.09785	3.78643	0.00015283	0.000387723		PGSC0003DMG400012689	9.66831	-2.63335	0.78969	-3.33467	0.00085402	0.00193609
PGSC0003DMG400000328	1806.43	1.23722	0.138786	8.91456	4.90E-19	5.04E-18		PGSC0003DMG400012650	221.212	-1.61728	0.232613	-6.95267	3.58E-12	2.12E-11
PGSC0003DMG400000273	2146.25	1.04837	0.115342	9.08929	9.97E-20	1.08E-18		PGSC0003DMG400021453	10.5691	-2.40176	0.783594	-3.06506	0.00217627	0.00459757
PGSC0003DMG400000331	44.2588	1.49177	0.452277	3.29836	0.000972528	0.00218062		PGSC0003DMG401023161	112.133	-1.24926	0.230202	-5.42681	5.74E-08	2.25E-07
PGSC0003DMG400000332	424.151	6.121	0.363978	16.8169	1.83E-63	1.76E-61		PGSC0003DMG400008672	9.14794	-2.16826	0.803745	-2.6977	0.00698206	0.0133779
PGSC0003DMG400000274	975.609	1.2266	0.198795	6.17019	6.82E-10	3.26E-09		PGSC0003DMG400008677	291.87	-1.70766	0.242488	-7.04225	1.89E-12	1.15E-11
PGSC0003DMG400000334	65.6121	1.7447	0.356825	4.88952	1.01E-06	3.43E-06		PGSC0003DMG400023897	61.6605	-2.40461	0.4502	-5.34121	9.23E-08	3.53E-07
PGSC0003DMG400000275	201.108	1.02131	0.212225	4.8124	1.49E-06	4.98E-06		PGSC0003DMG400019935	266.712	-1.0295	0.194609	-5.29009	1.22E-07	4.61E-07
PGSC0003DMG400000276	1887.37	1.14088	0.141864	8.0421	8.83E-16	7.11E-15		PGSC0003DMG400012008	12.5842	-1.77456	0.677385	-2.61973	0.00880002	0.0165323
PGSC0003DMG400000279	440.115	1.15159	0.162357	7.09297	1.31E-12	8.09E-12		PGSC0003DMG400012012	3651.34	-1.51911	0.230584	-6.58812	4.45E-11	2.39E-10
PGSC0003DMG400000343	1326.83	1.80932	0.175747	10.295	7.42E-25	1.13E-23		PGSC0003DMG400015494	67.8933	-1.47476	0.308581	-4.77918	1.76E-06	5.81E-06
PGSC0003DMG400000345	3161.68	1.48143	0.136829	10.8269	2.57E-27	4.59E-26		PGSC0003DMG400004499	11.9088	-2.32847	0.790008	-2.9474	0.00320458	0.00656882
PGSC0003DMG400000286	1210.32	1.98469	0.157179	12.6269	1.50E-36	4.42E-35		PGSC0003DMG400024185	199.872	-2.39229	0.306465	-7.80609	5.90E-15	4.43E-14
PGSC0003DMG401000287	30.731	4.61469	0.859026	5.372	7.79E-08	3.01E-07		PGSC0003DMG400024181	521.554	-1.28789	0.263236	-4.89254	9.95E-07	3.38E-06
PGSC0003DMG400000290	12.5655	1.8554	0.663803	2.79511	0.00518813	0.0102083		PGSC0003DMG400024182	20294.4	-2.21137	0.58228	-3.79778	0.000145999	0.000371747
PGSC0003DMG400000296	150.427	1.69717	0.335268	5.06211	4.15E-07	1.48E-06		PGSC0003DMG400024192	26.7354	-1.28987	0.466088	-2.76744	0.00564979	0.0110294
PGSC0003DMG400000297	64.9574	1.38905	0.467918	2.96856	0.00299195	0.00617231		PGSC0003DMG400010393	90.377	-1.35103	0.25111	-5.38023	7.44E-08	2.88E-07
PGSC0003DMG400000365	164.954	5.01911	0.37204	13.4908	1.77E-41	6.50E-40		PGSC0003DMG400010406	32.5605	-1.0897	0.433617	-2.51304	0.0119696	0.0219095
PGSC0003DMG400000367	259.922	1.15654	0.374951	3.0845	0.00203895	0.00432979		PGSC0003DMG400010387	3611.92	-1.86624	0.201051	-9.2824	1.66E-20	1.91E-19
PGSC0003DMG400000301	62.7936	1.99369	0.350484	5.68837	1.28E-08	5.40E-08		PGSC0003DMG400003319	277.265	-1.35716	0.197458	-6.87315	6.28E-12	3.65E-11
PGSC0003DMG401000306	421.082	2.56797	0.27094	9.47798	2.59E-21	3.17E-20		PGSC0003DMG400013015	98.6976	-5.32596	0.51205	-10.4012	2.45E-25	3.81E-24
PGSC0003DMG402000306	74.4307	2.43861	0.415868	5.86392	4.52E-09	1.99E-08		PGSC0003DMG400013017	3159.45	-2.18176	0.149803	-14.5642	4.75E-48	2.45E-46
PGSC0003DMG400000310	565.01	1.40156	0.155568	9.00929	2.07E-19	2.20E-18		PGSC0003DMG400013016	492.258	-2.4369	0.267653	-9.10469	8.65E-20	9.44E-19
PGSC0003DMG400000311	675.494	2.78049	0.197248	14.0964	3.99E-45	1.79E-43		PGSC0003DMG400000754	784.165	-1.11318	0.197423	-5.63852	1.72E-08	7.12E-08
PGSC0003DMG400000386	292.726	1.61295	0.217305	7.4225	1.15E-13	7.73E-13		PGSC0003DMG400000746	28.7365	-2.55984	0.654967	-3.90835	9.29E-05	0.000243715
PGSC0003DMG400001074	144.668	2.07985	0.235126	8.84568	9.10E-19	9.14E-18		PGSC0003DMG400000744	108.758	-2.0671	0.342278	-6.03922	1.55E-09	7.15E-09
PGSC0003DMG400001072	260.061	1.07188	0.19606	5.46708	4.58E-08	1.82E-07		PGSC0003DMG400000759	14.4	-1.99976	0.654766	-3.05416	0.0022569	0.00475158
PGSC0003DMG400020669	5.19687	5.79377	1.50357	3.85333	0.00011652	0.000301126		PGSC0003DMG400000758	38.4579	-3.48274	0.503379	-6.91872	4.56E-12	2.67E-11
PGSC0003DMG400024273	99.1844	2.61701	0.284445	9.20039	3.57E-20	4.00E-19		PGSC0003DMG400000756	53.3048	-1.92414	0.337459	-5.70184	1.19E-08	5.01E-08
PGSC0003DMG400028806	11.0042	2.80103	1.05554	2.65366	0.00796235	0.0151011		PGSC0003DMG400002782	19425.1	-1.49533	0.239067	-6.25484	3.98E-10	1.95E-09
PGSC0003DMG400028826	3473.14	1.81721	0.166862	10.8905	1.28E-27	2.35E-26		PGSC0003DMG400002781	21.3955	-1.30322	0.508998	-2.56036	0.0104563	0.0193568
PGSC0003DMG402004292	11.6446	2.91156	0.783773	3.7148	0.000203365	0.00050598		PGSC0003DMG400001183	113.445	-1.03214	0.283283	-3.64351	0.000268946	0.000657564
PGSC0003DMG400004295	239.685	1.0697	0.197289	5.42201	5.89E-08	2.31E-07		PGSC0003DMG400026549	2846.4	-1.15418	0.107696	-10.7171	8.46E-27	1.47E-25
PGSC0003DMG400013898	52.411	2.82815	0.467358	6.05137	1.44E-09	6.65E-09		PGSC0003DMG400026567	1013.55	-1.34812	0.173118	-7.78732	6.84E-15	5.11E-14
PGSC0003DMG400013890	3217.82	1.03664	0.1622	6.39112	1.65E-10	8.35E-10		PGSC0003DMG400014083	21.9229	-1.24216	0.495365	-2.50756	0.0121568	0.0222253
PGSC0003DMG400013902	51.593	6.21235	0.79077	7.85608	3.96E-15	3.01E-14		PGSC0003DMG400025155	303.707	-3.00634	0.268743	-11.1867	4.74E-29	9.37E-28
PGSC0003DMG400013903	1872.91	2.55878	0.21272	12.0289	2.51E-33	6.39E-32		PGSC0003DMG400025152	19.8469	-2.6925	0.702267	-3.83401	0.000126073	0.00032405
PGSC0003DMG400008739	8171.29	3.35478	0.207236	16.1882	6.11E-59	4.77E-57		PGSC0003DMG400025144	25.3794	-1.98628	0.653033	-3.04162	0.00235306	0.0049411
PGSC0003DMG400013176	26.793	5.66968	0.957379	5.92209	3.18E-09	1.42E-08		PGSC0003DMG401025150	248.273	-4.25024	0.309571	-13.7294	6.77E-43	2.70E-41
PGSC0003DMG400013752	30.5271	2.10741	0.553021	3.81072	0.000138561	0.000353995		PGSC0003DMG400025149	456.845	-2.45222	0.186702	-13.1344	2.09E-39	7.10E-38
PGSC0003DMG400013736	350.529	2.84677	0.252388	11.2793	1.66E-29	3.36E-28		PGSC0003DMG400025136	108.184	-2.28289	0.273522	-8.34626	7.05E-17	6.18E-16
PGSC0003DMG400021802	1341.64	2.59375	0.289012	8.97453	2.85E-19	2.98E-18		PGSC0003DMG400013212	51.8149	-1.41547	0.381999	-3.70544	0.000211024	0.000524162
PGSC0003DMG400021804	359.696	1.04115	0.18807	5.53596	3.10E-08	1.25E-07		PGSC0003DMG400013213	480.482	-1.09602	0.18814	-5.82557	5.69E-09	2.48E-08
PGSC0003DMG400025621	74.3091	1.44437	0.297023	4.86282	1.16E-06	3.91E-06		PGSC0003DMG400006930	122.705	-1.08339	0.243061	-4.45727	8.30E-06	2.51E-05
PGSC0003DMG400025619	879.042	2.33406	0.179593	12.9964	1.28E-38	4.23E-37		PGSC0003DMG400006931	392.733	-1.47751	0.172009	-8.58975	8.72E-18	8.18E-17
PGSC0003DMG400001092	205.223	1.53719	0.281526	5.46022	4.76E-08	1.88E-07		PGSC0003DMG400006900	733.469	-1.13843	0.147319	-7.72769	1.10E-14	8.05E-14
PGSC0003DMG400001096	583.15	2.47131	0.159373	15.5064	3.14E-54	2.06E-52		PGSC0003DMG400006946	1453.31	-1.12239	0.176005	-6.37702	1.81E-10	9.13E-10
PGSC0003DMG400027881	34.2963	7.52292	1.26133	5.96427	2.46E-09	1.11E-08		PGSC0003DMG400006916	159.769	-1.49315	0.236297	-6.31897	2.63E-10	1.31E-09
PGSC0003DMG400027873	1865.21	1.32419	0.125345	10.5644	4.36E-26	7.19E-25		PGSC0003DMG400006965	112.41	-1.09538	0.251251	-4.35971	1.30E-05	3.84E-05
PGSC0003DMG402012862	2297.37	8.94205	0.404253	22.1199	2.03E-108	5.52E-106		PGSC0003DMG400006974	2426.6	-1.3324	0.127701	-10.4338	1.74E-25	2.74E-24
PGSC0003DMG401012862	1470.13	7.99895	0.422233	18.9444	4.91E-80	7.18E-78		PGSC0003DMG400006923	165.476	-3.07042	0.23732	-12.9379	2.75E-38	8.83E-37
PGSC0003DMG400029803	1367.66	1.53478	0.119265	12.8686	6.76E-38	2.14E-36		PGSC0003DMG400006924	40.0343	-2.01153	0.387835	-5.18655	2.14E-07	7.86E-07
PGSC0003DMG400029814	13.9206	2.83045	0.684624	4.13431	3.56E-05	9.91E-05		PGSC0003DMG400006976	1647.66	-1.07499	0.222037	-4.8415	1.29E-06	4.32E-06
PGSC0003DMG400029794	134.408	1.11886	0.258145	4.33424	1.46E-05	4.29E-05		PGSC0003DMG400030200	22.9088	-1.25446	0.510051	-2.45948	0.0139138	0.0251079
PGSC0003DMG400029793	754.757	1.29934	0.186949	6.95024	3.65E-12	2.16E-11		PGSC0003DMG400030199	151.029	-2.49708	0.250072	-9.98548	1.76E-23	2.47E-22
PGSC0003DMG400029791	953.881	1.23152	0.180874	6.8087	9.85E-12	5.63E-11		PGSC0003DMG401009425	645.852	-1.7666	0.164965	-10.709	9.24E-27	1.59E-25
PGSC0003DMG400029787	28572.5	4.71598	0.153961	30.6309	4.74E-206	9.92E-203		PGSC0003DMG400009414	909.527	-1.68411	0.234732	-7.1746	7.25E-13	4.55E-12
PGSC0003DMG402029805	910.129	1.17561	0.182566	6.4394	1.20E-10	6.20E-10		PGSC0003DMG401009429	53.2185	-1.74226	0.328956	-5.29634	1.18E-07	4.46E-07
PGSC0003DMG400002309	6.00576	3.45301	1.18731	2.90827	0.00363437	0.00736457		PGSC0003DMG400009420	39.4231	-1.42221	0.377995	-3.76252	0.000168211	0.000424221
PGSC0003DMG400006461	130.986	4.20979	0.582819	7.22315	5.08E-13	3.22E-12		PGSC0003DMG400009433	167.937	-2.1019	0.201262	-10.4436	1.57E-25	2.49E-24
PGSC0003DMG400006462	29.3641	3.49369	0.84612	4.12907	3.64E-05	0.000101265		PGSC0003DMG400010438	177.333	-1.30922	0.213743	-6.1252	9.06E-10	4.28E-09
PGSC0003DMG400006463	4.83088	3.75756	1.62486	2.31254	0.0207478	0.0360701		PGSC0003DMG400010422	1518.15	-1.66062	0.155222	-10.6984	1.04E-26	1.78E-25
PGSC0003DMG400020401	75.0166	2.3049	0.302674	7.61513	2.63E-14	1.87E-13		PGSC0003DMG400010331	48.5876	-1.08525	0.348143	-3.11726	0.00182542	0.00390771
PGSC0003DMG400020387	5.72495	2.90431	1.06914	2.7165	0.00659771	0.012702		PGSC0003DMG400010334	1283.54	-1.49149	0.125664	-11.8689	1.72E-32	4.16E-31
PGSC0003DMG400037713	11.43	1.80922	0.687002	2.6335	0.00845091	0.0159351		PGSC0003DMG400010353	318.215	-1.04795	0.301143	-3.47991	0.000501575	0.00117492
PGSC0003DMG400020384	400.283	1.56914	0.202584	7.7456	9.51E-15	7.02E-14		PGSC0003DMG400010361	563.618	-1.41334	0.208461	-6.77985	1.20E-11	6.82E-11
PGSC0003DMG400020392	1297.84	2.13966	0.146603	14.595	3.02E-48	1.58E-46		PGSC0003DMG400010338	391.362	-1.42581	0.156276	-9.12364	7.26E-20	7.98E-19
PGSC0003DMG400020391	814.263	2.32969	0.223213	10.4371	1.68E-25	2.65E-24		PGSC0003DMG400021237	93.1414	-1.25256	0.281181	-4.45464	8.40E-06	2.54E-05
PGSC0003DMG400020370	1438.87	1.39917	0.213532	6.55254	5.66E-11	3.00E-10		PGSC0003DMG400021146	7.82145	-2.61928	0.866546	-3.02267	0.00250559	0.00523981
PGSC0003DMG400008773	1347.1	1.4749	0.17175	8.58747	8.89E-18	8.34E-17		PGSC0003DMG400021205	7.93258	-2.07633	0.920531	-2.25558	0.0240971	0.0413563
PGSC0003DMG401002368	7.89606	2.04871	0.79469	2.578	0.0099374	0.0184747		PGSC0003DMG400021144	11198.1	-1.89933	0.332866	-5.70599	1.16E-08	4.90E-08
PGSC0003DMG402002368	602.874	1.11217	0.153643	7.23863	4.53E-13	2.88E-12		PGSC0003DMG400021135	103.837	-1.39692	0.272068	-5.13446	2.83E-07	1.02E-06
PGSC0003DMG400015992	2924.39	1.0119	0.160934	6.28771	3.22E-10	1.59E-09		PGSC0003DMG400021198	70.6009	-1.75721	0.341733	-5.14204	2.72E-07	9.86E-07
PGSC0003DMG400003358	22.594	1.91192	0.609712	3.13578	0.00171398	0.00368425		PGSC0003DMG402021129	50.6836	-1.12785	0.312676	-3.60708	0.000309663	0.000750269
PGSC0003DMG400030093	9.46352	6.6481	1.35393	4.91021	9.10E-07	3.11E-06		PGSC0003DMG400021122	28.7192	-1.38273	0.415778	-3.32564	0.000882149	0.00199208
ENSRNA049461146	15.3373	2.18321	0.634022	3.44342	0.000574397	0.00133564		PGSC0003DMG400021188	96.8186	-2.5101	0.278825	-9.0024	2.21E-19	2.33E-18
ENSRNA049461136	13.0187	1.93215	0.787808	2.45257	0.0141841	0.0255408		PGSC0003DMG400021186	348.387	-1.09906	0.254768	-4.31396	1.60E-05	4.67E-05
PGSC0003DMG400002452	1552.64	1.41146	0.139134	10.1446	3.50E-24	5.10E-23		PGSC0003DMG400021184	344.859	-1.78167	0.237892	-7.48943	6.92E-14	4.74E-13
PGSC0003DMG400015829	1288.34	1.57891	0.196983	8.01546	1.10E-15	8.75E-15		PGSC0003DMG400021110	35.4432	-2.24336	0.448526	-5.00162	5.68E-07	1.99E-06
PGSC0003DMG400015839	12.7329	3.52165	0.816014	4.31568	1.59E-05	4.64E-05		PGSC0003DMG400021220	18.4819	-2.05966	0.628443	-3.2774	0.00104767	0.00233383
PGSC0003DMG402015827	191.108	1.90618	0.220818	8.63233	6.01E-18	5.71E-17		PGSC0003DMG400021219	6.48031	-3.83247	1.1943	-3.20896	0.00133215	0.00291535
PGSC0003DMG400015835	56.4643	4.85049	0.642174	7.55323	4.25E-14	2.96E-13		PGSC0003DMG400021174	151.378	-1.38076	0.225129	-6.13318	8.61E-10	4.08E-09
PGSC0003DMG400005390	46.886	2.86232	0.434792	6.58319	4.60E-11	2.46E-10		PGSC0003DMG402021097	1004.42	-1.05195	0.186727	-5.63362	1.76E-08	7.32E-08
PGSC0003DMG400020985	156.258	1.04119	0.235351	4.424	9.69E-06	2.91E-05		PGSC0003DMG400021092	960.401	-1.01772	0.155904	-6.52787	6.67E-11	3.53E-10
PGSC0003DMG400023107	303.019	2.28278	0.253244	9.01416	1.98E-19	2.11E-18		PGSC0003DMG400042498	487.457	-2.39819	0.421046	-5.6958	1.23E-08	5.18E-08
PGSC0003DMG400000654	1517.17	1.70052	0.1733	9.81255	9.94E-23	1.31E-21		PGSC0003DMG400008309	171.694	-1.97265	0.303338	-6.50315	7.87E-11	4.13E-10
PGSC0003DMG400019956	19.2086	2.70694	0.704232	3.84382	0.000121133	0.000312274		PGSC0003DMG400008310	100.454	-1.36616	0.246623	-5.53948	3.03E-08	1.23E-07
PGSC0003DMG400014468	90.6356	4.21584	0.369767	11.4013	4.12E-30	8.65E-29		PGSC0003DMG400008313	5778.35	-2.86815	0.133398	-21.5006	1.54E-102	3.53E-100
PGSC0003DMG400014467	720.531	2.27704	0.16713	13.6244	2.87E-42	1.11E-40		PGSC0003DMG400008321	28.7149	-1.42768	0.414585	-3.44364	0.000573934	0.00133515
PGSC0003DMG400028633	10.9884	4.93305	1.19347	4.13338	3.57E-05	9.95E-05		PGSC0003DMG400008297	9443.19	-1.68393	0.223244	-7.54301	4.59E-14	3.20E-13
PGSC0003DMG400028632	453.025	1.16218	0.319707	3.63514	0.000277834	0.000677866		PGSC0003DMG400008298	928.914	-2.15477	0.327476	-6.57994	4.71E-11	2.52E-10
PGSC0003DMG400028631	1652.85	1.80214	0.165991	10.8568	1.85E-27	3.35E-26		PGSC0003DMG400008299	399.698	-3.41268	0.840255	-4.06148	4.88E-05	0.000132921
PGSC0003DMG402028646	235.773	1.10235	0.192593	5.72376	1.04E-08	4.43E-08		PGSC0003DMG400008300	102.775	-2.18097	0.445451	-4.8961	9.78E-07	3.32E-06
PGSC0003DMG401028646	263.945	1.58517	0.200951	7.88838	3.06E-15	2.36E-14		PGSC0003DMG400008301	7762.71	-2.62738	0.266331	-9.86508	5.90E-23	7.93E-22
PGSC0003DMG400028645	10.2402	2.11395	0.772146	2.73776	0.00618585	0.0119697		PGSC0003DMG400009710	8.89258	-2.24741	0.942244	-2.38517	0.0170712	0.0303007
PGSC0003DMG400028628	185.033	2.14603	0.282752	7.58981	3.20E-14	2.26E-13		PGSC0003DMG400009705	623.373	-1.13066	0.166776	-6.77954	1.21E-11	6.83E-11
PGSC0003DMG400028622	2845.73	2.88091	0.270836	10.6371	2.00E-26	3.38E-25		PGSC0003DMG400003069	904.036	-1.10044	0.205365	-5.35846	8.39E-08	3.23E-07
PGSC0003DMG400028640	14.8444	2.35912	0.627286	3.76083	0.000169351	0.000426582		PGSC0003DMG400003072	1041.78	-1.49164	0.118174	-12.6224	1.59E-36	4.67E-35
PGSC0003DMG402031379	5225.18	1.36871	0.129337	10.5825	3.59E-26	5.96E-25		PGSC0003DMG400003073	1930.58	-1.49368	0.149851	-9.96777	2.11E-23	2.93E-22
PGSC0003DMG401031379	5693.79	1.91832	0.144165	13.3064	2.12E-40	7.41E-39		PGSC0003DMG400003091	160.449	-1.13585	0.281597	-4.0336	5.49E-05	0.000148816
PGSC0003DMG400007574	153.124	1.16838	0.264182	4.42263	9.75E-06	2.93E-05		PGSC0003DMG400003094	18.055	-1.70732	0.527083	-3.23918	0.00119872	0.00264495
PGSC0003DMG400007578	2130.81	1.41483	0.225896	6.2632	3.77E-10	1.85E-09		PGSC0003DMG400003079	47.5614	-1.7892	0.357963	-4.99829	5.78E-07	2.02E-06
PGSC0003DMG400026461	178.304	1.01677	0.274097	3.70952	0.000207656	0.000516165		PGSC0003DMG400007246	92.8049	-1.72287	0.295303	-5.83425	5.40E-09	2.36E-08
PGSC0003DMG400026444	11.0705	3.28633	0.902647	3.64077	0.000271824	0.000664367		PGSC0003DMG400007225	202.535	-2.446	0.256586	-9.53284	1.53E-21	1.90E-20
PGSC0003DMG400026443	14.2394	2.29586	0.648545	3.54001	0.000400105	0.000952721		PGSC0003DMG400028407	1049.66	-1.46122	0.281193	-5.1965	2.03E-07	7.47E-07
PGSC0003DMG400006487	667.369	1.19486	0.133138	8.97462	2.84E-19	2.98E-18		PGSC0003DMG400028454	796.442	-1.66376	0.145602	-11.4268	3.07E-30	6.49E-29
PGSC0003DMG400006491	1779.65	1.21856	0.180184	6.76283	1.35E-11	7.62E-11		PGSC0003DMG400028460	45.2478	-1.03109	0.375385	-2.74676	0.00601878	0.0116821
PGSC0003DMG400033637	181.736	1.00755	0.20067	5.02094	5.14E-07	1.81E-06		PGSC0003DMG400028463	455.11	-1.2172	0.147687	-8.24177	1.70E-16	1.44E-15
PGSC0003DMG400033643	151.749	1.56303	0.254706	6.13661	8.43E-10	4.00E-09		PGSC0003DMG400028429	43.6511	-2.52591	0.39368	-6.41615	1.40E-10	7.17E-10
PGSC0003DMG400033642	861.055	1.31169	0.254211	5.15984	2.47E-07	9.01E-07		PGSC0003DMG400028430	101.794	-1.86357	0.308134	-6.04792	1.47E-09	6.79E-09
PGSC0003DMG400036100	25.2948	1.86023	0.465244	3.99839	6.38E-05	0.000171117		PGSC0003DMG400028441	27.6549	-1.19214	0.434972	-2.74073	0.00613033	0.0118743
PGSC0003DMG400004367	28.1909	4.49766	0.950664	4.73108	2.23E-06	7.29E-06		PGSC0003DMG400010231	93.0839	-1.07134	0.381476	-2.8084	0.0049788	0.0098269
PGSC0003DMG400004369	309.306	1.28081	0.191837	6.67656	2.45E-11	1.35E-10		PGSC0003DMG400010232	3904.15	-3.99728	0.182633	-21.8869	3.46E-106	9.16E-104
PGSC0003DMG400004999	1197.98	2.06855	0.198491	10.4214	1.98E-25	3.11E-24		PGSC0003DMG400010205	13.7835	-2.5518	0.723149	-3.52874	0.000417543	0.000991309
PGSC0003DMG400005019	383.697	1.94478	0.197174	9.86324	6.01E-23	8.07E-22		PGSC0003DMG400010227	5873.23	-1.03671	0.206942	-5.00965	5.45E-07	1.91E-06
PGSC0003DMG400004996	605.074	4.27129	0.29252	14.6017	2.74E-48	1.44E-46		PGSC0003DMG400010246	433.528	-1.0754	0.204994	-5.24601	1.55E-07	5.79E-07
PGSC0003DMG400005017	187.457	2.11062	0.253263	8.3337	7.84E-17	6.85E-16		PGSC0003DMG400022960	489.152	-1.43591	0.174782	-8.21547	2.11E-16	1.78E-15
PGSC0003DMG400004992	415.833	4.79909	0.295262	16.2537	2.10E-59	1.68E-57		PGSC0003DMG400022964	21.1229	-1.93831	0.503389	-3.85053	0.000117864	0.000304372
PGSC0003DMG400043373	1410.21	1.16454	0.157871	7.37654	1.62E-13	1.08E-12		PGSC0003DMG400022965	31.4372	-1.65963	0.67873	-2.44521	0.014477	0.0260277
PGSC0003DMG400005009	40.7946	1.54146	0.502111	3.06995	0.00214094	0.00452725		PGSC0003DMG400022967	298.102	-2.16622	0.190122	-11.3938	4.49E-30	9.38E-29
PGSC0003DMG400004984	694.34	1.11795	0.131931	8.47375	2.38E-17	2.16E-16		PGSC0003DMG400010720	16.3276	-2.64716	0.624276	-4.24036	2.23E-05	6.39E-05
PGSC0003DMG400004977	2343.44	1.62382	0.142955	11.359	6.69E-30	1.38E-28		PGSC0003DMG400010717	76.4843	-1.14568	0.284138	-4.03211	5.53E-05	0.000149726
PGSC0003DMG400004265	575.176	1.24464	0.189019	6.58473	4.56E-11	2.44E-10		PGSC0003DMG400010728	11.2731	-2.48483	0.757648	-3.27965	0.00103934	0.00231726
PGSC0003DMG400004263	31.7286	1.33732	0.418406	3.19623	0.00139236	0.00303854		PGSC0003DMG402031759	6680.43	-3.27787	0.339229	-9.66271	4.34E-22	5.53E-21
PGSC0003DMG400004254	757.391	1.02807	0.134303	7.65485	1.94E-14	1.39E-13		PGSC0003DMG401031759	127.122	-2.85729	0.446076	-6.4054	1.50E-10	7.67E-10
PGSC0003DMG400004253	162.813	2.21738	0.273069	8.12022	4.65E-16	3.83E-15		PGSC0003DMG400031764	224.653	-1.03783	0.203552	-5.0986	3.42E-07	1.23E-06
PGSC0003DMG400004252	376.305	2.01704	0.677582	2.97682	0.00291253	0.00601916		PGSC0003DMG400031775	494.967	-1.58479	0.703762	-2.25188	0.02433	0.0417183
PGSC0003DMG400010798	669.89	1.90967	0.340183	5.61365	1.98E-08	8.17E-08		PGSC0003DMG400029712	950.487	-1.42933	0.207905	-6.87492	6.20E-12	3.61E-11
PGSC0003DMG401010796	495.134	1.73004	0.198879	8.699	3.35E-18	3.24E-17		PGSC0003DMG400029732	22088.6	-3.25755	0.215824	-15.0935	1.79E-51	1.06E-49
PGSC0003DMG400010794	5202.42	1.94125	0.173388	11.196	4.26E-29	8.46E-28		PGSC0003DMG400029708	14.2256	-2.16621	0.602315	-3.59647	0.000322569	0.00077892
PGSC0003DMG400018792	686.225	1.04325	0.192532	5.41857	6.01E-08	2.35E-07		PGSC0003DMG400029705	133.24	-1.89077	0.333524	-5.66906	1.44E-08	6.03E-08
PGSC0003DMG400018800	807.001	2.11095	0.145193	14.5389	6.86E-48	3.53E-46		PGSC0003DMG400029704	2847.64	-1.0297	0.118851	-8.66383	4.56E-18	4.37E-17
PGSC0003DMG400016956	150.317	1.08235	0.220699	4.90418	9.38E-07	3.20E-06		PGSC0003DMG400029724	3749.45	-1.56027	0.184748	-8.44542	3.03E-17	2.73E-16
PGSC0003DMG400008553	880.382	1.16638	0.187339	6.22605	4.78E-10	2.32E-09		PGSC0003DMG400022388	1073.58	-3.30004	0.235341	-14.0223	1.14E-44	4.99E-43
PGSC0003DMG400008538	724.743	2.90143	0.216375	13.4093	5.33E-41	1.91E-39		PGSC0003DMG400022440	759.196	-2.1	0.179755	-11.6825	1.57E-31	3.60E-30
PGSC0003DMG400008539	42.723	1.5085	0.351631	4.29001	1.79E-05	5.16E-05		PGSC0003DMG400022384	461.251	-1.2535	0.199954	-6.26892	3.64E-10	1.79E-09
PGSC0003DMG400008542	475.36	3.77725	0.235651	16.029	8.02E-58	6.01E-56		PGSC0003DMG400022451	21.7121	-1.54302	0.538273	-2.86661	0.00414893	0.00831281
PGSC0003DMG400008557	6020.54	1.54379	0.208067	7.41967	1.17E-13	7.89E-13		PGSC0003DMG400022437	40.4144	-2.13976	0.468286	-4.56934	4.89E-06	1.53E-05
PGSC0003DMG400017768	337.633	2.10739	0.201014	10.4838	1.03E-25	1.65E-24		PGSC0003DMG400022433	172.956	-1.91751	0.319888	-5.99431	2.04E-09	9.34E-09
PGSC0003DMG400017763	284.67	2.58072	0.202277	12.7584	2.80E-37	8.56E-36		PGSC0003DMG400022425	153.003	-1.23253	0.223087	-5.52489	3.30E-08	1.33E-07
PGSC0003DMG400017753	7356.01	2.65828	0.168447	15.7811	4.20E-56	2.97E-54		PGSC0003DMG400022371	429.321	-1.06536	0.284989	-3.73826	0.000185296	0.000463784
PGSC0003DMG400017769	48.8407	6.13258	0.797645	7.68836	1.49E-14	1.08E-13		PGSC0003DMG400022365	226.158	-2.79812	0.359966	-7.77328	7.65E-15	5.69E-14
PGSC0003DMG400017756	556.029	5.85608	0.307111	19.0683	4.63E-81	6.87E-79		PGSC0003DMG400022404	2408.47	-1.74589	0.219609	-7.94996	1.87E-15	1.46E-14
PGSC0003DMG400017757	419	7.78816	0.469227	16.5979	7.22E-62	6.37E-60		PGSC0003DMG400022340	34.7942	-2.26272	0.533264	-4.24316	2.20E-05	6.31E-05
PGSC0003DMG400017771	73.8152	7.15888	0.941458	7.60403	2.87E-14	2.03E-13		PGSC0003DMG400013887	321.312	-2.50201	0.234594	-10.6653	1.48E-26	2.51E-25
PGSC0003DMG400017772	254.187	6.43407	0.435638	14.7693	2.31E-49	1.27E-47		PGSC0003DMG400021708	1335.22	-1.12844	0.143112	-7.88503	3.14E-15	2.41E-14
PGSC0003DMG400017758	200.046	6.07417	0.429812	14.1322	2.41E-45	1.09E-43		PGSC0003DMG400021709	503.095	-2.66272	0.212904	-12.5067	6.86E-36	1.96E-34
PGSC0003DMG400002045	163.015	1.28844	0.269006	4.78961	1.67E-06	5.54E-06		PGSC0003DMG400021726	118.604	-1.21889	0.337144	-3.61534	0.000299952	0.000728261
PGSC0003DMG400002047	871.03	2.68341	0.2222	12.0765	1.41E-33	3.65E-32		PGSC0003DMG400021727	19780.8	-1.53868	0.306965	-5.01256	5.37E-07	1.89E-06
PGSC0003DMG400002038	190.618	1.41506	0.276423	5.1192	3.07E-07	1.11E-06		PGSC0003DMG400021716	516.783	-1.39577	0.177008	-7.88535	3.14E-15	2.41E-14
PGSC0003DMG401002053	2257.62	2.07027	0.179347	11.5434	7.97E-31	1.75E-29		PGSC0003DMG400021728	326.638	-3.21795	0.32306	-9.96082	2.26E-23	3.13E-22
PGSC0003DMG400002039	70.0155	2.3329	0.318136	7.33305	2.25E-13	1.48E-12		PGSC0003DMG400002071	125.123	-1.26541	0.249928	-5.06309	4.13E-07	1.47E-06
PGSC0003DMG400011538	333.678	1.19003	0.381714	3.11759	0.00182335	0.00390369		PGSC0003DMG400002075	87.029	-2.02075	0.303891	-6.64957	2.94E-11	1.61E-10
PGSC0003DMG400011555	2451.1	3.96439	0.19627	20.1986	1.01E-90	1.83E-88		PGSC0003DMG400016460	347.686	-1.04208	0.200626	-5.19414	2.06E-07	7.56E-07
PGSC0003DMG400011541	24.9246	2.5868	0.638366	4.05221	5.07E-05	0.000137974		PGSC0003DMG400016457	131.014	-1.66829	0.344657	-4.84044	1.30E-06	4.35E-06
PGSC0003DMG400011543	1935.36	1.49128	0.18458	8.07933	6.51E-16	5.30E-15		PGSC0003DMG400016453	10616.6	-4.13968	0.331881	-12.4734	1.04E-35	2.95E-34
PGSC0003DMG401011556	69.1108	1.87764	0.320662	5.85551	4.76E-09	2.09E-08		PGSC0003DMG400016482	9986.64	-1.62537	0.216576	-7.50486	6.15E-14	4.24E-13
PGSC0003DMG400011546	579.321	1.67562	0.161657	10.3653	3.57E-25	5.51E-24		PGSC0003DMG400016480	17.6788	-2.32594	0.551623	-4.21654	2.48E-05	7.06E-05
PGSC0003DMG402011559	125.158	1.43408	0.267316	5.36472	8.11E-08	3.12E-07		PGSC0003DMG400016450	153.888	-1.66913	0.268902	-6.2072	5.39E-10	2.60E-09
PGSC0003DMG400039789	215.39	2.72406	0.498141	5.46845	4.54E-08	1.80E-07		PGSC0003DMG401016449	22.7508	-1.51055	0.450934	-3.34981	0.000808657	0.00184144
PGSC0003DMG400015406	12481.3	1.37108	0.165248	8.29711	1.07E-16	9.24E-16		PGSC0003DMG400016462	1993.84	-2.16107	0.152806	-14.1426	2.08E-45	9.49E-44
PGSC0003DMG400015448	327.506	1.24698	0.207869	5.9989	1.99E-09	9.09E-09		PGSC0003DMG400016711	96.8002	-1.23228	0.513992	-2.39746	0.0165091	0.0293729
PGSC0003DMG400015452	353.163	1.09306	0.224892	4.86038	1.17E-06	3.95E-06		PGSC0003DMG400016712	24.6954	-1.49412	0.477013	-3.13224	0.00173476	0.00372624
PGSC0003DMG400015422	369.944	2.12227	0.20006	10.6082	2.73E-26	4.58E-25		PGSC0003DMG400016725	273.663	-1.32163	0.167179	-7.90546	2.67E-15	2.06E-14
PGSC0003DMG400015424	981.44	1.66755	0.198778	8.38903	4.90E-17	4.35E-16		PGSC0003DMG400016717	19.1381	-1.76103	0.525073	-3.35388	0.000796863	0.00181597
PGSC0003DMG400015456	2250.08	2.04703	0.176502	11.5978	4.23E-31	9.50E-30		PGSC0003DMG400016719	25.1495	-2.01598	0.468958	-4.29884	1.72E-05	4.98E-05
PGSC0003DMG400015427	58.9338	8.3202	1.22773	6.77688	1.23E-11	6.95E-11		PGSC0003DMG400016721	1206.65	-2.15431	0.224626	-9.59067	8.75E-22	1.10E-20
PGSC0003DMG400029424	321.667	1.54418	0.175258	8.8109	1.24E-18	1.23E-17		PGSC0003DMG400019713	109.227	-1.08172	0.418902	-2.58227	0.00981535	0.0182706
PGSC0003DMG400029335	6.33693	3.52802	1.24829	2.82629	0.00470906	0.00933417		PGSC0003DMG400019726	56.6826	-2.36888	0.358163	-6.61397	3.74E-11	2.02E-10
PGSC0003DMG400029330	276.667	3.36059	0.362974	9.25851	2.07E-20	2.37E-19		PGSC0003DMG400017732	238.802	-1.2399	0.190815	-6.49792	8.14E-11	4.27E-10
PGSC0003DMG400029325	5.52152	3.28339	1.37414	2.38942	0.0168749	0.0299778		PGSC0003DMG400007330	663.146	-1.59965	0.165721	-9.65266	4.79E-22	6.09E-21
PGSC0003DMG400029322	5681.62	2.56724	0.180799	14.1994	9.24E-46	4.30E-44		PGSC0003DMG400007319	74.7034	-1.27628	0.286269	-4.45834	8.26E-06	2.50E-05
PGSC0003DMG400029410	677.292	1.31931	0.171108	7.71037	1.25E-14	9.17E-14		PGSC0003DMG401007333	579.24	-1.43859	0.164252	-8.75845	1.98E-18	1.94E-17
PGSC0003DMG400029315	634.942	2.18375	0.164613	13.266	3.65E-40	1.27E-38		PGSC0003DMG400007338	365.845	-2.06384	0.22894	-9.01476	1.97E-19	2.10E-18
PGSC0003DMG402029307	1957.06	1.54804	0.151886	10.1921	2.15E-24	3.17E-23		PGSC0003DMG400013650	228.164	-1.93619	0.248845	-7.7807	7.21E-15	5.38E-14
PGSC0003DMG401029307	642.439	1.06972	0.161074	6.64116	3.11E-11	1.70E-10		PGSC0003DMG400013631	368.18	-1.80997	0.254173	-7.12102	1.07E-12	6.64E-12
PGSC0003DMG402029299	3582.02	1.60396	0.178025	9.00979	2.06E-19	2.19E-18		PGSC0003DMG400043788	41.4661	-1.3454	0.352816	-3.81333	0.000137108	0.000350393
PGSC0003DMG401029299	2946.45	1.3419	0.172737	7.76847	7.94E-15	5.90E-14		PGSC0003DMG400001566	537.282	-1.54969	0.197802	-7.83458	4.70E-15	3.56E-14
ENSRNA049454947	21.374	2.14423	0.502658	4.26578	1.99E-05	5.73E-05		PGSC0003DMG400001529	55.112	-1.69685	0.41289	-4.1097	3.96E-05	0.000109551
ENSRNA049454931	13.3985	1.94285	0.631284	3.07761	0.00208668	0.00442109		PGSC0003DMG400001578	456.014	-1.30551	0.155288	-8.40701	4.21E-17	3.75E-16
ENSRNA049454955	37.0267	2.37407	0.418975	5.66637	1.46E-08	6.11E-08		PGSC0003DMG400001579	864.496	-1.37493	0.217879	-6.31048	2.78E-10	1.38E-09
ENSRNA049454963	55.3102	1.90914	0.351308	5.43437	5.50E-08	2.16E-07		PGSC0003DMG400003666	4984.91	-2.94162	0.217196	-13.5436	8.64E-42	3.28E-40
ENSRNA049454974	59.4767	1.80588	0.430008	4.19965	2.67E-05	7.56E-05		ENSRNA049459388	20.4138	-1.63773	0.644796	-2.53992	0.0110877	0.0204244
PGSC0003DMG400029381	2585.43	1.58497	0.158446	10.0032	1.48E-23	2.07E-22		PGSC0003DMG400003593	566.111	-1.05076	0.266669	-3.9403	8.14E-05	0.000214823
PGSC0003DMG400029379	50.5611	1.80862	0.614703	2.94227	0.00325816	0.00667275		PGSC0003DMG400003663	286.895	-1.31484	0.303243	-4.33593	1.45E-05	4.26E-05
PGSC0003DMG400029375	335.111	1.08141	0.186372	5.8024	6.54E-09	2.84E-08		PGSC0003DMG400003660	264.766	-1.1702	0.245806	-4.76067	1.93E-06	6.35E-06
PGSC0003DMG400029283	3565.34	1.57904	0.16531	9.55196	1.27E-21	1.58E-20		PGSC0003DMG402003586	108.464	-2.42761	0.435471	-5.57468	2.48E-08	1.01E-07
PGSC0003DMG400029371	342.138	1.5214	0.256595	5.92918	3.04E-09	1.37E-08		PGSC0003DMG400003649	8.19478	-2.62428	0.956754	-2.74289	0.00609002	0.0118105
PGSC0003DMG400029367	1080.42	1.62151	0.181772	8.92055	4.64E-19	4.80E-18		PGSC0003DMG400003578	803.127	-2.20094	0.179243	-12.2791	1.17E-34	3.19E-33
PGSC0003DMG400029363	1476.67	1.03282	0.135614	7.61589	2.62E-14	1.86E-13		PGSC0003DMG402003567	20289.6	-1.4677	0.234855	-6.24939	4.12E-10	2.01E-09
PGSC0003DMG400029430	64.031	1.40459	0.295055	4.76044	1.93E-06	6.35E-06		PGSC0003DMG400003565	2019.62	-1.47625	0.321221	-4.59573	4.31E-06	1.36E-05
PGSC0003DMG400029361	637.213	1.08	0.159635	6.76545	1.33E-11	7.49E-11		PGSC0003DMG402003636	402.466	-2.41228	0.246387	-9.79063	1.24E-22	1.62E-21
PGSC0003DMG400029271	4.78473	3.08981	1.20759	2.55865	0.0105078	0.019447		PGSC0003DMG400003632	3069.27	-2.702	0.333717	-8.09667	5.65E-16	4.62E-15
PGSC0003DMG401029267	871.959	1.38936	0.168377	8.2515	1.56E-16	1.33E-15		PGSC0003DMG400003548	23536.9	-2.16507	0.114979	-18.8301	4.28E-79	6.04E-77
PGSC0003DMG400029266	2205.97	1.52141	0.166656	9.12906	6.91E-20	7.60E-19		PGSC0003DMG400003545	368.2	-1.15241	0.277808	-4.14823	3.35E-05	9.37E-05
PGSC0003DMG400029264	122.506	2.66644	0.574062	4.64487	3.40E-06	1.08E-05		PGSC0003DMG400003544	30.6572	-2.14677	0.486074	-4.41656	1.00E-05	3.01E-05
PGSC0003DMG400029263	82.7189	3.15367	0.674698	4.6742	2.95E-06	9.49E-06		PGSC0003DMG400003543	111.341	-2.64599	0.366151	-7.22651	4.96E-13	3.14E-12
PGSC0003DMG400029262	24.4028	2.80239	0.846747	3.30959	0.000934326	0.00210173		PGSC0003DMG400003535	504.282	-1.2976	0.140759	-9.21859	3.01E-20	3.40E-19
PGSC0003DMG400029348	11.476	4.40641	1.01418	4.34482	1.39E-05	4.10E-05		PGSC0003DMG400003523	55.4674	-3.11978	0.517677	-6.0265	1.68E-09	7.72E-09
PGSC0003DMG402029345	6.85954	2.83029	1.22905	2.30283	0.0212884	0.036927		PGSC0003DMG400003522	844.621	-1.6206	0.196513	-8.2468	1.63E-16	1.38E-15
PGSC0003DMG400029252	13.738	1.40178	0.63202	2.21794	0.0265588	0.0451621		PGSC0003DMG400003521	148.025	-1.26895	0.327849	-3.87053	0.0001086	0.000281738
PGSC0003DMG400029341	12.9612	2.38515	0.758795	3.14334	0.00167033	0.00359596		PGSC0003DMG400003604	186.679	-1.0516	0.230121	-4.56976	4.88E-06	1.52E-05
PGSC0003DMG400047046	55.2549	3.08443	0.601326	5.12938	2.91E-07	1.05E-06		PGSC0003DMG400003596	155.382	-1.16206	0.20858	-5.57131	2.53E-08	1.03E-07
PGSC0003DMG400045101	41.9201	1.77176	0.374383	4.73247	2.22E-06	7.25E-06		PGSC0003DMG402003505	331.325	-1.62909	0.182662	-8.9186	4.72E-19	4.88E-18
PGSC0003DMG400016863	215.1	2.31199	0.341269	6.77469	1.25E-11	7.05E-11		PGSC0003DMG400014894	992.294	-1.8619	0.643392	-2.89389	0.00380506	0.0076829
PGSC0003DMG400016858	132.149	2.63901	0.448925	5.8785	4.14E-09	1.83E-08		PGSC0003DMG400014906	65.2519	-1.76853	0.326956	-5.40909	6.33E-08	2.47E-07
PGSC0003DMG400007707	1609.74	2.04144	0.178888	11.4118	3.65E-30	7.69E-29		PGSC0003DMG400012687	187.034	-1.13236	0.203516	-5.564	2.64E-08	1.07E-07
PGSC0003DMG400004584	1153.27	1.43431	0.237801	6.03153	1.62E-09	7.49E-09		PGSC0003DMG400012659	5.78281	-4.17101	1.29305	-3.22571	0.00125662	0.0027625
PGSC0003DMG400004588	3283.81	1.40905	0.161164	8.74296	2.27E-18	2.22E-17		PGSC0003DMG400012677	743.964	-2.9455	0.270244	-10.8994	1.16E-27	2.14E-26
PGSC0003DMG400004598	10.3845	4.86492	1.2509	3.88915	0.000100598	0.000262443		PGSC0003DMG401012656	317.974	-1.4622	0.181476	-8.05724	7.80E-16	6.31E-15
PGSC0003DMG400004731	31.9351	4.91549	0.705108	6.97126	3.14E-12	1.87E-11		PGSC0003DMG402012656	28.9419	-1.29916	0.478271	-2.71636	0.00660048	0.0127051
PGSC0003DMG401004603	83.2646	3.56457	0.400653	8.89691	5.74E-19	5.87E-18		PGSC0003DMG401026407	45.6309	-1.94715	0.377709	-5.15515	2.53E-07	9.23E-07
PGSC0003DMG400004687	1728.77	1.55056	0.171712	9.03003	1.72E-19	1.83E-18		PGSC0003DMG400026406	261.966	-1.14211	0.160751	-7.10481	1.20E-12	7.44E-12
PGSC0003DMG400004690	19.6255	2.7093	0.600544	4.51141	6.44E-06	1.98E-05		PGSC0003DMG400026392	162.127	-1.50937	0.216201	-6.98136	2.92E-12	1.75E-11
PGSC0003DMG400004607	1843.72	1.04537	0.124514	8.39564	4.63E-17	4.12E-16		PGSC0003DMG401026390	335.962	-1.01105	0.194479	-5.19877	2.01E-07	7.38E-07
PGSC0003DMG400004608	1029.06	1.6643	0.174795	9.52141	1.71E-21	2.11E-20		PGSC0003DMG400026389	78.006	-1.16354	0.300636	-3.87025	0.000108725	0.000282026
PGSC0003DMG400004696	912.568	1.02165	0.229758	4.44661	8.72E-06	2.64E-05		PGSC0003DMG401026400	331.803	-1.05431	0.173346	-6.08212	1.19E-09	5.53E-09
PGSC0003DMG400004698	1242.05	2.1569	0.203358	10.6064	2.78E-26	4.66E-25		PGSC0003DMG400026397	337.878	-1.79588	0.224546	-7.99782	1.27E-15	1.00E-14
PGSC0003DMG400004699	2239.26	1.20523	0.120288	10.0195	1.25E-23	1.76E-22		PGSC0003DMG400030590	45.7769	-1.85513	0.371002	-5.00031	5.72E-07	2.00E-06
PGSC0003DMG400004701	534.695	1.32736	0.184498	7.19446	6.27E-13	3.95E-12		PGSC0003DMG400030668	25.663	-1.87847	0.569591	-3.29794	0.000973986	0.00218319
PGSC0003DMG400004624	354.484	1.67084	0.20216	8.26491	1.40E-16	1.20E-15		PGSC0003DMG400030636	379.284	-2.19028	0.281405	-7.78335	7.06E-15	5.27E-14
PGSC0003DMG400004702	289.383	1.34919	0.207824	6.49197	8.47E-11	4.43E-10		PGSC0003DMG401030595	166.419	-1.01033	0.23002	-4.39234	1.12E-05	3.34E-05
PGSC0003DMG400004703	117.749	1.47735	0.233815	6.31847	2.64E-10	1.32E-09		PGSC0003DMG400030601	18.258	-2.09813	0.723566	-2.8997	0.00373514	0.00755487
PGSC0003DMG400004705	58.4203	1.3004	0.302328	4.30128	1.70E-05	4.93E-05		PGSC0003DMG400030642	51.0447	-1.04195	0.336346	-3.09784	0.00194935	0.00415303
PGSC0003DMG400004706	1173.52	1.29389	0.137517	9.40896	5.01E-21	5.98E-20		PGSC0003DMG400030603	526.438	-2.38908	0.176974	-13.4996	1.57E-41	5.81E-40
PGSC0003DMG400004709	119.146	1.67962	0.278711	6.02636	1.68E-09	7.72E-09		PGSC0003DMG400030604	179.193	-1.69466	0.267126	-6.34404	2.24E-10	1.12E-09
PGSC0003DMG400004710	954.953	1.01225	0.184132	5.49742	3.85E-08	1.54E-07		PGSC0003DMG400030606	7.54828	-2.05591	0.837594	-2.45454	0.0141066	0.0254121
PGSC0003DMG401004637	518.194	1.57826	0.206686	7.63604	2.24E-14	1.60E-13		PGSC0003DMG400030609	1223.85	-1.0236	0.162548	-6.29723	3.03E-10	1.50E-09
PGSC0003DMG400004644	937.014	1.3847	0.122195	11.3319	9.12E-30	1.87E-28		PGSC0003DMG400030614	928.141	-1.27004	0.134044	-9.47484	2.67E-21	3.26E-20
PGSC0003DMG400004717	363.438	1.23246	0.155702	7.91553	2.46E-15	1.91E-14		PGSC0003DMG400030620	226.053	-2.01312	0.191122	-10.5332	6.08E-26	9.96E-25
PGSC0003DMG400004722	36.6747	6.1294	0.907385	6.75502	1.43E-11	8.03E-11		PGSC0003DMG400030666	9.1317	-3.9275	1.06722	-3.68012	0.000233121	0.000575111
PGSC0003DMG400004723	1061.06	1.8247	0.174457	10.4593	1.33E-25	2.12E-24		PGSC0003DMG400021423	920.331	-1.73175	0.233568	-7.41432	1.22E-13	8.21E-13
PGSC0003DMG400004649	1188	1.7134	0.200769	8.53416	1.41E-17	1.30E-16		PGSC0003DMG400021399	600.867	-1.19096	0.133538	-8.91851	4.73E-19	4.88E-18
PGSC0003DMG401004726	24.8632	4.31257	0.702824	6.13605	8.46E-10	4.01E-09		PGSC0003DMG400021435	439.209	-2.13662	0.19652	-10.8722	1.56E-27	2.85E-26
PGSC0003DMG400004727	28.2225	1.29439	0.568594	2.27648	0.0228173	0.0393309		PGSC0003DMG400021410	7.79185	-2.37992	0.863843	-2.75504	0.0058685	0.0114145
PGSC0003DMG400005541	42.8372	1.25578	0.554062	2.26649	0.0234213	0.0402825		PGSC0003DMG400021411	30.497	-2.05921	0.420615	-4.89571	9.80E-07	3.33E-06
PGSC0003DMG400005540	287.159	1.54854	0.184049	8.41374	3.97E-17	3.54E-16		PGSC0003DMG400021442	362.645	-2.12203	0.214178	-9.90781	3.85E-23	5.24E-22
PGSC0003DMG400038990	73.5197	4.35415	0.567713	7.66963	1.72E-14	1.25E-13		PGSC0003DMG400021446	191.562	-1.85682	0.193964	-9.573	1.04E-21	1.30E-20
PGSC0003DMG401023870	8.82661	4.63146	1.28206	3.6125	0.000303254	0.000735679		PGSC0003DMG400024964	112.75	-1.77762	0.266461	-6.67122	2.54E-11	1.40E-10
PGSC0003DMG400023869	100.389	5.71047	0.53926	10.5895	3.34E-26	5.55E-25		PGSC0003DMG400024965	1027.87	-1.72662	0.210308	-8.20996	2.21E-16	1.86E-15
PGSC0003DMG400023864	749.971	4.08993	0.248655	16.4482	8.64E-61	7.31E-59		PGSC0003DMG400024968	280.319	-1.10219	0.209323	-5.2655	1.40E-07	5.24E-07
PGSC0003DMG400023853	377.94	1.05728	0.186511	5.66874	1.44E-08	6.04E-08		PGSC0003DMG400024971	91.5683	-1.20308	0.295572	-4.07034	4.69E-05	0.000128317
PGSC0003DMG400004287	47.0486	2.64905	0.423628	6.25323	4.02E-10	1.96E-09		PGSC0003DMG400024943	88.7309	-1.37955	0.368971	-3.73892	0.000184813	0.000462629
PGSC0003DMG400004285	174.523	1.90302	0.211405	9.0018	2.22E-19	2.34E-18		PGSC0003DMG400024977	144.538	-1.48448	0.273602	-5.42571	5.77E-08	2.26E-07
PGSC0003DMG400004284	313.614	1.87702	0.205283	9.14356	6.04E-20	6.68E-19		PGSC0003DMG400024953	2041.38	-1.04905	0.118448	-8.85665	8.25E-19	8.33E-18
PGSC0003DMG400004277	3505.65	1.86553	0.157142	11.8716	1.66E-32	4.04E-31		PGSC0003DMG401024957	8.82755	-2.42091	1.01135	-2.39375	0.0166773	0.029652
PGSC0003DMG400004283	1381.97	1.61667	0.151715	10.656	1.64E-26	2.77E-25		PGSC0003DMG400004027	789.937	-1.24169	0.125719	-9.87671	5.25E-23	7.08E-22
PGSC0003DMG400010929	40.5246	1.89671	0.399521	4.74745	2.06E-06	6.76E-06		PGSC0003DMG400004009	212.136	-1.72486	0.244296	-7.06054	1.66E-12	1.01E-11
PGSC0003DMG400017946	71.2698	2.55143	0.45012	5.66833	1.44E-08	6.05E-08		PGSC0003DMG400010059	101.162	-1.10842	0.292557	-3.78874	0.000151413	0.000384409
PGSC0003DMG400010579	448.946	1.03778	0.159316	6.51399	7.32E-11	3.85E-10		PGSC0003DMG400010070	84.808	-1.23057	0.274742	-4.479	7.50E-06	2.28E-05
PGSC0003DMG400001191	13943.9	1.80772	0.174382	10.3664	3.52E-25	5.46E-24		PGSC0003DMG400010082	555.491	-1.1808	0.176358	-6.69547	2.15E-11	1.19E-10
PGSC0003DMG400017023	131.982	2.05156	0.287042	7.14726	8.85E-13	5.51E-12		PGSC0003DMG400010035	16917	-2.87744	0.254197	-11.3197	1.05E-29	2.15E-28
PGSC0003DMG400017020	42.6632	1.74235	0.355981	4.89452	9.85E-07	3.35E-06		PGSC0003DMG400010083	248.678	-1.83943	0.178843	-10.2852	8.22E-25	1.24E-23
PGSC0003DMG400021927	1082.7	1.83324	0.183482	9.99143	1.66E-23	2.33E-22		PGSC0003DMG400010099	194.943	-1.52653	0.249043	-6.12956	8.81E-10	4.17E-09
PGSC0003DMG400003173	113.515	1.17718	0.226774	5.191	2.09E-07	7.68E-07		PGSC0003DMG400010053	59.7948	-3.84746	0.553768	-6.94777	3.71E-12	2.19E-11
PGSC0003DMG400015104	39.7442	4.62682	0.704219	6.57014	5.03E-11	2.68E-10		PGSC0003DMG401010056	75.4019	-1.10892	0.339263	-3.26862	0.00108072	0.00240259
PGSC0003DMG400017976	686.734	2.04127	0.183354	11.1329	8.67E-29	1.69E-27		PGSC0003DMG400001380	188.21	-1.72896	0.376259	-4.59514	4.32E-06	1.36E-05
PGSC0003DMG400024368	463.434	1.77027	0.312588	5.66327	1.49E-08	6.22E-08		PGSC0003DMG400001371	212.68	-1.74224	0.265055	-6.57312	4.93E-11	2.63E-10
PGSC0003DMG400017863	597.207	1.59427	0.152803	10.4335	1.74E-25	2.74E-24		PGSC0003DMG400001367	331.771	-1.11849	0.195475	-5.7219	1.05E-08	4.48E-08
PGSC0003DMG400017862	3142.67	1.14381	0.15184	7.53297	4.96E-14	3.44E-13		PGSC0003DMG400001462	154.581	-1.21998	0.303014	-4.02616	5.67E-05	0.000153281
PGSC0003DMG400014938	18.6458	7.62772	1.28519	5.93508	2.94E-09	1.32E-08		PGSC0003DMG400001442	1677.34	-1.48311	0.176838	-8.38682	4.99E-17	4.42E-16
PGSC0003DMG400004522	5.23944	5.79765	1.60089	3.62152	0.000292882	0.000711923		PGSC0003DMG400001345	681.155	-1.19999	0.158369	-7.57716	3.53E-14	2.48E-13
PGSC0003DMG400019879	14.0428	5.33321	1.17842	4.52575	6.02E-06	1.86E-05		PGSC0003DMG400001435	954.933	-1.31228	0.282628	-4.64313	3.43E-06	1.09E-05
PGSC0003DMG400019873	1210.67	1.52055	0.16792	9.05519	1.36E-19	1.46E-18		PGSC0003DMG400001434	552.026	-1.36425	0.189486	-7.19973	6.03E-13	3.81E-12
PGSC0003DMG400019872	715.135	2.91833	0.267819	10.8967	1.20E-27	2.20E-26		PGSC0003DMG400001344	58.1954	-5.25314	0.571474	-9.19227	3.85E-20	4.30E-19
PGSC0003DMG400022060	1064.67	1.77264	0.184432	9.61136	7.16E-22	9.02E-21		PGSC0003DMG400001339	165.156	-1.14663	0.329002	-3.48517	0.00049182	0.00115402
PGSC0003DMG400022061	1077.61	2.83276	0.160751	17.6221	1.67E-69	1.83E-67		PGSC0003DMG400001418	7.96384	-3.21368	0.911871	-3.52427	0.000424649	0.00100704
PGSC0003DMG400022063	237.791	3.26937	0.272152	12.013	3.04E-33	7.71E-32		PGSC0003DMG400001415	458.399	-1.08453	0.191356	-5.66758	1.45E-08	6.07E-08
PGSC0003DMG400021478	76.9432	1.43141	0.290181	4.93283	8.10E-07	2.79E-06		PGSC0003DMG400001310	381.591	-1.07519	0.172202	-6.24374	4.27E-10	2.08E-09
PGSC0003DMG400021488	6.22968	5.0627	1.70807	2.96399	0.00303674	0.00625668		PGSC0003DMG400001306	324.22	-1.24027	0.165448	-7.49646	6.56E-14	4.51E-13
PGSC0003DMG400021460	929.329	1.02049	0.165272	6.17462	6.63E-10	3.18E-09		PGSC0003DMG400001299	1195.09	-2.79915	0.196702	-14.2304	5.93E-46	2.80E-44
PGSC0003DMG400021454	845.827	5.33179	0.213996	24.9154	5.07E-137	2.12E-134		PGSC0003DMG400001393	2074.17	-1.85356	0.164955	-11.2367	2.69E-29	5.39E-28
PGSC0003DMG400021452	2552.48	2.32179	0.185841	12.4934	8.11E-36	2.30E-34		PGSC0003DMG400001391	1008.76	-1.41581	0.157832	-8.97034	2.96E-19	3.09E-18
PGSC0003DMG400003461	511.931	1.15135	0.182069	6.32373	2.55E-10	1.27E-09		PGSC0003DMG400000508	558.653	-1.66127	0.179142	-9.2735	1.80E-20	2.07E-19
PGSC0003DMG400003462	1043.18	1.3846	0.183938	7.52752	5.17E-14	3.59E-13		PGSC0003DMG400000502	115.392	-1.73086	0.27298	-6.34061	2.29E-10	1.15E-09
PGSC0003DMG400017474	726.974	1.03589	0.188371	5.4992	3.82E-08	1.53E-07		PGSC0003DMG402000528	159.61	-1.51147	0.228193	-6.62367	3.50E-11	1.90E-10
PGSC0003DMG400017479	1141.97	1.9688	0.202377	9.72836	2.28E-22	2.95E-21		PGSC0003DMG401000527	1160.21	-1.96147	0.252331	-7.77338	7.64E-15	5.69E-14
PGSC0003DMG400017497	9.08526	1.63355	0.722673	2.26043	0.0237948	0.0408743		PGSC0003DMG402000497	148.425	-1.67135	0.232342	-7.19347	6.32E-13	3.98E-12
PGSC0003DMG400023881	483.171	1.90957	0.303302	6.29594	3.06E-10	1.51E-09		PGSC0003DMG401000526	103.459	-1.704	0.266489	-6.39426	1.61E-10	8.20E-10
PGSC0003DMG400023880	743.032	1.25126	0.204659	6.11388	9.72E-10	4.58E-09		PGSC0003DMG402000526	46.0086	-1.84353	0.384813	-4.79071	1.66E-06	5.51E-06
PGSC0003DMG401012010	898.027	1.27579	0.158959	8.02592	1.01E-15	8.06E-15		PGSC0003DMG400000488	793.872	-1.30387	0.217698	-5.98937	2.11E-09	9.61E-09
PGSC0003DMG402012010	1513.18	1.25286	0.157384	7.9605	1.71E-15	1.34E-14		PGSC0003DMG400000487	1246.91	-1.44456	0.182915	-7.8974	2.85E-15	2.20E-14
PGSC0003DMG400015492	424.38	6.11507	0.343997	17.7765	1.07E-70	1.24E-68		PGSC0003DMG402000517	746.873	-1.1593	0.183782	-6.30804	2.83E-10	1.40E-09
PGSC0003DMG400015506	795.667	1.99926	0.194095	10.3004	7.02E-25	1.07E-23		PGSC0003DMG400012609	162.256	-1.35581	0.238523	-5.6842	1.31E-08	5.53E-08
PGSC0003DMG400015473	702.439	1.17204	0.177614	6.5988	4.15E-11	2.23E-10		PGSC0003DMG400012615	129.351	-1.23962	0.245571	-5.04791	4.47E-07	1.58E-06
PGSC0003DMG400015468	965.969	6.04872	0.341516	17.7114	3.43E-70	3.89E-68		PGSC0003DMG400012618	300.523	-1.09699	0.172283	-6.36741	1.92E-10	9.71E-10
PGSC0003DMG400015467	619.718	2.55413	0.23577	10.8332	2.40E-27	4.31E-26		PGSC0003DMG400012641	11.6852	-1.80213	0.734123	-2.4548	0.0140963	0.0253957
PGSC0003DMG400015499	442.243	1.98514	0.199568	9.94719	2.59E-23	3.58E-22		PGSC0003DMG400012625	44.5699	-1.09049	0.359483	-3.0335	0.00241733	0.00507044
PGSC0003DMG400024178	450.548	1.07381	0.174498	6.15375	7.57E-10	3.60E-09		PGSC0003DMG400012647	134.989	-1.30072	0.253247	-5.13618	2.80E-07	1.02E-06
PGSC0003DMG400010415	302.086	1.26266	0.260395	4.84902	1.24E-06	4.17E-06		PGSC0003DMG400020267	33.5362	-1.2922	0.417334	-3.09632	0.00195938	0.00417056
PGSC0003DMG400010414	627.131	8.3743	0.516156	16.2244	3.39E-59	2.69E-57		PGSC0003DMG400020254	440.01	-1.05622	0.154428	-6.83952	7.95E-12	4.58E-11
PGSC0003DMG400010413	459.23	2.31696	0.195651	11.8423	2.36E-32	5.67E-31		PGSC0003DMG400020208	11.6262	-2.70909	0.822023	-3.29563	0.000982001	0.00219974
PGSC0003DMG400010388	65.7156	5.97162	0.649715	9.19113	3.89E-20	4.34E-19		PGSC0003DMG400020207	15.3057	-2.75663	0.726411	-3.79486	0.000147727	0.000375643
PGSC0003DMG400035337	1735.02	1.69565	0.160029	10.5959	3.11E-26	5.19E-25		PGSC0003DMG400020248	1339.89	-1.26873	0.175783	-7.2176	5.29E-13	3.35E-12
PGSC0003DMG400013022	3695.94	2.25826	0.213061	10.5991	3.01E-26	5.03E-25		PGSC0003DMG400020247	260.766	-2.13255	0.22915	-9.30634	1.32E-20	1.54E-19
PGSC0003DMG400013019	545.955	1.04273	0.140208	7.43707	1.03E-13	6.95E-13		PGSC0003DMG400020246	1127.53	-2.01957	0.259754	-7.77495	7.55E-15	5.62E-14
PGSC0003DMG400026683	183.693	6.73435	0.505767	13.3151	1.89E-40	6.61E-39		PGSC0003DMG400020245	67.9606	-1.04936	0.326877	-3.21027	0.00132612	0.00290398
PGSC0003DMG400025481	568.501	3.57188	0.261994	13.6335	2.53E-42	9.84E-41		PGSC0003DMG400020204	472.143	-2.19202	0.321732	-6.81319	9.55E-12	5.47E-11
PGSC0003DMG400025471	291.884	1.16372	0.330794	3.51796	0.000434883	0.00102966		PGSC0003DMG400020242	20.5006	-1.11167	0.492524	-2.25708	0.0240031	0.0412152
PGSC0003DMG400025470	596.797	3.3111	0.286894	11.5412	8.18E-31	1.80E-29		PGSC0003DMG400020233	271.535	-1.01468	0.205009	-4.94946	7.44E-07	2.57E-06
PGSC0003DMG400000740	71.1569	1.26278	0.283638	4.45208	8.50E-06	2.57E-05		PGSC0003DMG400013378	1879.32	-1.01171	0.139328	-7.26138	3.83E-13	2.45E-12
PGSC0003DMG400013105	17.4553	1.84088	0.642385	2.8657	0.00416084	0.00833204		PGSC0003DMG400013424	728.753	-2.24511	0.156688	-14.3286	1.45E-46	6.99E-45
PGSC0003DMG400013102	3762.55	1.1673	0.151157	7.72246	1.14E-14	8.37E-14		PGSC0003DMG400013426	2754.95	-1.58161	0.143336	-11.0343	2.61E-28	4.97E-27
PGSC0003DMG400022013	1090.9	3.93943	0.155823	25.2814	5.12E-141	2.38E-138		PGSC0003DMG400013428	16.8582	-2.27675	0.625051	-3.64249	0.000270009	0.000660085
PGSC0003DMG400001182	409.921	1.04936	0.224737	4.66927	3.02E-06	9.70E-06		PGSC0003DMG400035711	320.424	-2.27075	0.200875	-11.3043	1.25E-29	2.55E-28
PGSC0003DMG400001180	517.692	1.42334	0.157418	9.04176	1.54E-19	1.65E-18		PGSC0003DMG400013439	355.33	-1.86282	0.45097	-4.13069	3.62E-05	0.000100594
PGSC0003DMG401026555	205.765	1.85067	0.227647	8.12954	4.31E-16	3.56E-15		PGSC0003DMG400013391	120.783	-1.58401	0.235052	-6.73897	1.60E-11	8.94E-11
PGSC0003DMG400026565	3695.82	2.27044	0.176473	12.8656	7.02E-38	2.22E-36		PGSC0003DMG400013392	138.665	-1.55945	0.25655	-6.07857	1.21E-09	5.65E-09
PGSC0003DMG400026568	31.319	2.60679	0.488454	5.33683	9.46E-08	3.61E-07		PGSC0003DMG400013444	533.463	-1.17168	0.141575	-8.27602	1.27E-16	1.09E-15
PGSC0003DMG400025137	2895	1.95273	0.152687	12.7892	1.89E-37	5.82E-36		PGSC0003DMG400013460	44236.2	-1.59752	0.16928	-9.43715	3.83E-21	4.61E-20
PGSC0003DMG400025134	5541.47	1.19982	0.150244	7.98583	1.40E-15	1.10E-14		PGSC0003DMG400013411	15950.2	-1.66358	0.229662	-7.24362	4.37E-13	2.79E-12
PGSC0003DMG400025129	23.2861	2.14163	0.525109	4.07845	4.53E-05	0.000124248		PGSC0003DMG400013412	6445.16	-1.66284	0.193156	-8.60878	7.38E-18	6.97E-17
PGSC0003DMG400006896	805.68	1.18189	0.147321	8.02256	1.04E-15	8.28E-15		PGSC0003DMG400013413	1323.34	-2.34902	0.186999	-12.5617	3.43E-36	9.93E-35
PGSC0003DMG400006899	123.634	2.03569	0.268606	7.57872	3.49E-14	2.45E-13		PGSC0003DMG400013414	84.7599	-2.0547	0.320528	-6.41037	1.45E-10	7.43E-10
PGSC0003DMG400006905	18.6896	1.69108	0.671606	2.51797	0.0118034	0.0216246		PGSC0003DMG400013415	473.523	-2.9079	0.17832	-16.3072	8.78E-60	7.11E-58
PGSC0003DMG400006908	90.1525	3.55688	0.560031	6.35121	2.14E-10	1.07E-09		PGSC0003DMG400013416	903.24	-2.15481	0.136596	-15.775	4.62E-56	3.26E-54
PGSC0003DMG400006945	1828.79	4.1041	0.236505	17.3531	1.87E-67	1.92E-65		PGSC0003DMG400013461	550.107	-2.43258	0.24073	-10.105	5.25E-24	7.57E-23
PGSC0003DMG400039376	51.7532	4.87296	0.632649	7.70248	1.33E-14	9.74E-14		PGSC0003DMG400013417	115.456	-2.18245	0.284986	-7.6581	1.89E-14	1.36E-13
PGSC0003DMG400038862	117.878	2.41157	0.316851	7.61104	2.72E-14	1.93E-13		PGSC0003DMG401013418	58.7106	-1.87525	0.347933	-5.38968	7.06E-08	2.74E-07
PGSC0003DMG400006956	1121.22	2.10375	0.953573	2.20618	0.0273716	0.0464195		PGSC0003DMG401013464	285.61	-2.01127	0.187738	-10.7132	8.83E-27	1.52E-25
PGSC0003DMG400006913	2556.46	4.10712	0.254066	16.1656	8.82E-59	6.80E-57		PGSC0003DMG401013422	45.1921	-1.64286	0.357758	-4.59212	4.39E-06	1.38E-05
PGSC0003DMG400006914	99.4546	4.54645	0.580022	7.83842	4.56E-15	3.46E-14		PGSC0003DMG401027811	167.51	-1.63802	0.25597	-6.39926	1.56E-10	7.95E-10
PGSC0003DMG400006915	38.2086	3.79954	0.518632	7.32609	2.37E-13	1.55E-12		PGSC0003DMG402027811	397.458	-1.49477	0.204511	-7.309	2.69E-13	1.75E-12
PGSC0003DMG400006917	687.367	1.04555	0.162703	6.42609	1.31E-10	6.73E-10		PGSC0003DMG400027821	270.06	-1.41355	0.281271	-5.02558	5.02E-07	1.77E-06
PGSC0003DMG400006919	170.375	1.05954	0.232321	4.56067	5.10E-06	1.59E-05		PGSC0003DMG400035934	25.9107	-2.16222	0.49774	-4.34407	1.40E-05	4.11E-05
PGSC0003DMG400006977	870.055	1.18412	0.215227	5.50171	3.76E-08	1.51E-07		PGSC0003DMG400012820	89.1402	-2.97402	0.429948	-6.91718	4.61E-12	2.70E-11
PGSC0003DMG400009407	209.41	1.91002	0.223225	8.55651	1.16E-17	1.08E-16		PGSC0003DMG400012826	411.484	-3.45931	0.400753	-8.63202	6.03E-18	5.72E-17
PGSC0003DMG400009412	78.9961	1.14489	0.425558	2.69032	0.0071384	0.0136561		PGSC0003DMG400012822	147.894	-2.41912	0.349002	-6.93153	4.16E-12	2.45E-11
PGSC0003DMG400009423	459.308	1.18587	0.184597	6.42409	1.33E-10	6.81E-10		PGSC0003DMG400026859	221.413	-1.44873	0.349291	-4.14762	3.36E-05	9.39E-05
PGSC0003DMG401009415	224.004	1.02647	0.259337	3.95807	7.56E-05	0.000200473		PGSC0003DMG400005037	58.1703	-1.38009	0.304433	-4.53333	5.81E-06	1.79E-05
PGSC0003DMG400009427	197.957	2.13137	0.304512	6.99929	2.57E-12	1.54E-11		PGSC0003DMG400005041	34.9804	-1.41549	0.472394	-2.99643	0.00273163	0.00567053
PGSC0003DMG400009432	3944.97	1.43783	0.195896	7.33975	2.14E-13	1.41E-12		PGSC0003DMG400005063	26.4389	-2.394	0.544149	-4.39954	1.08E-05	3.24E-05
PGSC0003DMG400010447	45.0203	1.38094	0.405274	3.40744	0.000655762	0.00151172		PGSC0003DMG400005071	41.3351	-2.19832	0.498552	-4.40942	1.04E-05	3.10E-05
PGSC0003DMG400010431	1241.07	1.49415	0.203773	7.33241	2.26E-13	1.48E-12		PGSC0003DMG400005080	2464.52	-1.14364	0.131528	-8.69501	3.47E-18	3.35E-17
PGSC0003DMG400010430	142.294	2.96575	0.253951	11.6784	1.64E-31	3.77E-30		PGSC0003DMG400024063	544.319	-1.33887	0.177231	-7.55437	4.21E-14	2.94E-13
PGSC0003DMG400010444	78.9069	3.90733	0.479956	8.14102	3.92E-16	3.25E-15		PGSC0003DMG402024074	772.949	-3.27091	0.337822	-9.68233	3.58E-22	4.59E-21
PGSC0003DMG400010428	268.723	2.16657	0.239837	9.03351	1.66E-19	1.77E-18		PGSC0003DMG400024082	871.864	-1.36476	0.217275	-6.28124	3.36E-10	1.66E-09
PGSC0003DMG400010440	109.346	4.79925	0.422455	11.3604	6.59E-30	1.36E-28		PGSC0003DMG400018666	152.204	-2.10491	0.305495	-6.89017	5.57E-12	3.25E-11
PGSC0003DMG400010439	374.655	6.76044	0.38508	17.556	5.36E-69	5.77E-67		PGSC0003DMG400038556	287.643	-1.45388	0.191091	-7.60829	2.78E-14	1.97E-13
PGSC0003DMG401010423	45.5095	1.78589	0.409458	4.3616	1.29E-05	3.81E-05		PGSC0003DMG400022523	16.1877	-1.22713	0.517287	-2.37225	0.0176802	0.0312703
PGSC0003DMG400010357	13.669	6.18712	1.29911	4.76257	1.91E-06	6.29E-06		PGSC0003DMG400022558	25.7371	-1.28351	0.54027	-2.37568	0.0175166	0.0310097
PGSC0003DMG400010359	111.56	9.24035	1.23855	7.46061	8.61E-14	5.86E-13		PGSC0003DMG402022530	142.633	-1.36406	0.209316	-6.51677	7.18E-11	3.78E-10
PGSC0003DMG400010364	27.2898	1.94276	0.468359	4.14801	3.35E-05	9.38E-05		PGSC0003DMG400022560	29.8602	-1.40432	0.589748	-2.38121	0.0172558	0.030592
PGSC0003DMG400021152	673.647	5.12431	0.31023	16.5178	2.73E-61	2.35E-59		PGSC0003DMG400038589	34.4929	-3.21319	0.470775	-6.82531	8.77E-12	5.04E-11
PGSC0003DMG400021213	3064.2	1.55722	0.197488	7.88516	3.14E-15	2.41E-14		PGSC0003DMG400022578	37.462	-2.48611	0.466439	-5.32998	9.82E-08	3.74E-07
PGSC0003DMG400021150	14.8721	5.38827	1.17743	4.5763	4.73E-06	1.48E-05		PGSC0003DMG401022579	17.8743	-2.96892	0.727578	-4.08055	4.49E-05	0.000123164
PGSC0003DMG400021210	4980.89	2.59136	0.197302	13.134	2.10E-39	7.12E-38		PGSC0003DMG402022579	336.936	-1.65186	0.167831	-9.8424	7.39E-23	9.86E-22
PGSC0003DMG400021209	1106.3	2.58481	0.163996	15.7615	5.73E-56	4.02E-54		PGSC0003DMG400017791	76.5394	-1.35725	0.292697	-4.63703	3.53E-06	1.12E-05
PGSC0003DMG400021143	1254.02	2.03297	0.173035	11.7489	7.16E-32	1.68E-30		PGSC0003DMG400017778	378.794	-1.7797	0.320753	-5.5485	2.88E-08	1.17E-07
PGSC0003DMG400021137	1298.88	1.1262	0.125969	8.94032	3.88E-19	4.04E-18		PGSC0003DMG400021761	16.3813	-1.96651	0.775398	-2.53613	0.0112087	0.0206308
PGSC0003DMG400039347	10.2963	1.73481	0.71957	2.4109	0.0159133	0.0284		PGSC0003DMG400017132	52.905	-1.7994	0.390383	-4.60932	4.04E-06	1.27E-05
PGSC0003DMG402021193	562.258	2.84774	0.237758	11.9775	4.66E-33	1.18E-31		PGSC0003DMG400017133	56.0712	-1.19253	0.341145	-3.49566	0.000472884	0.00111246
PGSC0003DMG400021230	5.75044	2.52318	1.01001	2.49818	0.0124831	0.0227572		PGSC0003DMG400016695	2254.05	-3.60074	0.238501	-15.0974	1.68E-51	1.00E-49
PGSC0003DMG401021193	5.16889	2.32171	1.04054	2.23124	0.025665	0.0437667		PGSC0003DMG400016678	105.387	-2.68594	0.365029	-7.35814	1.86E-13	1.23E-12
PGSC0003DMG400021128	6340.07	6.59692	0.318083	20.7396	1.52E-95	3.06E-93		PGSC0003DMG400016687	518.743	-1.04297	0.202616	-5.14751	2.64E-07	9.59E-07
PGSC0003DMG400021123	190.205	1.96243	0.268885	7.29838	2.91E-13	1.89E-12		PGSC0003DMG400016685	175.274	-2.60343	0.280645	-9.27659	1.75E-20	2.01E-19
PGSC0003DMG400021187	1031.29	1.59579	0.171624	9.29815	1.43E-20	1.66E-19		PGSC0003DMG400017101	66.0429	-2.1327	0.409367	-5.20976	1.89E-07	6.98E-07
PGSC0003DMG400021114	271.078	1.91718	0.229012	8.37155	5.69E-17	5.01E-16		PGSC0003DMG400009061	1153.79	-1.63755	0.213825	-7.65839	1.88E-14	1.36E-13
PGSC0003DMG400021113	730.19	1.11546	0.137388	8.11905	4.70E-16	3.87E-15		PGSC0003DMG402014864	19.7947	-1.47921	0.490576	-3.01525	0.00256768	0.00535839
PGSC0003DMG400021222	31.9497	1.22087	0.425549	2.86894	0.00411851	0.00825994		PGSC0003DMG401014864	39.0555	-1.48704	0.383173	-3.88086	0.000104086	0.000270969
PGSC0003DMG400021111	58.3334	3.71882	0.401	9.27387	1.80E-20	2.06E-19		PGSC0003DMG400014873	254.047	-1.68447	0.174954	-9.62808	6.09E-22	7.69E-21
PGSC0003DMG400021177	1417.76	1.5415	0.171697	8.97804	2.76E-19	2.90E-18		PGSC0003DMG400014872	11.7911	-2.87551	0.767327	-3.74744	0.000178649	0.000448459
PGSC0003DMG400021109	29.7843	3.01713	0.780897	3.86368	0.000111694	0.00028926		PGSC0003DMG400014871	9.07573	-1.85416	0.793709	-2.33607	0.0194874	0.0341086
PGSC0003DMG400021216	36.9184	8.60428	1.23294	6.9787	2.98E-12	1.78E-11		PGSC0003DMG400014870	29.1741	-2.28516	0.482141	-4.73961	2.14E-06	7.01E-06
PGSC0003DMG400021106	123.651	4.80674	0.479528	10.0239	1.20E-23	1.69E-22		PGSC0003DMG400034098	41.6296	-1.05518	0.359643	-2.93395	0.0033468	0.00683486
PGSC0003DMG400021102	2438.62	2.14652	0.245763	8.73413	2.46E-18	2.39E-17		PGSC0003DMG400018989	15.2903	-3.29998	0.68132	-4.84351	1.28E-06	4.28E-06
PGSC0003DMG400021095	34.5385	2.51497	0.557916	4.50779	6.55E-06	2.01E-05		PGSC0003DMG400022921	192.256	-1.63074	0.254623	-6.40454	1.51E-10	7.70E-10
PGSC0003DMG400021093	113.261	1.02727	0.243178	4.22433	2.40E-05	6.83E-05		PGSC0003DMG400022915	373.923	-2.31494	0.26042	-8.88928	6.15E-19	6.28E-18
PGSC0003DMG400021164	1301.13	1.1378	0.293277	3.8796	0.000104627	0.000272308		PGSC0003DMG400029175	34.604	-2.49759	0.46895	-5.32593	1.00E-07	3.82E-07
PGSC0003DMG400021158	2642.86	1.05231	0.180945	5.81562	6.04E-09	2.63E-08		PGSC0003DMG400018761	2324.42	-3.27192	0.239753	-13.6471	2.10E-42	8.21E-41
PGSC0003DMG400021157	567.159	1.82717	0.262461	6.96167	3.36E-12	2.00E-11		PGSC0003DMG400018771	18.7208	-1.95942	0.67041	-2.92273	0.00346982	0.00706194
PGSC0003DMG400008296	743.618	3.11496	0.394511	7.89575	2.89E-15	2.22E-14		PGSC0003DMG400008639	432	-2.76115	0.3419	-8.07588	6.70E-16	5.45E-15
PGSC0003DMG400009707	19.8252	2.98311	0.728104	4.09709	4.18E-05	0.000115246		PGSC0003DMG400008640	1109.95	-3.28454	0.60534	-5.42594	5.77E-08	2.26E-07
PGSC0003DMG401009709	1058.25	1.09547	0.147257	7.43918	1.01E-13	6.85E-13		PGSC0003DMG400025725	339.34	-1.11545	0.193128	-5.77567	7.66E-09	3.30E-08
PGSC0003DMG400009703	319.429	7.8526	0.58139	13.5066	1.43E-41	5.32E-40		PGSC0003DMG400001108	316.078	-1.17584	0.180768	-6.50467	7.79E-11	4.09E-10
PGSC0003DMG400003084	82.2332	1.30102	0.26476	4.91397	8.93E-07	3.05E-06		PGSC0003DMG400011851	317.555	-1.95789	0.20373	-9.61021	7.24E-22	9.12E-21
PGSC0003DMG400003074	607.958	2.6722	0.189707	14.0859	4.64E-45	2.08E-43		PGSC0003DMG400000972	69.5565	-1.11683	0.291538	-3.83081	0.000127721	0.000328004
PGSC0003DMG400003078	162.464	1.8716	0.210818	8.87781	6.82E-19	6.93E-18		PGSC0003DMG400000977	38.124	-1.237	0.39052	-3.16757	0.00153717	0.00333057
PGSC0003DMG400007227	364.712	2.25824	0.283065	7.97779	1.49E-15	1.17E-14		PGSC0003DMG400016917	70.294	-1.67898	0.296611	-5.66053	1.51E-08	6.31E-08
PGSC0003DMG400007247	37.1258	3.07868	0.485314	6.34368	2.24E-10	1.13E-09		PGSC0003DMG400016915	616.997	-1.6438	0.185619	-8.85578	8.31E-19	8.38E-18
PGSC0003DMG400007244	1090.59	4.99798	0.173331	28.8349	7.83E-183	8.62E-180		PGSC0003DMG400016913	33.4432	-1.36427	0.453057	-3.01125	0.00260175	0.00542461
PGSC0003DMG400028448	796.217	2.23746	0.176771	12.6574	1.02E-36	3.02E-35		PGSC0003DMG400017854	93.7653	-1.82737	0.334035	-5.4706	4.49E-08	1.78E-07
PGSC0003DMG400028456	20.9567	2.84756	0.811887	3.50734	0.000452618	0.00106827		PGSC0003DMG400024336	128.377	-1.7199	0.226712	-7.58629	3.29E-14	2.32E-13
PGSC0003DMG400028415	20.351	1.20534	0.479871	2.5118	0.0120118	0.0219794		PGSC0003DMG400046525	48.5982	-1.10379	0.369916	-2.98389	0.00284608	0.00589173
PGSC0003DMG400028462	1131.5	1.62312	0.183497	8.84548	9.11E-19	9.15E-18		PGSC0003DMG400026810	485.044	-1.10635	0.161575	-6.84725	7.53E-12	4.34E-11
PGSC0003DMG400028418	12620.5	1.52163	0.144474	10.5322	6.14E-26	1.01E-24		PGSC0003DMG400009700	74.624	-3.91252	0.392186	-9.97619	1.94E-23	2.71E-22
PGSC0003DMG400028419	331.679	2.08888	0.257036	8.12679	4.41E-16	3.64E-15		PGSC0003DMG400029867	178.045	-1.11875	0.342071	-3.27052	0.00107349	0.0023883
PGSC0003DMG400028485	186.903	5.3604	0.381054	14.0673	6.03E-45	2.68E-43		PGSC0003DMG400012380	89.9402	-1.90012	0.279451	-6.79946	1.05E-11	5.99E-11
PGSC0003DMG400028422	222.774	1.28794	0.204258	6.30549	2.87E-10	1.43E-09		PGSC0003DMG401002060	30.1708	-1.22667	0.444199	-2.76154	0.00575303	0.01121
PGSC0003DMG400028423	21.2076	1.80322	0.549258	3.28301	0.00102706	0.0022916		PGSC0003DMG402002060	46.8657	-1.40693	0.340412	-4.13303	3.58E-05	9.96E-05
PGSC0003DMG400028424	25.9447	4.36996	0.694985	6.28784	3.22E-10	1.59E-09		PGSC0003DMG400002061	355.367	-1.01179	0.182128	-5.55536	2.77E-08	1.13E-07
PGSC0003DMG400028474	62.4033	6.90588	0.889642	7.76254	8.32E-15	6.17E-14		PGSC0003DMG400031344	189.967	-1.71162	0.235016	-7.28298	3.27E-13	2.11E-12
PGSC0003DMG400010230	345.097	1.0073	0.312393	3.22447	0.00126206	0.00277301		PGSC0003DMG400031350	716.854	-1.2803	0.161228	-7.9409	2.01E-15	1.57E-14
PGSC0003DMG400010243	5.6175	3.9591	1.46907	2.69497	0.00703942	0.0134791		PGSC0003DMG400018417	8.97923	-2.08331	0.851664	-2.44616	0.0144386	0.0259677
PGSC0003DMG400010209	58.6826	1.06868	0.325351	3.28471	0.00102087	0.00227899		PGSC0003DMG400018446	305.299	-1.07801	0.407477	-2.64557	0.00815525	0.0154375
PGSC0003DMG400010215	80.68	2.45751	0.575636	4.2692	1.96E-05	5.65E-05		PGSC0003DMG400018063	26.6313	-1.49338	0.508014	-2.93964	0.00328597	0.00671982
PGSC0003DMG400010221	101.213	1.7652	0.521097	3.38748	0.000705385	0.00161897		PGSC0003DMG400013981	161.748	-1.86235	0.304464	-6.11681	9.55E-10	4.50E-09
PGSC0003DMG400010222	32.9071	2.97808	0.618878	4.81207	1.49E-06	4.98E-06		PGSC0003DMG400011933	181.065	-1.10737	0.205254	-5.39513	6.85E-08	2.66E-07
PGSC0003DMG400010223	1303.85	1.12829	0.322456	3.49905	0.00046692	0.0010993		PGSC0003DMG402011931	14.6126	-1.23457	0.558874	-2.20903	0.0271728	0.0461161
PGSC0003DMG400010224	1429.99	2.66504	0.339705	7.84516	4.32E-15	3.28E-14		PGSC0003DMG400011930	56.5696	-1.65975	0.333181	-4.98154	6.31E-07	2.20E-06
PGSC0003DMG400010226	5.99896	2.59031	1.01032	2.56385	0.0103517	0.0191836		PGSC0003DMG400027719	25.0304	-2.51637	0.679412	-3.70374	0.000212443	0.000527498
PGSC0003DMG400010228	302.866	2.17762	0.313411	6.94813	3.70E-12	2.19E-11		PGSC0003DMG400027715	88.1292	-1.28368	0.349958	-3.6681	0.000244359	0.000601177
PGSC0003DMG400010229	1706.47	3.88247	0.264193	14.6956	6.88E-49	3.70E-47		PGSC0003DMG400027722	674.813	-1.43344	0.232559	-6.16377	7.10E-10	3.39E-09
PGSC0003DMG400022954	38.2455	3.35535	0.612593	5.47729	4.32E-08	1.72E-07		PGSC0003DMG400020597	17.3669	-1.54821	0.546172	-2.83466	0.00458747	0.00911216
PGSC0003DMG400010718	423.142	2.37657	0.904218	2.62832	0.00858087	0.0161554		PGSC0003DMG400020603	130.522	-1.0972	0.262064	-4.18674	2.83E-05	7.98E-05
PGSC0003DMG400010724	58.1064	2.28564	0.383839	5.95468	2.61E-09	1.18E-08		PGSC0003DMG400005262	132.37	-1.28048	0.212613	-6.02258	1.72E-09	7.90E-09
PGSC0003DMG400010726	13.8565	1.43744	0.657908	2.18487	0.0288987	0.0487917		PGSC0003DMG401005259	867.626	-1.59614	0.20211	-7.8974	2.85E-15	2.20E-14
PGSC0003DMG400031755	460.028	1.73933	0.146793	11.8489	2.18E-32	5.25E-31		PGSC0003DMG400008326	1197.2	-1.57817	0.14952	-10.5549	4.82E-26	7.93E-25
PGSC0003DMG400031778	204.212	1.2102	0.249867	4.84339	1.28E-06	4.29E-06		PGSC0003DMG400010753	140.454	-1.98986	0.282333	-7.04792	1.82E-12	1.10E-11
PGSC0003DMG400031772	41.4255	1.27688	0.373252	3.42096	0.000623999	0.00144279		PGSC0003DMG400036566	42.5326	-3.03168	0.430032	-7.04989	1.79E-12	1.09E-11
PGSC0003DMG400031771	300.606	2.61825	0.20568	12.7297	4.04E-37	1.23E-35		PGSC0003DMG400040046	68.7457	-2.83746	0.368733	-7.69518	1.41E-14	1.03E-13
PGSC0003DMG400031768	17.5819	4.31738	0.927488	4.65492	3.24E-06	1.04E-05		PGSC0003DMG400010747	115.336	-1.02891	0.304613	-3.37776	0.00073079	0.00167379
PGSC0003DMG400031748	1924.2	1.88357	0.187557	10.0427	9.89E-24	1.40E-22		PGSC0003DMG400018857	613.88	-2.57323	0.180096	-14.2881	2.59E-46	1.24E-44
PGSC0003DMG401029710	24.3475	1.17824	0.526598	2.23746	0.025256	0.0431644		PGSC0003DMG400018848	174.715	-2.62526	0.247008	-10.6282	2.20E-26	3.71E-25
PGSC0003DMG400029701	857.302	2.58718	0.238129	10.8646	1.70E-27	3.09E-26		PGSC0003DMG400014819	585.649	-1.02919	0.136266	-7.55278	4.26E-14	2.97E-13
PGSC0003DMG400029694	4721	1.95366	0.16941	11.5322	9.08E-31	1.99E-29		PGSC0003DMG400046676	116.265	-2.16077	0.301778	-7.16014	8.06E-13	5.04E-12
PGSC0003DMG400029728	287.905	3.56372	0.362878	9.82071	9.17E-23	1.22E-21		PGSC0003DMG400028058	106.072	-2.74424	0.526388	-5.21333	1.85E-07	6.86E-07
PGSC0003DMG400029735	124.78	1.53831	0.275835	5.57692	2.45E-08	1.00E-07		PGSC0003DMG400013852	51.3212	-1.08725	0.471507	-2.3059	0.021116	0.0366584
PGSC0003DMG400029690	9.73063	2.19563	0.992379	2.2125	0.0269324	0.0457415		PGSC0003DMG400013858	445.821	-1.14405	0.222601	-5.13947	2.76E-07	9.99E-07
PGSC0003DMG400029721	2626.92	1.00014	0.121842	8.20848	2.24E-16	1.88E-15		PGSC0003DMG400013856	1499.66	-2.22992	0.178488	-12.4934	8.11E-36	2.30E-34
PGSC0003DMG400029717	27.1631	1.22423	0.46853	2.61293	0.008977	0.0168375		PGSC0003DMG400028046	36.8661	-1.23153	0.35977	-3.4231	0.000619106	0.00143259
PGSC0003DMG400022383	1006.37	1.4315	0.181545	7.88512	3.14E-15	2.41E-14		PGSC0003DMG400028049	97.1035	-1.41187	0.299314	-4.71703	2.39E-06	7.78E-06
PGSC0003DMG400022436	350.211	3.76994	0.262111	14.383	6.62E-47	3.25E-45		PGSC0003DMG400028048	5492.84	-2.16394	0.320985	-6.74157	1.57E-11	8.79E-11
PGSC0003DMG400022381	3683.01	1.75852	0.126243	13.9297	4.18E-44	1.77E-42		PGSC0003DMG400012017	793.39	-1.38548	0.267108	-5.18699	2.14E-07	7.84E-07
PGSC0003DMG402022374	95.5896	2.33731	0.320874	7.28419	3.24E-13	2.09E-12		PGSC0003DMG400010816	75.1923	-2.0722	0.388973	-5.32737	9.96E-08	3.79E-07
PGSC0003DMG401022374	2925.87	1.09442	0.113947	9.60467	7.64E-22	9.60E-21		PGSC0003DMG401023002	49.994	-1.5475	0.340167	-4.54924	5.38E-06	1.67E-05
PGSC0003DMG400022420	872.846	1.87061	0.201541	9.28152	1.67E-20	1.93E-19		PGSC0003DMG402023002	28.7443	-1.45223	0.45716	-3.17663	0.00148995	0.0032353
PGSC0003DMG400022419	872.726	1.29978	0.140588	9.24529	2.35E-20	2.67E-19		PGSC0003DMG400023004	122.983	-3.09854	0.365671	-8.47357	2.38E-17	2.16E-16
PGSC0003DMG400022450	52.6625	3.15856	0.400152	7.89341	2.94E-15	2.26E-14		PGSC0003DMG400023016	96.9052	-4.77356	0.499287	-9.56075	1.17E-21	1.46E-20
PGSC0003DMG400022449	32.8695	1.88878	0.445594	4.23878	2.25E-05	6.43E-05		PGSC0003DMG400023005	17.1761	-1.40296	0.57839	-2.42562	0.0152821	0.0273459
PGSC0003DMG400022448	196.46	2.24717	0.29746	7.55453	4.20E-14	2.93E-13		PGSC0003DMG400023006	15.3569	-1.42257	0.606233	-2.34657	0.0189472	0.0332719
PGSC0003DMG400022368	705.246	1.48723	0.170313	8.73236	2.49E-18	2.43E-17		PGSC0003DMG400031020	1063.14	-1.33878	0.253481	-5.28156	1.28E-07	4.82E-07
PGSC0003DMG400022361	588.157	1.37478	0.15738	8.73539	2.43E-18	2.37E-17		PGSC0003DMG400031021	252.19	-1.09801	0.170067	-6.4563	1.07E-10	5.57E-10
PGSC0003DMG400022355	1035.83	1.04396	0.210652	4.95588	7.20E-07	2.49E-06		PGSC0003DMG400044110	40.278	-1.04645	0.369422	-2.83267	0.00461605	0.00916544
PGSC0003DMG400022406	119.488	1.62801	0.259164	6.28177	3.35E-10	1.65E-09		PGSC0003DMG400031028	62.8394	-2.95684	0.367575	-8.04418	8.68E-16	6.99E-15
PGSC0003DMG400022405	4272.68	5.3004	0.149856	35.3699	4.95E-274	2.59E-270		PGSC0003DMG400031019	47.9612	-1.10591	0.334072	-3.31041	0.000931594	0.00209626
PGSC0003DMG400022353	1701.52	1.02983	0.156408	6.58425	4.57E-11	2.45E-10		PGSC0003DMG400007562	152.086	-2.1844	0.298544	-7.31682	2.54E-13	1.66E-12
PGSC0003DMG400022402	1032.38	1.30814	0.133072	9.83034	8.33E-23	1.11E-21		PGSC0003DMG400024249	722.106	-1.65551	0.206609	-8.01278	1.12E-15	8.94E-15
PGSC0003DMG400022352	1216.15	1.03052	0.183498	5.61599	1.95E-08	8.07E-08		PGSC0003DMG402024252	110.691	-1.47403	0.330528	-4.45964	8.21E-06	2.49E-05
PGSC0003DMG400022399	947.298	2.86987	0.208424	13.7693	3.90E-43	1.57E-41		PGSC0003DMG401024252	126.482	-1.69416	0.310757	-5.45171	4.99E-08	1.97E-07
PGSC0003DMG401022350	1381.74	4.03781	0.285713	14.1324	2.40E-45	1.09E-43		PGSC0003DMG400014304	42.9354	-1.9471	0.386039	-5.0438	4.56E-07	1.62E-06
PGSC0003DMG400022397	7.99958	1.8879	0.796464	2.37036	0.0177709	0.031412		PGSC0003DMG400014262	840.336	-1.01865	0.157468	-6.46895	9.87E-11	5.14E-10
PGSC0003DMG400022346	875.188	2.43718	0.196695	12.3906	2.94E-35	8.14E-34		PGSC0003DMG400014268	225.372	-1.07441	0.227075	-4.7315	2.23E-06	7.28E-06
PGSC0003DMG400022341	20.8989	2.84545	0.680095	4.18391	2.87E-05	8.08E-05		PGSC0003DMG400014316	678.454	-1.7926	0.158368	-11.3192	1.05E-29	2.16E-28
PGSC0003DMG400022391	152.92	4.30232	0.340067	12.6514	1.10E-36	3.26E-35		PGSC0003DMG400014275	204.471	-3.07394	0.243339	-12.6323	1.40E-36	4.13E-35
PGSC0003DMG400013886	585.847	1.58397	0.220955	7.16876	7.57E-13	4.74E-12		PGSC0003DMG400014276	755.325	-1.01586	0.151614	-6.70033	2.08E-11	1.15E-10
PGSC0003DMG400013885	1489.18	3.3136	0.187056	17.7145	3.24E-70	3.70E-68		PGSC0003DMG400014321	113.988	-1.4481	0.287455	-5.03767	4.71E-07	1.66E-06
PGSC0003DMG402013876	319.77	3.9453	0.329245	11.9829	4.37E-33	1.10E-31		PGSC0003DMG403014333	287.008	-1.01419	0.207765	-4.88145	1.05E-06	3.57E-06
PGSC0003DMG401013876	215.864	1.36712	0.328871	4.157	3.22E-05	9.04E-05		PGSC0003DMG400014367	38.7852	-1.45468	0.518851	-2.80367	0.00505251	0.00996203
PGSC0003DMG400013879	326.342	1.91813	0.188204	10.1918	2.16E-24	3.18E-23		PGSC0003DMG400014339	2888.77	-1.25992	0.26232	-4.80299	1.56E-06	5.20E-06
PGSC0003DMG400021712	108.875	2.17325	0.346276	6.27605	3.47E-10	1.71E-09		PGSC0003DMG400014340	1992.9	-1.03859	0.147341	-7.04892	1.80E-12	1.09E-11
PGSC0003DMG400021725	184.816	1.91956	0.215828	8.89392	5.90E-19	6.03E-18		PGSC0003DMG400014295	83.7629	-1.13281	0.296362	-3.82238	0.000132169	0.000338885
PGSC0003DMG400002067	286.604	1.32562	0.181657	7.29741	2.93E-13	1.90E-12		PGSC0003DMG402019982	91.1126	-1.72982	0.282802	-6.1167	9.55E-10	4.50E-09
PGSC0003DMG400002068	109.746	10.1845	1.2488	8.15544	3.48E-16	2.90E-15		PGSC0003DMG401019982	18.0042	-2.44011	0.716508	-3.40556	0.000660284	0.0015208
PGSC0003DMG400002073	39.5963	1.61347	0.417558	3.86406	0.000111519	0.000288879		PGSC0003DMG400015799	151.436	-3.19889	0.280958	-11.3856	4.93E-30	1.03E-28
PGSC0003DMG400002085	16.977	3.31591	0.804842	4.11995	3.79E-05	0.000105052		PGSC0003DMG400010168	19.6629	-1.20031	0.503952	-2.38179	0.0172287	0.0305543
PGSC0003DMG400016491	35.7264	5.68271	0.905841	6.2734	3.53E-10	1.74E-09		PGSC0003DMG400010128	8.23462	-2.72769	1.03801	-2.62781	0.00859376	0.0161782
PGSC0003DMG400016451	268.084	3.07815	0.230379	13.3613	1.02E-40	3.60E-39		PGSC0003DMG400010186	24.7887	-2.37523	0.495926	-4.78949	1.67E-06	5.54E-06
PGSC0003DMG400016478	357.2	1.20771	0.295093	4.09263	4.27E-05	0.000117361		PGSC0003DMG400010172	69.481	-1.91875	0.556751	-3.44634	0.000568237	0.00132278
PGSC0003DMG400016477	661.76	1.62386	0.252339	6.43524	1.23E-10	6.36E-10		PGSC0003DMG400010150	825.018	-1.29971	0.129939	-10.0025	1.49E-23	2.09E-22
PGSC0003DMG401016475	65.7961	1.76614	0.311763	5.665	1.47E-08	6.16E-08		PGSC0003DMG400010154	14.2153	-2.56719	0.641908	-3.99931	6.35E-05	0.000170501
PGSC0003DMG400016441	1015.09	4.11907	0.234887	17.5364	7.56E-69	8.02E-67		PGSC0003DMG400010155	97.8282	-3.32674	0.335828	-9.90609	3.92E-23	5.33E-22
PGSC0003DMG400016437	664.432	1.81727	0.146521	12.4028	2.52E-35	7.03E-34		PGSC0003DMG400010158	49.9112	-1.17658	0.425376	-2.76598	0.00567515	0.0110727
PGSC0003DMG403016434	2878.74	1.66549	0.203339	8.19068	2.60E-16	2.18E-15		PGSC0003DMG400010180	458.163	-1.50906	0.158101	-9.54493	1.36E-21	1.69E-20
PGSC0003DMG402016434	2682.4	1.70743	0.238284	7.1655	7.75E-13	4.85E-12		PGSC0003DMG401010181	101.987	-1.03702	0.257661	-4.02474	5.70E-05	0.000154175
PGSC0003DMG401016434	5453.51	1.68302	0.228606	7.36208	1.81E-13	1.20E-12		PGSC0003DMG400025632	514.529	-1.71689	0.196076	-8.75628	2.02E-18	1.98E-17
PGSC0003DMG400016433	921.486	3.01987	0.223809	13.4931	1.72E-41	6.31E-40		PGSC0003DMG400031050	878.928	-1.54493	0.135175	-11.4291	2.99E-30	6.33E-29
PGSC0003DMG400016709	639.72	2.2379	0.147909	15.1302	1.02E-51	6.12E-50		PGSC0003DMG400031060	11.65	-1.48357	0.662861	-2.23814	0.0252122	0.0431002
PGSC0003DMG400016724	1425.83	1.23877	0.174018	7.11864	1.09E-12	6.75E-12		PGSC0003DMG400033694	123.955	-2.63386	0.510345	-5.16094	2.46E-07	8.96E-07
PGSC0003DMG400016728	1337.47	1.38407	0.199601	6.93421	4.09E-12	2.40E-11		PGSC0003DMG400033688	26.4975	-1.37826	0.462911	-2.97738	0.00290724	0.0060094
PGSC0003DMG400016733	1057.27	5.60215	0.328317	17.0633	2.79E-65	2.73E-63		PGSC0003DMG400033693	18119.6	-1.76974	0.229796	-7.70133	1.35E-14	9.81E-14
PGSC0003DMG400016723	1083.18	4.91135	0.35278	13.9219	4.67E-44	1.97E-42		PGSC0003DMG400019853	26.6288	-1.39536	0.429448	-3.24919	0.00115732	0.00256037
PGSC0003DMG400019719	577.444	1.5252	0.15376	9.91929	3.43E-23	4.69E-22		PGSC0003DMG400012024	13.6277	-7.27289	1.34076	-5.42445	5.81E-08	2.28E-07
PGSC0003DMG400019718	2805.23	2.59269	0.185096	14.0073	1.41E-44	6.14E-43		PGSC0003DMG400004343	7.22364	-3.98644	1.15949	-3.4381	0.000585814	0.00136037
PGSC0003DMG400019728	2987.58	2.81547	0.179538	15.6817	2.02E-55	1.38E-53		PGSC0003DMG400004342	44.8962	-4.50486	0.576286	-7.81706	5.41E-15	4.07E-14
PGSC0003DMG400017728	336.675	1.0014	0.250495	3.99768	6.40E-05	0.000171545		PGSC0003DMG400026479	332.12	-1.13487	0.440991	-2.57345	0.0100689	0.0186993
PGSC0003DMG400017741	141.228	5.25455	0.382421	13.7402	5.83E-43	2.33E-41		PGSC0003DMG400026491	633.987	-1.76423	0.196472	-8.97958	2.72E-19	2.86E-18
PGSC0003DMG400017735	605.855	1.65282	0.179625	9.2015	3.53E-20	3.96E-19		PGSC0003DMG400003147	255.537	-1.24276	0.187592	-6.62479	3.48E-11	1.89E-10
PGSC0003DMG400017744	900.263	1.10399	0.223845	4.93196	8.14E-07	2.80E-06		PGSC0003DMG402003142	55.3949	-1.28618	0.304358	-4.22588	2.38E-05	6.78E-05
PGSC0003DMG400007315	2635.97	2.70244	0.182039	14.8454	7.45E-50	4.20E-48		PGSC0003DMG400000537	1488.23	-1.01895	0.187864	-5.42388	5.83E-08	2.28E-07
PGSC0003DMG400007320	795.441	1.41533	0.146225	9.67913	3.70E-22	4.72E-21		PGSC0003DMG400000568	171.094	-1.54467	0.210349	-7.34337	2.08E-13	1.37E-12
PGSC0003DMG400007334	1007.97	1.13434	0.192395	5.89587	3.73E-09	1.66E-08		PGSC0003DMG400000569	1591.85	-1.78967	0.261012	-6.85666	7.05E-12	4.08E-11
PGSC0003DMG400007335	513.502	2.47841	0.883319	2.80579	0.00501933	0.00990035		PGSC0003DMG400000541	4211.39	-2.16817	0.229061	-9.46546	2.92E-21	3.56E-20
PGSC0003DMG400007337	738.255	2.34692	0.186676	12.5722	3.00E-36	8.75E-35		PGSC0003DMG400000542	651.273	-1.08483	0.161923	-6.69964	2.09E-11	1.16E-10
PGSC0003DMG400007325	10.074	3.75695	1.00171	3.75055	0.000176445	0.000443275		PGSC0003DMG400000545	104.477	-1.10491	0.239215	-4.61891	3.86E-06	1.22E-05
PGSC0003DMG400013656	1774.92	1.69003	0.171218	9.87062	5.58E-23	7.51E-22		PGSC0003DMG400000575	154.781	-2.0121	0.217115	-9.26742	1.91E-20	2.18E-19
PGSC0003DMG400013632	1249.06	3.56672	0.167865	21.2475	3.48E-100	7.49E-98		PGSC0003DMG400000583	102.21	-2.00133	0.34551	-5.79238	6.94E-09	3.01E-08
PGSC0003DMG400013633	134.299	1.24115	0.297891	4.16644	3.09E-05	8.69E-05		PGSC0003DMG400000587	309.583	-1.87739	0.20318	-9.24004	2.46E-20	2.80E-19
PGSC0003DMG400013634	1118.85	2.30079	0.195396	11.775	5.25E-32	1.24E-30		PGSC0003DMG400003208	259.559	-2.46273	0.216021	-11.4004	4.16E-30	8.73E-29
PGSC0003DMG400013638	2247.76	1.73678	0.183963	9.44091	3.70E-21	4.46E-20		PGSC0003DMG400003220	19.5695	-3.74278	0.674156	-5.5518	2.83E-08	1.15E-07
PGSC0003DMG400013645	36.145	1.8764	0.421808	4.44847	8.65E-06	2.61E-05		PGSC0003DMG400018510	573.232	-1.3588	0.161763	-8.39994	4.47E-17	3.97E-16
PGSC0003DMG400013647	35.2245	2.16891	0.459467	4.7205	2.35E-06	7.65E-06		PGSC0003DMG400018537	70.2552	-1.41499	0.298664	-4.73773	2.16E-06	7.07E-06
PGSC0003DMG400013649	1036.68	7.11804	0.638629	11.1458	7.51E-29	1.47E-27		PGSC0003DMG400018518	95.7001	-1.65444	0.270545	-6.11523	9.64E-10	4.54E-09
PGSC0003DMG400001565	579.093	1.10057	0.141347	7.78632	6.90E-15	5.15E-14		PGSC0003DMG400018522	591.342	-1.70502	0.26816	-6.35821	2.04E-10	1.03E-09
PGSC0003DMG400001520	239.43	1.22646	0.200989	6.10214	1.05E-09	4.90E-09		PGSC0003DMG400018545	1801.54	-2.02014	0.21183	-9.53663	1.48E-21	1.83E-20
PGSC0003DMG400001522	82.5683	1.00831	0.274906	3.66782	0.000244623	0.000601755		PGSC0003DMG400018528	97.7439	-1.28679	0.250578	-5.1353	2.82E-07	1.02E-06
PGSC0003DMG400001524	3931.31	4.6245	0.195569	23.6464	1.29E-123	4.48E-121		PGSC0003DMG400018550	682.739	-2.93065	0.202954	-14.44	2.90E-47	1.44E-45
PGSC0003DMG400040241	240.966	1.24509	0.243349	5.1165	3.11E-07	1.12E-06		PGSC0003DMG402018552	5493.53	-1.24877	0.141694	-8.81315	1.22E-18	1.21E-17
PGSC0003DMG400001544	631.996	1.69688	0.233488	7.26754	3.66E-13	2.35E-12		PGSC0003DMG400009086	945.768	-1.87696	0.163064	-11.5105	1.17E-30	2.54E-29
PGSC0003DMG400001546	130.263	1.19548	0.265158	4.50854	6.53E-06	2.01E-05		PGSC0003DMG400009115	317.203	-1.78155	0.27544	-6.46801	9.93E-11	5.17E-10
PGSC0003DMG400003655	3497.66	3.50242	0.260342	13.4531	2.95E-41	1.07E-39		PGSC0003DMG400009075	507.394	-1.3271	0.175733	-7.55178	4.29E-14	2.99E-13
PGSC0003DMG400003588	1095.86	2.06458	0.207702	9.94013	2.78E-23	3.83E-22		PGSC0003DMG400009105	2022.14	-1.80989	0.176854	-10.2338	1.40E-24	2.09E-23
PGSC0003DMG400003650	86.1112	1.21369	0.266635	4.5519	5.32E-06	1.65E-05		PGSC0003DMG400006591	33.4354	-1.38128	0.441723	-3.12703	0.00176585	0.00378833
PGSC0003DMG400003584	1129.97	1.18839	0.202178	5.87795	4.15E-09	1.84E-08		PGSC0003DMG400019963	584.393	-1.14483	0.283248	-4.04179	5.30E-05	0.000144068
PGSC0003DMG400003583	332.81	1.44988	0.201135	7.20848	5.66E-13	3.57E-12		PGSC0003DMG400009505	1571.16	-1.53723	0.129853	-11.8382	2.48E-32	5.95E-31
PGSC0003DMG400003582	3521.73	1.76837	0.155043	11.4056	3.92E-30	8.25E-29		PGSC0003DMG400009497	382.532	-1.97964	0.245996	-8.04746	8.45E-16	6.82E-15
PGSC0003DMG400003647	112.06	1.45533	0.22888	6.35849	2.04E-10	1.03E-09		PGSC0003DMG400015280	469.41	-1.22924	0.15528	-7.91627	2.45E-15	1.90E-14
PGSC0003DMG400003643	291.36	1.61391	0.181186	8.90749	5.22E-19	5.36E-18		PGSC0003DMG400015211	323.858	-1.12841	0.359139	-3.14198	0.00167809	0.00361118
PGSC0003DMG400003569	676.158	6.97182	0.380501	18.3228	5.45E-75	6.99E-73		PGSC0003DMG400015210	851.535	-1.20052	0.133234	-9.01061	2.05E-19	2.17E-18
PGSC0003DMG400003568	264.091	2.06945	0.29963	6.90668	4.96E-12	2.90E-11		PGSC0003DMG400015207	151.245	-1.27669	0.198732	-6.42417	1.33E-10	6.81E-10
PGSC0003DMG400003564	1535.1	2.68133	0.155455	17.2482	1.15E-66	1.18E-64		PGSC0003DMG400015269	21.6201	-1.98842	0.550619	-3.61125	0.000304729	0.000738931
PGSC0003DMG400003634	334.606	1.4264	0.162035	8.80309	1.33E-18	1.32E-17		PGSC0003DMG401015205	15.3112	-2.949	0.673613	-4.37789	1.20E-05	3.56E-05
PGSC0003DMG400003555	43.4197	2.13446	0.369641	5.7744	7.72E-09	3.33E-08		PGSC0003DMG400015264	111.63	-1.88381	0.230924	-8.15769	3.41E-16	2.85E-15
PGSC0003DMG400003631	11.5058	1.66948	0.658169	2.53655	0.011195	0.0206075		PGSC0003DMG402015259	585.238	-1.66232	0.151528	-10.9704	5.30E-28	9.94E-27
PGSC0003DMG400003625	152.078	1.69001	0.222724	7.58791	3.25E-14	2.29E-13		PGSC0003DMG400015258	267.348	-1.41417	0.171213	-8.25971	1.46E-16	1.25E-15
PGSC0003DMG400003618	117.807	1.37572	0.232073	5.92793	3.07E-09	1.37E-08		PGSC0003DMG400015301	31.157	-2.0938	0.675448	-3.09986	0.0019361	0.00412606
PGSC0003DMG400003534	231.661	1.74394	0.278331	6.26571	3.71E-10	1.82E-09		PGSC0003DMG400015251	954.812	-1.19814	0.125457	-9.55023	1.29E-21	1.61E-20
PGSC0003DMG400003531	567.981	1.8087	0.214832	8.41914	3.79E-17	3.40E-16		PGSC0003DMG400015194	458.43	-2.08007	0.37861	-5.49398	3.93E-08	1.57E-07
PGSC0003DMG400003609	75.1278	1.91947	0.3696	5.19338	2.07E-07	7.59E-07		PGSC0003DMG400015241	2254.32	-1.83542	0.235156	-7.80511	5.95E-15	4.46E-14
PGSC0003DMG400003527	751.99	1.83679	0.223429	8.22091	2.02E-16	1.70E-15		PGSC0003DMG401015175	85.6677	-2.4033	0.294915	-8.1491	3.67E-16	3.04E-15
PGSC0003DMG400003526	256.88	2.39148	0.210444	11.3639	6.32E-30	1.31E-28		PGSC0003DMG400015232	519.154	-2.34126	0.194096	-12.0624	1.67E-33	4.33E-32
PGSC0003DMG400003519	40.4141	2.31514	0.430462	5.37827	7.52E-08	2.91E-07		PGSC0003DMG400015161	23.9883	-2.4779	0.540455	-4.58483	4.54E-06	1.42E-05
PGSC0003DMG400003518	67.7759	1.67746	0.298348	5.62248	1.88E-08	7.79E-08		PGSC0003DMG400015158	267.276	-1.01606	0.170801	-5.94875	2.70E-09	1.22E-08
PGSC0003DMG400003598	16.947	4.21129	0.866026	4.86277	1.16E-06	3.91E-06		PGSC0003DMG400015221	20.1164	-2.2063	0.514791	-4.28582	1.82E-05	5.26E-05
PGSC0003DMG400003509	1032.33	5.88289	0.385444	15.2626	1.36E-52	8.42E-51		PGSC0003DMG400018199	89.1063	-2.5536	0.304933	-8.37428	5.56E-17	4.90E-16
PGSC0003DMG400014899	1994.69	2.73456	0.223129	12.2555	1.57E-34	4.25E-33		PGSC0003DMG400018136	257.053	-2.38466	0.270386	-8.81946	1.15E-18	1.15E-17
PGSC0003DMG400040010	247.732	2.24374	0.2653	8.45738	2.73E-17	2.47E-16		PGSC0003DMG400018133	223.774	-1.93922	0.249738	-7.765	8.16E-15	6.06E-14
PGSC0003DMG400012686	431.472	1.26241	0.17892	7.05573	1.72E-12	1.04E-11		PGSC0003DMG400018128	60.6068	-2.16432	0.452578	-4.7822	1.73E-06	5.73E-06
PGSC0003DMG400012661	5.45425	2.83386	1.20838	2.34516	0.0190188	0.0333695		PGSC0003DMG400018190	1608.7	-1.77177	0.162159	-10.9261	8.65E-28	1.60E-26
PGSC0003DMG400012683	1354.61	1.00173	0.21487	4.66202	3.13E-06	1.00E-05		PGSC0003DMG400018186	61.3432	-1.6954	0.312469	-5.42581	5.77E-08	2.26E-07
PGSC0003DMG400012660	707.87	1.6725	0.140382	11.9139	1.00E-32	2.47E-31		PGSC0003DMG400018125	364.312	-1.51675	0.195786	-7.74695	9.41E-15	6.95E-14
PGSC0003DMG400012657	361.909	3.11264	0.23037	13.5115	1.34E-41	4.99E-40		PGSC0003DMG400018124	1138.27	-1.33602	0.153239	-8.71851	2.82E-18	2.74E-17
PGSC0003DMG400043267	147.999	1.01328	0.210696	4.80921	1.52E-06	5.05E-06		PGSC0003DMG400018174	37.5812	-1.3385	0.445896	-3.00181	0.00268375	0.00557945
PGSC0003DMG401012679	22197.2	6.25767	0.161533	38.7392	0	0		PGSC0003DMG400018104	1086.14	-4.09129	0.202391	-20.2148	7.26E-91	1.33E-88
PGSC0003DMG400012674	20.1826	7.74393	1.27028	6.09625	1.09E-09	5.08E-09		PGSC0003DMG400018169	164.807	-1.95796	0.232964	-8.40457	4.29E-17	3.82E-16
PGSC0003DMG400012655	31.9749	4.69146	0.752385	6.23545	4.50E-10	2.19E-09		PGSC0003DMG400018158	3088.33	-1.9173	0.226785	-8.45426	2.81E-17	2.54E-16
PGSC0003DMG400012669	115.337	3.1756	0.287277	11.0541	2.09E-28	4.00E-27		PGSC0003DMG400018088	413.824	-1.69726	0.159099	-10.668	1.44E-26	2.44E-25
PGSC0003DMG400026404	396.247	2.30229	0.181694	12.6713	8.53E-37	2.55E-35		PGSC0003DMG400025346	349.49	-1.94765	0.747741	-2.60471	0.00919519	0.0172051
PGSC0003DMG400026403	1106.1	1.23897	0.161117	7.6899	1.47E-14	1.07E-13		PGSC0003DMG400025345	1888.24	-1.26864	0.175954	-7.21008	5.59E-13	3.53E-12
PGSC0003DMG400026398	2303.43	1.34765	0.1657	8.1331	4.18E-16	3.46E-15		PGSC0003DMG400025334	139.082	-1.42929	0.415572	-3.43934	0.000583133	0.0013549
PGSC0003DMG400026384	268.388	2.4542	0.248193	9.88826	4.68E-23	6.32E-22		PGSC0003DMG400025332	730.999	-2.20006	0.254283	-8.65202	5.06E-18	4.82E-17
PGSC0003DMG400026382	13.9954	4.7336	1.11039	4.26301	2.02E-05	5.80E-05		PGSC0003DMG400024566	52.7848	-1.07206	0.303424	-3.53322	0.000410532	0.000976105
PGSC0003DMG400026381	7.08145	6.23955	1.75038	3.56468	0.000364304	0.000873143		PGSC0003DMG400024572	2683.6	-1.814	0.156578	-11.5853	4.89E-31	1.09E-29
PGSC0003DMG400030593	35.972	3.97263	1.56855	2.53267	0.0113198	0.0208153		PGSC0003DMG400024573	1202.53	-1.71507	0.140396	-12.216	2.55E-34	6.83E-33
PGSC0003DMG400030631	7.30645	6.27558	1.40149	4.47781	7.54E-06	2.30E-05		PGSC0003DMG400024577	16.0071	-1.7903	0.566949	-3.15778	0.00158978	0.00343449
PGSC0003DMG400030633	6795.42	3.51519	0.215177	16.3362	5.45E-60	4.47E-58		PGSC0003DMG400024468	2008	-2.05087	0.138208	-14.839	8.19E-50	4.59E-48
PGSC0003DMG402030595	8.03117	4.49624	1.24074	3.62383	0.000290269	0.000705981		PGSC0003DMG400024580	290.854	-1.79221	0.177201	-10.114	4.79E-24	6.93E-23
PGSC0003DMG400030597	1371.45	1.90024	0.145325	13.0758	4.53E-39	1.52E-37		PGSC0003DMG400024584	41.3092	-1.46527	0.362662	-4.04032	5.34E-05	0.000144896
PGSC0003DMG400030598	1244.2	1.81676	0.156476	11.6104	3.65E-31	8.24E-30		PGSC0003DMG400024585	76.9716	-1.09396	0.279946	-3.90774	9.32E-05	0.000244295
PGSC0003DMG400030640	202.002	4.09709	0.345312	11.8649	1.80E-32	4.36E-31		PGSC0003DMG401024472	59.3343	-1.34698	0.36381	-3.70242	0.000213552	0.000529938
PGSC0003DMG400030673	12.0527	1.62998	0.728213	2.23833	0.0251996	0.0430821		PGSC0003DMG400024588	421.529	-1.95	0.230964	-8.44287	3.10E-17	2.79E-16
PGSC0003DMG400030654	2426.16	1.09225	0.174489	6.25972	3.86E-10	1.89E-09		PGSC0003DMG402024590	143.085	-1.04544	0.217115	-4.81513	1.47E-06	4.91E-06
PGSC0003DMG400030663	1292.59	5.35608	0.252525	21.2101	7.70E-100	1.64E-97		PGSC0003DMG400024486	549.292	-1.28244	0.139538	-9.19063	3.91E-20	4.36E-19
PGSC0003DMG400030665	298.863	1.38766	0.397578	3.4903	0.000482482	0.00113389		PGSC0003DMG400024487	367.54	-1.75211	0.187491	-9.345	9.19E-21	1.08E-19
PGSC0003DMG400021426	118.72	6.6117	0.604249	10.942	7.26E-28	1.35E-26		PGSC0003DMG400024488	524.832	-2.81193	0.180315	-15.5945	7.93E-55	5.36E-53
PGSC0003DMG400021427	1096.86	2.72138	0.169774	16.0294	7.97E-58	5.99E-56		PGSC0003DMG400024490	8924.62	-1.35787	0.117535	-11.5529	7.14E-31	1.57E-29
PGSC0003DMG400021405	190.657	1.57996	0.237841	6.64294	3.07E-11	1.68E-10		PGSC0003DMG400024494	1130.6	-1.61507	0.120373	-13.4172	4.79E-41	1.72E-39
PGSC0003DMG400021406	86.4923	1.90617	0.289761	6.57843	4.75E-11	2.54E-10		PGSC0003DMG400024602	9.3879	-1.73796	0.712667	-2.43867	0.0147416	0.0264579
PGSC0003DMG400021407	50.3783	6.59551	0.910023	7.24762	4.24E-13	2.71E-12		PGSC0003DMG400024508	3250.66	-1.07573	0.203398	-5.28876	1.23E-07	4.64E-07
PGSC0003DMG400021414	856.798	1.87357	0.198209	9.4525	3.31E-21	4.01E-20		PGSC0003DMG400024609	333.993	-1.14248	0.150121	-7.61042	2.73E-14	1.94E-13
PGSC0003DMG400021415	137.595	1.39063	0.247998	5.60741	2.05E-08	8.46E-08		PGSC0003DMG402024610	45.832	-2.2368	0.479698	-4.66294	3.12E-06	9.98E-06
PGSC0003DMG400021441	229.372	1.74546	0.186412	9.36347	7.72E-21	9.08E-20		PGSC0003DMG403024610	9.01478	-2.89237	0.845186	-3.42217	0.00062124	0.00143736
PGSC0003DMG400021416	95.7878	3.40969	0.467023	7.3009	2.86E-13	1.86E-12		PGSC0003DMG400024622	33.9628	-1.44704	0.536353	-2.69793	0.00697717	0.0133709
PGSC0003DMG400021420	1578.37	1.48155	0.179275	8.26412	1.41E-16	1.21E-15		PGSC0003DMG400024527	297.672	-1.70972	0.191797	-8.91418	4.91E-19	5.06E-18
PGSC0003DMG400021421	210.597	1.81404	0.321634	5.64006	1.70E-08	7.06E-08		PGSC0003DMG400024630	445.043	-1.77952	0.295401	-6.02408	1.70E-09	7.83E-09
PGSC0003DMG400021422	10.5951	2.21845	0.72897	3.04326	0.00234029	0.00491626		PGSC0003DMG400024679	9.52038	-2.75066	0.831669	-3.3074	0.000941655	0.00211571
PGSC0003DMG400004538	149.852	9.66172	1.20356	8.02759	9.94E-16	7.96E-15		PGSC0003DMG400024637	500.978	-1.07343	0.137073	-7.8311	4.84E-15	3.66E-14
PGSC0003DMG400024934	579.589	2.64748	0.16898	15.6674	2.53E-55	1.72E-53		PGSC0003DMG400024642	73.9357	-2.49246	0.339793	-7.33523	2.21E-13	1.45E-12
PGSC0003DMG400024967	655.694	2.76207	0.32089	8.6075	7.47E-18	7.04E-17		PGSC0003DMG400024550	22.1126	-2.70225	0.556182	-4.85858	1.18E-06	3.99E-06
PGSC0003DMG400024941	211.473	1.48036	0.269641	5.49012	4.02E-08	1.60E-07		PGSC0003DMG401024654	8.00235	-1.98676	0.902005	-2.20261	0.0276225	0.0468034
PGSC0003DMG400024945	185.77	4.94575	0.366265	13.5032	1.50E-41	5.55E-40		PGSC0003DMG402024654	592.12	-1.91706	0.264527	-7.24714	4.26E-13	2.72E-12
PGSC0003DMG401024975	15.1894	3.33843	0.712323	4.68667	2.78E-06	8.96E-06		PGSC0003DMG402024557	100.613	-1.87421	0.253986	-7.37918	1.59E-13	1.06E-12
PGSC0003DMG400024948	43.0392	3.3783	0.524803	6.43727	1.22E-10	6.29E-10		PGSC0003DMG400024558	3151.98	-1.14024	0.121378	-9.3941	5.77E-21	6.85E-20
PGSC0003DMG400024979	184.621	1.00237	0.204443	4.90291	9.44E-07	3.22E-06		PGSC0003DMG400019508	23345.5	-2.61631	0.263068	-9.94535	2.64E-23	3.65E-22
PGSC0003DMG400024980	470.813	2.20542	0.273722	8.05714	7.81E-16	6.32E-15		PGSC0003DMG400019510	4039.84	-1.93364	0.190702	-10.1396	3.69E-24	5.36E-23
PGSC0003DMG400024981	28.6611	6.36878	1.13515	5.61051	2.02E-08	8.32E-08		PGSC0003DMG401019533	25.1504	-2.70502	0.508737	-5.31713	1.05E-07	4.00E-07
PGSC0003DMG400024991	4.89771	3.77912	1.43375	2.63583	0.0083933	0.0158408		PGSC0003DMG400019516	16.0004	-1.34872	0.572917	-2.35414	0.0185657	0.0326623
PGSC0003DMG400024952	914.204	1.02576	0.14328	7.15913	8.12E-13	5.07E-12		PGSC0003DMG404000594	104.569	-1.51425	0.313534	-4.82963	1.37E-06	4.58E-06
PGSC0003DMG400024983	1879.58	1.21837	0.167853	7.25855	3.91E-13	2.50E-12		PGSC0003DMG403000594	36.0144	-2.51881	0.567648	-4.43728	9.11E-06	2.75E-05
PGSC0003DMG400024955	31.2272	1.60649	0.49887	3.22026	0.00128075	0.00281081		PGSC0003DMG400000597	500.892	-1.85129	0.289591	-6.39276	1.63E-10	8.27E-10
PGSC0003DMG400024958	1041.61	1.58665	0.200746	7.90379	2.71E-15	2.09E-14		PGSC0003DMG400019823	1467.64	-1.32454	0.277276	-4.77697	1.78E-06	5.87E-06
PGSC0003DMG400035938	307.994	2.58724	0.278457	9.29136	1.52E-20	1.77E-19		PGSC0003DMG401014189	50.24	-1.41146	0.353739	-3.99012	6.60E-05	0.000176672
PGSC0003DMG400024987	5.50091	3.92919	1.38908	2.82862	0.00467489	0.00927083		PGSC0003DMG400014132	22.816	-1.26627	0.537881	-2.35418	0.0185635	0.0326611
PGSC0003DMG400024961	392.65	2.67935	0.264004	10.1489	3.35E-24	4.88E-23		PGSC0003DMG400014135	313.834	-1.12735	0.181316	-6.21761	5.05E-10	2.44E-09
PGSC0003DMG400004011	19.7534	3.54972	0.674331	5.26406	1.41E-07	5.28E-07		PGSC0003DMG402014138	75.5579	-1.23612	0.308178	-4.01105	6.04E-05	0.0001628
PGSC0003DMG400004012	2042.03	1.08165	0.218229	4.95647	7.18E-07	2.48E-06		PGSC0003DMG400014210	3841.06	-2.03174	0.299663	-6.78007	1.20E-11	6.81E-11
PGSC0003DMG401004033	61.3128	1.03595	0.314054	3.29862	0.000971609	0.0021788		PGSC0003DMG400014224	4423.61	-1.65028	0.20925	-7.88663	3.10E-15	2.39E-14
PGSC0003DMG400004015	43.2377	2.77496	0.406986	6.8183	9.21E-12	5.28E-11		PGSC0003DMG400014172	101.448	-2.97681	0.475116	-6.26545	3.72E-10	1.82E-09
PGSC0003DMG400004035	112.33	4.37136	0.427287	10.2305	1.45E-24	2.16E-23		PGSC0003DMG400014176	21.9465	-1.41558	0.500107	-2.83056	0.00464663	0.00922266
PGSC0003DMG400004036	198.494	1.97365	0.259515	7.60517	2.85E-14	2.01E-13		PGSC0003DMG400014243	989.895	-2.00018	0.269716	-7.41588	1.21E-13	8.12E-13
PGSC0003DMG400004037	361.962	8.45321	0.627621	13.4687	2.39E-41	8.71E-40		PGSC0003DMG400014179	5676.93	-1.90739	0.131892	-14.4617	2.12E-47	1.06E-45
PGSC0003DMG400004017	19.7963	1.40715	0.56125	2.50717	0.0121704	0.0222423		PGSC0003DMG400014246	159.129	-1.11404	0.316244	-3.52272	0.000427141	0.00101226
PGSC0003DMG401004023	911.186	2.81538	0.158345	17.78	1.01E-70	1.17E-68		PGSC0003DMG400014251	120.508	-1.71951	0.292582	-5.877	4.18E-09	1.85E-08
PGSC0003DMG400004024	19.4531	5.80009	1.13045	5.13079	2.89E-07	1.04E-06		PGSC0003DMG400014253	110.469	-1.23699	0.336423	-3.6769	0.000236082	0.000581634
PGSC0003DMG400004025	9.33109	4.07299	1.18465	3.43815	0.000585712	0.00136028		PGSC0003DMG402014186	282.447	-1.53653	0.298607	-5.14566	2.67E-07	9.68E-07
PGSC0003DMG400010022	1334.03	5.60456	0.239562	23.3951	4.80E-121	1.64E-118		PGSC0003DMG400005675	129.627	-1.42464	0.23139	-6.15687	7.42E-10	3.53E-09
PGSC0003DMG400010067	479.409	5.102	0.342432	14.8993	3.33E-50	1.90E-48		PGSC0003DMG400005754	691.516	-1.32059	0.208783	-6.32516	2.53E-10	1.26E-09
PGSC0003DMG400010025	327.69	2.67968	0.325175	8.24074	1.71E-16	1.45E-15		PGSC0003DMG400005748	25.3291	-2.03893	0.602733	-3.38281	0.000717489	0.00164494
PGSC0003DMG401010026	729.815	3.13636	0.226613	13.8402	1.46E-43	6.01E-42		PGSC0003DMG400005668	1090.71	-2.00702	0.221106	-9.07718	1.11E-19	1.20E-18
PGSC0003DMG400010027	57.2539	2.078	0.315362	6.58925	4.42E-11	2.37E-10		PGSC0003DMG400005741	401.49	-1.09287	0.160088	-6.82668	8.69E-12	5.00E-11
PGSC0003DMG400010072	34.4972	3.62666	0.630829	5.74903	8.98E-09	3.84E-08		PGSC0003DMG400005662	25.0181	-1.0065	0.45068	-2.23328	0.0255302	0.0435654
PGSC0003DMG401010073	306.629	4.03518	0.367161	10.9902	4.26E-28	8.03E-27		PGSC0003DMG400005659	1451.93	-1.13755	0.151777	-7.49485	6.64E-14	4.56E-13
PGSC0003DMG400010077	252.786	2.56069	0.248715	10.2957	7.37E-25	1.12E-23		PGSC0003DMG400005738	2156.74	-1.36373	0.147017	-9.27604	1.76E-20	2.02E-19
PGSC0003DMG400010081	34.2556	1.33587	0.45745	2.92026	0.00349744	0.00711055		PGSC0003DMG400005656	822.892	-1.2382	0.345474	-3.58406	0.00033829	0.000814625
PGSC0003DMG400010032	522.055	2.61421	0.203207	12.8648	7.11E-38	2.24E-36		PGSC0003DMG400005653	285.321	-1.64176	0.176733	-9.2895	1.55E-20	1.80E-19
PGSC0003DMG400010034	849.532	2.25532	0.151324	14.904	3.11E-50	1.78E-48		PGSC0003DMG400005734	1719.47	-1.27239	0.2235	-5.69303	1.25E-08	5.26E-08
PGSC0003DMG400010038	105.351	1.71866	0.275999	6.22707	4.75E-10	2.31E-09		PGSC0003DMG401005726	63.3048	-1.5054	0.324671	-4.6367	3.54E-06	1.12E-05
PGSC0003DMG400038918	17.9804	7.56758	1.27225	5.94818	2.71E-09	1.22E-08		PGSC0003DMG400005725	91.1259	-2.76162	0.389806	-7.0846	1.39E-12	8.56E-12
PGSC0003DMG400047346	895.992	2.81466	0.235933	11.9299	8.27E-33	2.05E-31		PGSC0003DMG401005721	977.979	-1.20682	0.153701	-7.85173	4.10E-15	3.12E-14
PGSC0003DMG400010043	134.828	5.26083	0.425516	12.3634	4.12E-35	1.14E-33		PGSC0003DMG400005633	504.24	-2.43785	0.197587	-12.3381	5.65E-35	1.55E-33
PGSC0003DMG400010088	135.584	1.14366	0.323163	3.53897	0.000401694	0.000955961		PGSC0003DMG400005627	1328.78	-1.67442	0.144316	-11.6025	4.00E-31	9.00E-30
PGSC0003DMG400010091	829.443	1.23453	0.139939	8.82197	1.12E-18	1.12E-17		PGSC0003DMG403005624	245.555	-1.04551	0.200636	-5.21099	1.88E-07	6.94E-07
PGSC0003DMG400039856	122.304	1.3754	0.319774	4.30118	1.70E-05	4.93E-05		PGSC0003DMG401005624	499.214	-1.19989	0.192807	-6.22326	4.87E-10	2.36E-09
PGSC0003DMG400010049	609.177	1.83463	0.158555	11.571	5.78E-31	1.29E-29		PGSC0003DMG400005620	28.1074	-1.90149	0.542673	-3.50394	0.000458425	0.001081
PGSC0003DMG400010050	992.026	2.49389	0.239025	10.4336	1.74E-25	2.74E-24		PGSC0003DMG400005701	183.042	-1.77371	0.221599	-8.00418	1.20E-15	9.56E-15
PGSC0003DMG400010051	6290.69	2.05187	0.171288	11.9791	4.58E-33	1.16E-31		PGSC0003DMG400005760	843.091	-2.46256	0.205632	-11.9756	4.77E-33	1.20E-31
PGSC0003DMG400010054	605.622	1.48925	0.157181	9.47475	2.67E-21	3.26E-20		PGSC0003DMG400005613	226.653	-3.49473	0.299151	-11.6822	1.57E-31	3.62E-30
PGSC0003DMG400001388	864.426	1.75367	0.145933	12.0169	2.90E-33	7.36E-32		PGSC0003DMG400005696	42.92	-1.62734	0.37539	-4.33506	1.46E-05	4.27E-05
PGSC0003DMG400001474	2257.61	2.09192	0.155267	13.4731	2.25E-41	8.23E-40		PGSC0003DMG400005688	113.36	-1.52047	0.256465	-5.92856	3.06E-09	1.37E-08
PGSC0003DMG400001382	612.547	1.49946	0.181587	8.25753	1.49E-16	1.27E-15		PGSC0003DMG400005687	100.904	-1.40742	0.24629	-5.71451	1.10E-08	4.67E-08
PGSC0003DMG400001470	577.963	1.00831	0.173194	5.82189	5.82E-09	2.54E-08		PGSC0003DMG400005604	146.188	-3.02406	0.260147	-11.6244	3.10E-31	7.00E-30
PGSC0003DMG400001469	486.542	1.55915	0.196443	7.93692	2.07E-15	1.62E-14		PGSC0003DMG400002564	279.027	-2.02767	0.215308	-9.41752	4.62E-21	5.53E-20
PGSC0003DMG400001466	1390.42	1.1071	0.164519	6.7293	1.70E-11	9.53E-11		PGSC0003DMG400002562	326.888	-2.11046	0.270703	-7.79623	6.38E-15	4.78E-14
PGSC0003DMG400001464	660.608	1.847	0.141057	13.094	3.56E-39	1.20E-37		PGSC0003DMG400002636	5.59936	-3.07973	1.14962	-2.67891	0.00738633	0.0140917
PGSC0003DMG400001370	639.232	1.34155	0.151604	8.84901	8.83E-19	8.89E-18		PGSC0003DMG400002631	176.93	-1.39886	0.21304	-6.56616	5.16E-11	2.75E-10
PGSC0003DMG400001365	2293	1.29335	0.152532	8.47921	2.27E-17	2.06E-16		PGSC0003DMG400002547	934.143	-1.05716	0.155065	-6.81754	9.26E-12	5.31E-11
PGSC0003DMG400001463	103.387	1.44466	0.269047	5.36953	7.89E-08	3.04E-07		PGSC0003DMG400002626	7074.36	-1.35754	0.336177	-4.03818	5.39E-05	0.000146129
PGSC0003DMG400001363	207.192	1.4024	0.187007	7.49915	6.42E-14	4.42E-13		PGSC0003DMG400002620	58.374	-1.78203	0.352938	-5.04913	4.44E-07	1.57E-06
PGSC0003DMG400001362	1858.39	3.08077	0.227844	13.5214	1.17E-41	4.39E-40		PGSC0003DMG400002537	2250.28	-1.32684	0.172254	-7.70279	1.33E-14	9.72E-14
PGSC0003DMG400001461	204.021	2.93199	0.222	13.2072	7.98E-40	2.75E-38		PGSC0003DMG400002616	479.164	-1.24315	0.202375	-6.14282	8.11E-10	3.85E-09
PGSC0003DMG400001460	259.873	2.92082	0.198644	14.7038	6.09E-49	3.28E-47		PGSC0003DMG400002520	124.546	-2.6773	0.486859	-5.49912	3.82E-08	1.53E-07
PGSC0003DMG400001459	574.037	2.0866	0.178268	11.7049	1.20E-31	2.80E-30		PGSC0003DMG402002599	54.8858	-2.41719	0.388648	-6.21947	4.99E-10	2.41E-09
PGSC0003DMG400001448	4795.2	3.63184	0.144355	25.159	1.13E-139	5.00E-137		PGSC0003DMG400002593	351.741	-3.17292	0.320713	-9.89333	4.45E-23	6.02E-22
PGSC0003DMG400001444	1157.03	2.52008	0.229773	10.9677	5.46E-28	1.02E-26		PGSC0003DMG400002503	357.589	-1.089	0.157781	-6.902	5.13E-12	3.00E-11
PGSC0003DMG400001352	321.973	1.08665	0.164624	6.6008	4.09E-11	2.20E-10		PGSC0003DMG400002581	21.1372	-2.88483	0.607662	-4.74743	2.06E-06	6.76E-06
PGSC0003DMG400001441	5072.31	1.38149	0.210469	6.56385	5.24E-11	2.79E-10		PGSC0003DMG400022890	52.1596	-2.59203	0.383635	-6.7565	1.41E-11	7.96E-11
PGSC0003DMG400001438	1870.47	2.46197	0.159763	15.4102	1.40E-53	9.05E-52		PGSC0003DMG400022887	589.165	-1.49107	0.277423	-5.37471	7.67E-08	2.96E-07
PGSC0003DMG400001431	5265.74	1.35792	0.168815	8.04383	8.71E-16	7.01E-15		PGSC0003DMG400009172	157.031	-1.26234	0.292372	-4.31759	1.58E-05	4.60E-05
PGSC0003DMG400001430	199.333	2.15081	0.233615	9.20663	3.37E-20	3.78E-19		PGSC0003DMG402009190	822.24	-1.82784	0.189317	-9.6549	4.69E-22	5.97E-21
PGSC0003DMG400001333	76.7271	4.65787	0.547064	8.5143	1.68E-17	1.54E-16		PGSC0003DMG400009197	538.337	-1.02458	0.197122	-5.1977	2.02E-07	7.42E-07
PGSC0003DMG400001422	450.958	3.13423	0.289326	10.8329	2.40E-27	4.32E-26		PGSC0003DMG401017804	216.417	-1.10903	0.201204	-5.51195	3.55E-08	1.43E-07
PGSC0003DMG400001307	402.161	2.71868	0.265586	10.2365	1.36E-24	2.03E-23		PGSC0003DMG402017804	115.363	-2.11724	0.361331	-5.85955	4.64E-09	2.05E-08
PGSC0003DMG400001408	715.111	1.16231	0.225485	5.1547	2.54E-07	9.25E-07		PGSC0003DMG400002847	85.9629	-1.05449	0.269402	-3.91417	9.07E-05	0.000238176
PGSC0003DMG400001406	17.2708	4.58568	0.871821	5.25989	1.44E-07	5.40E-07		PGSC0003DMG400002871	104.625	-1.07795	0.247845	-4.34929	1.37E-05	4.02E-05
PGSC0003DMG400001302	976.014	1.31333	0.145839	9.00537	2.15E-19	2.28E-18		PGSC0003DMG400002851	813.192	-1.73758	0.162349	-10.7028	9.88E-27	1.70E-25
PGSC0003DMG400001402	8.796	2.43201	0.895579	2.71557	0.00661624	0.0127318		PGSC0003DMG400002821	372.637	-1.72442	0.153872	-11.2069	3.77E-29	7.52E-28
PGSC0003DMG401001401	742.36	2.11404	0.231687	9.12455	7.20E-20	7.92E-19		PGSC0003DMG400002861	179.545	-2.29168	0.298015	-7.68981	1.47E-14	1.07E-13
PGSC0003DMG400001398	62.7617	1.21077	0.31941	3.79064	0.000150262	0.000381671		PGSC0003DMG400002862	46.1817	-2.5081	0.396029	-6.33313	2.40E-10	1.20E-09
PGSC0003DMG400001396	176.233	2.7143	0.260045	10.4378	1.67E-25	2.64E-24		PGSC0003DMG400002831	10.5567	-2.11972	0.75287	-2.81551	0.00486992	0.00962655
PGSC0003DMG400001395	1506.73	3.5429	0.164461	21.5424	6.23E-103	1.48E-100		PGSC0003DMG400002835	2011.21	-1.56164	0.125708	-12.4227	1.97E-35	5.49E-34
PGSC0003DMG400046001	24.5521	6.14175	1.10364	5.56502	2.62E-08	1.07E-07		PGSC0003DMG400002840	75.9122	-1.41915	0.340064	-4.17318	3.00E-05	8.44E-05
PGSC0003DMG400001295	2045.4	1.25167	0.140401	8.91499	4.88E-19	5.03E-18		PGSC0003DMG400002870	102.672	-1.55441	0.297321	-5.22805	1.71E-07	6.36E-07
PGSC0003DMG400001294	31.6264	1.09775	0.431722	2.54272	0.0109994	0.0202706		PGSC0003DMG400007456	23.4463	-1.94966	0.662835	-2.9414	0.00326732	0.00668757
PGSC0003DMG400001293	315.808	1.80365	0.196272	9.18952	3.95E-20	4.40E-19		PGSC0003DMG400007458	649.182	-2.13607	0.364946	-5.85313	4.82E-09	2.12E-08
PGSC0003DMG400000512	210.488	3.83864	0.299773	12.8051	1.53E-37	4.77E-36		PGSC0003DMG400007459	416.114	-2.25559	0.231277	-9.75276	1.80E-22	2.33E-21
PGSC0003DMG402000506	3438.91	4.00292	0.240923	16.6149	5.44E-62	4.88E-60		PGSC0003DMG400007460	157.337	-2.34855	0.27585	-8.51386	1.68E-17	1.55E-16
PGSC0003DMG400000505	55.4342	2.33175	0.445334	5.23597	1.64E-07	6.10E-07		PGSC0003DMG400005578	9.33846	-1.92589	0.761952	-2.52757	0.0114854	0.0210881
PGSC0003DMG400000496	6968.57	2.2634	0.230796	9.80689	1.05E-22	1.39E-21		PGSC0003DMG400015882	109.585	-2.50822	0.347765	-7.21239	5.50E-13	3.47E-12
PGSC0003DMG400000492	69.6772	1.40532	0.317618	4.42456	9.66E-06	2.90E-05		PGSC0003DMG400015883	25.9712	-2.4979	0.486512	-5.13429	2.83E-07	1.03E-06
PGSC0003DMG402000515	955.112	2.1283	0.21003	10.1333	3.93E-24	5.71E-23		PGSC0003DMG401015876	128.583	-1.021	0.222672	-4.58521	4.54E-06	1.42E-05
PGSC0003DMG400000513	353.238	1.12587	0.22754	4.94799	7.50E-07	2.59E-06		PGSC0003DMG400006017	5.90847	-2.45313	0.95613	-2.56569	0.0102971	0.0190909
PGSC0003DMG400012598	843.835	1.10173	0.177004	6.22429	4.84E-10	2.34E-09		PGSC0003DMG400006003	442.855	-1.43178	0.20152	-7.10493	1.20E-12	7.43E-12
PGSC0003DMG400012628	12.8536	1.92594	0.747846	2.57531	0.010015	0.0186092		PGSC0003DMG400005973	575.45	-1.46636	0.158369	-9.25913	2.06E-20	2.36E-19
PGSC0003DMG400012601	1141.14	1.59952	0.16341	9.78835	1.26E-22	1.66E-21		PGSC0003DMG400005997	157.898	-2.85184	0.250376	-11.3902	4.68E-30	9.75E-29
PGSC0003DMG400012605	721.065	1.41876	0.163175	8.69466	3.48E-18	3.36E-17		PGSC0003DMG400005985	58.8359	-2.54912	0.348945	-7.30522	2.77E-13	1.80E-12
PGSC0003DMG400012613	1271.58	1.27545	0.173562	7.34866	2.00E-13	1.32E-12		PGSC0003DMG400012031	126.8	-2.16123	0.300229	-7.19858	6.08E-13	3.84E-12
PGSC0003DMG400012642	1585.77	2.34066	0.224277	10.4365	1.69E-25	2.67E-24		PGSC0003DMG400029524	85.607	-2.80448	0.381687	-7.34761	2.02E-13	1.33E-12
PGSC0003DMG400012643	13.2028	7.11494	1.36311	5.21963	1.79E-07	6.64E-07		PGSC0003DMG400029523	377.805	-3.52149	0.351405	-10.0212	1.23E-23	1.73E-22
PGSC0003DMG400012623	273.809	3.93115	0.336058	11.6978	1.31E-31	3.02E-30		PGSC0003DMG400029519	364.172	-1.67101	0.191047	-8.74663	2.20E-18	2.15E-17
PGSC0003DMG400012624	3010.19	1.74845	0.157191	11.1231	9.69E-29	1.89E-27		PGSC0003DMG400029473	203.294	-1.77085	0.293347	-6.0367	1.57E-09	7.26E-09
PGSC0003DMG400012626	153.75	2.26211	0.271592	8.32905	8.15E-17	7.12E-16		PGSC0003DMG400029472	31.5961	-1.35003	0.567068	-2.38073	0.0172785	0.0306245
PGSC0003DMG400020269	4551.99	1.62946	0.147093	11.0777	1.61E-28	3.09E-27		PGSC0003DMG401029471	1496.08	-1.18805	0.134957	-8.80319	1.33E-18	1.32E-17
PGSC0003DMG400020266	7421.94	5.52239	0.265029	20.8369	2.00E-96	4.15E-94		PGSC0003DMG401029469	623.565	-2.01726	0.154917	-13.0215	9.23E-39	3.06E-37
PGSC0003DMG400020225	134.867	1.13675	0.36365	3.12595	0.00177234	0.0038011		PGSC0003DMG400029515	157.866	-1.57294	0.339344	-4.63523	3.57E-06	1.13E-05
PGSC0003DMG400020280	13.5307	1.86017	0.653683	2.84567	0.00443183	0.00882398		PGSC0003DMG400029467	186.859	-1.07839	0.208531	-5.17137	2.32E-07	8.50E-07
PGSC0003DMG400020219	70.7377	2.18976	0.365679	5.98822	2.12E-09	9.67E-09		PGSC0003DMG400029463	27.1502	-1.91739	0.562904	-3.40625	0.000658624	0.00151781
PGSC0003DMG402020263	181.696	1.11052	0.263455	4.21522	2.50E-05	7.09E-05		PGSC0003DMG400029498	1839.83	-1.7374	0.225504	-7.70452	1.31E-14	9.59E-14
PGSC0003DMG400020262	873.932	1.93806	0.275716	7.02922	2.08E-12	1.25E-11		PGSC0003DMG400037840	144.363	-1.18302	0.25745	-4.59515	4.32E-06	1.36E-05
PGSC0003DMG400020217	47.0105	6.07824	0.847592	7.17119	7.44E-13	4.66E-12		PGSC0003DMG400029483	361.408	-2.34658	0.332596	-7.05535	1.72E-12	1.05E-11
PGSC0003DMG400020261	152.651	6.3247	0.540093	11.7104	1.13E-31	2.62E-30		PGSC0003DMG400031369	424.123	-1.26187	0.165291	-7.63425	2.27E-14	1.62E-13
PGSC0003DMG400020213	9.98966	4.80285	1.26064	3.80986	0.000139045	0.000355078		PGSC0003DMG402026765	202.22	-1.38121	0.181604	-7.60562	2.84E-14	2.01E-13
PGSC0003DMG400020253	283.089	3.68894	0.226196	16.3086	8.58E-60	6.98E-58		PGSC0003DMG401026765	196.728	-1.57961	0.203917	-7.74633	9.46E-15	6.99E-14
PGSC0003DMG400020252	46.0474	2.69683	0.463435	5.81923	5.91E-09	2.58E-08		PGSC0003DMG400025310	305.153	-1.27378	0.252843	-5.03784	4.71E-07	1.66E-06
PGSC0003DMG400020209	511.164	1.68403	0.163555	10.2964	7.31E-25	1.11E-23		PGSC0003DMG400025299	1882.16	-1.91168	0.287887	-6.64037	3.13E-11	1.71E-10
PGSC0003DMG400020241	1128.67	1.0377	0.119761	8.66473	4.53E-18	4.33E-17		PGSC0003DMG400025302	26.7143	-1.46101	0.501605	-2.91267	0.00358358	0.00727082
PGSC0003DMG403020240	10.5774	1.74957	0.694921	2.51766	0.0118139	0.02164		PGSC0003DMG400011515	18.8041	-1.58127	0.525507	-3.00904	0.00262075	0.00545878
PGSC0003DMG400020198	2942.46	1.34764	0.111345	12.1033	1.01E-33	2.64E-32		PGSC0003DMG400011531	713.184	-2.3816	0.159687	-14.9142	2.66E-50	1.53E-48
PGSC0003DMG400020196	5019.48	1.20532	0.136989	8.79865	1.38E-18	1.37E-17		PGSC0003DMG400011520	52.8441	-1.30272	0.32501	-4.00825	6.12E-05	0.000164594
PGSC0003DMG401020232	573.865	1.17588	0.181676	6.47241	9.65E-11	5.03E-10		PGSC0003DMG400032538	39.5817	-2.71776	0.408903	-6.64646	3.00E-11	1.64E-10
PGSC0003DMG400013427	56.9844	9.22777	1.22656	7.52332	5.34E-14	3.70E-13		PGSC0003DMG400032553	673.857	-1.47244	0.153849	-9.57073	1.06E-21	1.33E-20
PGSC0003DMG400013381	458.615	1.28301	0.15077	8.50974	1.74E-17	1.60E-16		PGSC0003DMG400032570	1109.58	-1.18694	0.143132	-8.29261	1.11E-16	9.57E-16
PGSC0003DMG400013383	1110.69	1.07666	0.128342	8.389	4.90E-17	4.35E-16		PGSC0003DMG400025433	1683.09	-2.198	0.148286	-14.8228	1.04E-49	5.82E-48
PGSC0003DMG402013388	60.7898	2.74381	0.625049	4.38976	1.13E-05	3.38E-05		PGSC0003DMG400016997	381.834	-1.95998	0.17376	-11.2798	1.65E-29	3.35E-28
PGSC0003DMG400013436	191.692	2.196	0.211535	10.3813	3.02E-25	4.68E-24		PGSC0003DMG400023273	67.0903	-1.26221	0.302049	-4.17881	2.93E-05	8.25E-05
PGSC0003DMG400013443	130.353	2.37138	0.589482	4.02282	5.75E-05	0.000155376		PGSC0003DMG400023274	58.905	-1.37218	0.305982	-4.4845	7.31E-06	2.23E-05
PGSC0003DMG400013445	17.5817	1.70265	0.593315	2.86973	0.00410828	0.00824258		PGSC0003DMG400011924	33.225	-1.18225	0.518478	-2.28023	0.022594	0.0389718
PGSC0003DMG400013397	593.472	1.47408	0.146307	10.0752	7.11E-24	1.02E-22		PGSC0003DMG400010946	20.5439	-1.07915	0.48999	-2.20239	0.0276378	0.0468255
PGSC0003DMG400013399	666.952	2.52037	0.264771	9.51906	1.75E-21	2.16E-20		PGSC0003DMG400011497	21.1592	-2.14225	0.697261	-3.07239	0.00212355	0.00449437
PGSC0003DMG400013405	78.4926	1.27498	0.288472	4.41976	9.88E-06	2.97E-05		PGSC0003DMG400011475	154.095	-1.7496	0.246669	-7.09291	1.31E-12	8.09E-12
PGSC0003DMG400013456	1778.47	1.13305	0.145495	7.78751	6.83E-15	5.11E-14		PGSC0003DMG400011470	288.997	-1.70638	0.169946	-10.0407	1.01E-23	1.43E-22
PGSC0003DMG400013457	423.662	2.55442	0.246826	10.3491	4.23E-25	6.51E-24		PGSC0003DMG400030181	1541	-2.86208	0.314676	-9.09532	9.43E-20	1.03E-18
PGSC0003DMG400027819	6.97542	2.55376	1.09495	2.33231	0.0196846	0.034422		PGSC0003DMG400006350	910.144	-2.06143	0.274361	-7.51359	5.75E-14	3.98E-13
PGSC0003DMG400027822	28.6754	1.02598	0.452451	2.2676	0.0233534	0.0401789		PGSC0003DMG400006345	503.691	-1.58686	0.148341	-10.6974	1.05E-26	1.80E-25
PGSC0003DMG400026748	118.263	2.36517	0.251642	9.39894	5.51E-21	6.56E-20		PGSC0003DMG400023599	27.8166	-1.86977	0.424172	-4.40806	1.04E-05	3.12E-05
PGSC0003DMG402026747	12.5732	1.31782	0.596032	2.21099	0.0270364	0.0459033		PGSC0003DMG400023598	490.21	-1.00746	0.204069	-4.93685	7.94E-07	2.73E-06
PGSC0003DMG402015976	38.5594	1.12625	0.383292	2.93835	0.00329961	0.0067431		PGSC0003DMG400023637	81.3064	-1.00474	0.260423	-3.85811	0.000114265	0.000295664
PGSC0003DMG401015976	27.2373	1.44642	0.460908	3.13818	0.00169998	0.00365603		PGSC0003DMG400023586	9.13781	-3.01443	0.874874	-3.44556	0.000569873	0.00132615
PGSC0003DMG400012829	266.378	1.49347	0.219352	6.80856	9.86E-12	5.63E-11		PGSC0003DMG400023635	1129.09	-1.27328	0.129953	-9.79802	1.15E-22	1.51E-21
PGSC0003DMG400012828	23.6026	2.8243	0.535532	5.27382	1.34E-07	5.02E-07		PGSC0003DMG400023574	45.9539	-1.63281	0.331041	-4.93234	8.12E-07	2.79E-06
PGSC0003DMG400012813	877.595	2.0205	0.200629	10.0708	7.43E-24	1.06E-22		PGSC0003DMG400023572	116.288	-1.45555	0.290709	-5.00689	5.53E-07	1.94E-06
PGSC0003DMG400012809	608.11	2.16425	0.347395	6.22994	4.67E-10	2.27E-09		PGSC0003DMG400023622	24.7006	-1.64012	0.508991	-3.22229	0.0012717	0.00279242
PGSC0003DMG400012831	9.47768	3.66709	0.982882	3.73096	0.000190754	0.000476704		PGSC0003DMG400023619	68.9863	-1.22493	0.494061	-2.4793	0.0131641	0.0238892
PGSC0003DMG400012821	669.722	1.68242	0.187552	8.97038	2.95E-19	3.09E-18		PGSC0003DMG400023618	153.893	-1.66041	0.252398	-6.57856	4.75E-11	2.54E-10
PGSC0003DMG400012807	1637.55	1.52136	0.125158	12.1555	5.37E-34	1.42E-32		PGSC0003DMG400023561	22.6878	-1.6136	0.536776	-3.0061	0.0026462	0.00550632
PGSC0003DMG400005030	114.473	5.47107	1.53197	3.57128	0.000355247	0.000852804		PGSC0003DMG400047215	86.3818	-1.29636	0.524436	-2.47191	0.0134395	0.0243446
PGSC0003DMG400005083	57.3546	1.15314	0.364338	3.16502	0.0015507	0.00335779		PGSC0003DMG400015011	631.667	-1.15057	0.227154	-5.06513	4.08E-07	1.45E-06
PGSC0003DMG400005035	1087.46	1.19224	0.20851	5.71789	1.08E-08	4.58E-08		PGSC0003DMG400027262	416.388	-1.02613	0.152647	-6.72226	1.79E-11	9.98E-11
PGSC0003DMG400005036	1087.26	6.68383	0.29388	22.7434	1.67E-114	4.91E-112		PGSC0003DMG400027232	427.45	-1.71727	0.168706	-10.1791	2.46E-24	3.61E-23
PGSC0003DMG400005040	663.004	1.34555	0.157092	8.56536	1.08E-17	1.01E-16		PGSC0003DMG400027240	659.287	-2.89874	0.354802	-8.17002	3.08E-16	2.58E-15
PGSC0003DMG401005047	13.0466	2.71173	0.743708	3.64623	0.000266121	0.000651494		PGSC0003DMG401027271	253.743	-2.68422	0.283623	-9.46402	2.96E-21	3.60E-20
PGSC0003DMG401005074	2351.41	1.07387	0.152322	7.04999	1.79E-12	1.09E-11		PGSC0003DMG400027276	3580.25	-1.85568	0.235687	-7.87349	3.45E-15	2.63E-14
PGSC0003DMG400005078	40.2467	5.02488	0.756345	6.64364	3.06E-11	1.67E-10		PGSC0003DMG400027277	55.3758	-1.3313	0.32263	-4.12639	3.69E-05	0.000102357
PGSC0003DMG400005082	43.0725	1.59195	0.377957	4.21197	2.53E-05	7.19E-05		PGSC0003DMG402027258	122.771	-1.09804	0.279942	-3.92238	8.77E-05	0.000230666
PGSC0003DMG400024059	803.365	1.21531	0.181327	6.70228	2.05E-11	1.14E-10		PGSC0003DMG400027291	539.413	-1.09464	0.22903	-4.77946	1.76E-06	5.80E-06
PGSC0003DMG400024071	1075.32	1.59911	0.149818	10.6737	1.35E-26	2.30E-25		PGSC0003DMG400029226	29.2067	-1.51357	0.423991	-3.56982	0.000357233	0.000857277
PGSC0003DMG400024061	23.104	1.87256	0.490211	3.81991	0.000133502	0.000341968		PGSC0003DMG401012694	6.34982	-2.25513	1.03266	-2.1838	0.0289767	0.0488957
PGSC0003DMG403024074	11.4508	2.03679	0.697178	2.92148	0.00348377	0.00708689		PGSC0003DMG400012697	41.0743	-2.6285	0.406868	-6.46032	1.04E-10	5.43E-10
PGSC0003DMG400024081	4959.96	1.00739	0.182858	5.50915	3.61E-08	1.45E-07		PGSC0003DMG400012721	85.266	-1.11951	0.265195	-4.22146	2.43E-05	6.91E-05
PGSC0003DMG400018690	22.5401	2.96916	0.57912	5.12702	2.94E-07	1.06E-06		PGSC0003DMG404012723	40.709	-1.61013	0.400265	-4.02266	5.75E-05	0.000155458
PGSC0003DMG400018665	737.207	1.05464	0.143396	7.35477	1.91E-13	1.26E-12		PGSC0003DMG400012704	827.19	-1.49378	0.295407	-5.05667	4.27E-07	1.52E-06
PGSC0003DMG400018679	1308.31	1.44835	0.248285	5.83342	5.43E-09	2.37E-08		PGSC0003DMG400007621	89.479	-2.37937	0.512134	-4.64598	3.38E-06	1.08E-05
PGSC0003DMG400018672	1818.11	2.30241	0.214637	10.727	7.60E-27	1.32E-25		PGSC0003DMG400009571	913.957	-1.99607	0.179773	-11.1033	1.21E-28	2.35E-27
PGSC0003DMG400022527	121.068	1.44556	0.24355	5.93537	2.93E-09	1.32E-08		PGSC0003DMG400025586	75.6652	-1.16642	0.283205	-4.11865	3.81E-05	0.000105606
PGSC0003DMG400046044	599.477	2.27187	0.215891	10.5232	6.75E-26	1.10E-24		PGSC0003DMG400013821	1893.68	-1.03101	0.152353	-6.76727	1.31E-11	7.40E-11
PGSC0003DMG400022562	2232.28	1.06685	0.158383	6.73587	1.63E-11	9.13E-11		PGSC0003DMG400023995	1471.5	-1.1505	0.210151	-5.47461	4.38E-08	1.74E-07
PGSC0003DMG400022568	91.4729	1.98424	0.29622	6.69852	2.11E-11	1.17E-10		PGSC0003DMG400002955	13.1102	-2.45059	0.661384	-3.70525	0.000211186	0.000524503
PGSC0003DMG400022543	16.3474	5.56689	1.30625	4.26173	2.03E-05	5.83E-05		PGSC0003DMG400002958	28.5742	-1.23829	0.501888	-2.46726	0.0136153	0.0246225
PGSC0003DMG400022572	168.184	3.0256	0.283538	10.6709	1.39E-26	2.37E-25		PGSC0003DMG400002946	177.028	-1.01534	0.26822	-3.78548	0.000153412	0.000389011
PGSC0003DMG400022574	37.13	1.91277	0.504174	3.79387	0.000148315	0.000377093		PGSC0003DMG400002951	40.4793	-1.11159	0.439181	-2.53105	0.011372	0.020899
PGSC0003DMG403019589	50.2109	1.14406	0.335712	3.40785	0.000654771	0.00150977		PGSC0003DMG400002953	16.6265	-1.34001	0.537172	-2.49456	0.0126112	0.0229733
PGSC0003DMG400024377	147.015	1.12753	0.201406	5.59828	2.16E-08	8.91E-08		PGSC0003DMG400008731	6171.13	-1.67682	0.137804	-12.1681	4.60E-34	1.22E-32
PGSC0003DMG400021763	1147.46	1.2178	0.171977	7.08117	1.43E-12	8.76E-12		PGSC0003DMG400033889	932.985	-1.44251	0.132914	-10.853	1.93E-27	3.49E-26
PGSC0003DMG400016683	38.9337	1.95285	0.472603	4.13212	3.59E-05	0.00010001		PGSC0003DMG400002217	106.741	-1.50301	0.280904	-5.35061	8.77E-08	3.36E-07
PGSC0003DMG400016699	8.81063	2.46482	0.881597	2.79586	0.00517614	0.0101866		PGSC0003DMG400024391	230.139	-2.11313	0.281981	-7.49389	6.69E-14	4.59E-13
PGSC0003DMG400016697	2226.72	1.57012	0.152097	10.3231	5.54E-25	8.49E-24		PGSC0003DMG400028998	195.479	-1.37369	0.218099	-6.29848	3.01E-10	1.49E-09
PGSC0003DMG400016679	88.3348	4.47847	0.439409	10.192	2.15E-24	3.17E-23		PGSC0003DMG400012038	678.6	-2.18202	0.274078	-7.96132	1.70E-15	1.34E-14
PGSC0003DMG400005476	9.71116	4.76411	1.19053	4.00168	6.29E-05	0.000168906		PGSC0003DMG400017680	709.096	-2.17293	0.151615	-14.3319	1.38E-46	6.69E-45
PGSC0003DMG400009063	1973.93	1.81	0.15442	11.7213	9.91E-32	2.31E-30		PGSC0003DMG400006423	126.925	-1.77123	0.331912	-5.33645	9.48E-08	3.62E-07
PGSC0003DMG400014868	298.884	1.24531	0.172902	7.2024	5.92E-13	3.73E-12		PGSC0003DMG400010854	39.2988	-1.36086	0.407769	-3.33733	0.000845883	0.00191931
PGSC0003DMG400014877	534.56	1.88314	0.381491	4.93626	7.96E-07	2.74E-06		PGSC0003DMG400023119	20.1911	-1.87281	0.524911	-3.56786	0.00035991	0.000863502
PGSC0003DMG400014867	119.412	2.18809	0.368793	5.93312	2.97E-09	1.33E-08		PGSC0003DMG400011990	682.506	-1.33997	0.152608	-8.78045	1.63E-18	1.61E-17
PGSC0003DMG400006483	383.218	1.62629	0.234891	6.92359	4.40E-12	2.59E-11		PGSC0003DMG400010688	1479.87	-1.46271	0.183425	-7.97445	1.53E-15	1.20E-14
PGSC0003DMG400034096	812.672	1.11665	0.137464	8.1232	4.54E-16	3.74E-15		PGSC0003DMG402010686	102.508	-1.70875	0.260284	-6.56494	5.21E-11	2.77E-10
ENSRNA049456125	9.31391	2.50796	0.944336	2.65579	0.00791228	0.0150184		PGSC0003DMG400020992	15.9411	-2.23462	0.630869	-3.54212	0.000396922	0.000945897
PGSC0003DMG400019758	1384.35	2.47453	0.185236	13.3588	1.05E-40	3.71E-39		PGSC0003DMG400004510	9.1374	-1.80233	0.735912	-2.44911	0.0143209	0.0257692
PGSC0003DMG400022923	8.79615	1.89073	0.764094	2.47448	0.0133431	0.0241931		PGSC0003DMG401028709	530.975	-1.11813	0.153934	-7.26365	3.77E-13	2.42E-12
PGSC0003DMG400022928	14.4762	1.86575	0.621474	3.00214	0.00268089	0.00557406		PGSC0003DMG400028711	46.3197	-1.57719	0.336503	-4.68701	2.77E-06	8.95E-06
PGSC0003DMG400022917	148.655	2.08316	0.243507	8.55484	1.18E-17	1.10E-16		PGSC0003DMG400004146	10.7167	-2.42072	0.847721	-2.85556	0.0042961	0.00857743
PGSC0003DMG400018775	241.929	1.44383	0.276381	5.22407	1.75E-07	6.49E-07		PGSC0003DMG400004143	146.513	-2.21381	0.214377	-10.3267	5.34E-25	8.19E-24
ENSRNA049463888	165.046	1.32363	0.35769	3.70051	0.000215171	0.000533638		PGSC0003DMG400010572	19.1992	-1.60462	0.545687	-2.94055	0.00327633	0.00670272
PGSC0003DMG400019043	9.02989	2.71976	0.854482	3.18293	0.00145793	0.00316972		PGSC0003DMG401016933	86.6896	-1.85814	0.298792	-6.21885	5.01E-10	2.42E-09
PGSC0003DMG400005507	827.844	2.38591	0.260233	9.16833	4.80E-20	5.33E-19		PGSC0003DMG400009621	143.174	-2.15798	0.26973	-8.0005	1.24E-15	9.84E-15
PGSC0003DMG400001104	4548.9	1.22894	0.142272	8.63799	5.72E-18	5.44E-17		PGSC0003DMG400010525	1197.17	-1.26367	0.197838	-6.38739	1.69E-10	8.55E-10
PGSC0003DMG400013962	451.748	1.54276	0.209768	7.35464	1.91E-13	1.26E-12		PGSC0003DMG400010521	2672.9	-1.04681	0.1775	-5.89748	3.69E-09	1.64E-08
PGSC0003DMG400031454	79.7331	2.20056	0.416154	5.28784	1.24E-07	4.66E-07		PGSC0003DMG400007265	41.8739	-2.12609	0.37545	-5.66279	1.49E-08	6.23E-08
PGSC0003DMG400031457	380.56	3.33434	0.235088	14.1834	1.16E-45	5.38E-44		PGSC0003DMG400007263	68.4982	-1.33045	0.330913	-4.02054	5.81E-05	0.000156783
PGSC0003DMG400033929	1791.23	3.15141	0.178769	17.6284	1.49E-69	1.64E-67		PGSC0003DMG400001876	81.2362	-1.13457	0.291575	-3.89116	9.98E-05	0.000260463
PGSC0003DMG400024339	168.966	1.19806	0.196251	6.10474	1.03E-09	4.83E-09		PGSC0003DMG400001887	647.217	-1.38795	0.180026	-7.70969	1.26E-14	9.22E-14
PGSC0003DMG400024341	11.399	1.94424	0.753807	2.57923	0.00990212	0.0184165		PGSC0003DMG400020627	258.315	-1.62456	0.18408	-8.82531	1.09E-18	1.09E-17
PGSC0003DMG400019789	1034.72	1.41242	0.142601	9.9047	3.97E-23	5.40E-22		PGSC0003DMG400027916	6953.81	-2.49308	0.297775	-8.37236	5.65E-17	4.98E-16
PGSC0003DMG400009699	1434.25	3.38891	0.242245	13.9896	1.80E-44	7.79E-43		PGSC0003DMG400027911	8.21763	-1.83051	0.806261	-2.27037	0.0231849	0.0399086
PGSC0003DMG400003397	510.792	5.66957	0.680821	8.32755	8.25E-17	7.20E-16		PGSC0003DMG400027912	387.042	-1.35665	0.417218	-3.25167	0.00114731	0.00253982
PGSC0003DMG400033932	10.6696	2.56289	0.87923	2.91492	0.00355778	0.00722305		PGSC0003DMG400008703	492.264	-1.18028	0.156739	-7.53025	5.06E-14	3.51E-13
PGSC0003DMG400002066	3157.34	1.23445	0.14161	8.71721	2.85E-18	2.77E-17		PGSC0003DMG400012791	167.688	-1.38089	0.263764	-5.23534	1.65E-07	6.12E-07
PGSC0003DMG400031349	33.3413	2.56017	0.505265	5.06699	4.04E-07	1.44E-06		PGSC0003DMG400012798	161.976	-1.77749	0.413274	-4.301	1.70E-05	4.94E-05
PGSC0003DMG400031345	1783.34	1.00992	0.155445	6.49695	8.20E-11	4.29E-10		PGSC0003DMG400012800	1261.86	-1.4641	0.139376	-10.5047	8.22E-26	1.34E-24
PGSC0003DMG400018419	11.1298	2.45546	0.72462	3.38862	0.000702459	0.00161314		PGSC0003DMG400012793	66.9483	-1.80897	0.334869	-5.40204	6.59E-08	2.57E-07
PGSC0003DMG400018445	7.73398	6.35634	1.38993	4.57315	4.80E-06	1.50E-05		PGSC0003DMG400012805	30.85	-1.00182	0.441159	-2.27089	0.0231536	0.0398581
PGSC0003DMG400021784	1221.45	4.83322	0.387557	12.471	1.07E-35	3.03E-34		PGSC0003DMG400009822	1066.62	-1.99675	0.604036	-3.30568	0.000947458	0.00212784
PGSC0003DMG400021785	396.452	4.07978	0.247458	16.4868	4.57E-61	3.91E-59		PGSC0003DMG400025686	24.9529	-1.20951	0.454048	-2.66383	0.00772567	0.0146855
PGSC0003DMG400021787	59.9896	1.85063	0.475183	3.89456	9.84E-05	0.000257008		PGSC0003DMG400016590	10932.5	-1.87189	0.147236	-12.7135	4.97E-37	1.50E-35
PGSC0003DMG400021789	1610.23	1.60743	0.197261	8.14872	3.68E-16	3.05E-15		PGSC0003DMG400016576	19477.5	-1.84016	0.197095	-9.33642	9.96E-21	1.17E-19
PGSC0003DMG400021796	34.5603	1.13539	0.397761	2.85446	0.00431103	0.00860559		PGSC0003DMG402016574	18.914	-2.25164	0.563372	-3.99671	6.42E-05	0.00017218
PGSC0003DMG400021798	27.2455	1.73984	0.50655	3.43469	0.000593221	0.00137619		PGSC0003DMG400031206	225.077	-1.19138	0.190672	-6.24834	4.15E-10	2.02E-09
PGSC0003DMG400023185	189.489	2.00176	0.225067	8.89404	5.89E-19	6.03E-18		PGSC0003DMG400031205	624.222	-1.33622	0.19491	-6.85558	7.10E-12	4.11E-11
PGSC0003DMG400021694	10.9904	3.28743	0.88942	3.69615	0.000218894	0.000542165		PGSC0003DMG400031194	182.012	-2.24339	0.304607	-7.36486	1.77E-13	1.17E-12
PGSC0003DMG400021701	1660.27	2.44503	0.212316	11.516	1.10E-30	2.39E-29		PGSC0003DMG400031203	108.899	-1.13178	0.353305	-3.20342	0.00135807	0.00296834
PGSC0003DMG400016742	1100	1.94827	0.23688	8.2247	1.96E-16	1.65E-15		PGSC0003DMG400020963	34.8037	-1.04947	0.455204	-2.30548	0.0211395	0.036693
PGSC0003DMG400013983	598.075	1.38883	0.21698	6.40072	1.55E-10	7.88E-10		PGSC0003DMG400023291	124.038	-1.22497	0.33935	-3.60976	0.000306481	0.000743054
PGSC0003DMG400013982	1483.19	1.37005	0.214589	6.38452	1.72E-10	8.71E-10		PGSC0003DMG402019696	103.062	-1.74395	0.249892	-6.97881	2.98E-12	1.78E-11
PGSC0003DMG400020742	4131.15	6.12322	0.281416	21.7586	5.73E-105	1.43E-102		PGSC0003DMG400019699	49.0495	-1.11885	0.367153	-3.04737	0.00230851	0.00485389
PGSC0003DMG400030265	43.0295	1.60537	0.476587	3.36848	0.000755848	0.00172713		PGSC0003DMG400028061	1440.48	-1.0719	0.122303	-8.76427	1.88E-18	1.85E-17
PGSC0003DMG400011935	33.1171	3.79819	0.627387	6.05398	1.41E-09	6.55E-09		PGSC0003DMG400025319	1038.98	-1.27539	0.301026	-4.23683	2.27E-05	6.48E-05
PGSC0003DMG400011929	373.553	2.48755	0.202865	12.2621	1.45E-34	3.92E-33		PGSC0003DMG400023033	54.0369	-2.27807	0.412583	-5.52148	3.36E-08	1.35E-07
PGSC0003DMG400027714	1364.57	1.30243	0.163678	7.95726	1.76E-15	1.38E-14		PGSC0003DMG400002386	507.821	-1.37361	0.263398	-5.21496	1.84E-07	6.80E-07
PGSC0003DMG400020608	779.726	2.08108	0.376698	5.52454	3.30E-08	1.33E-07		PGSC0003DMG400009762	442.584	-2.64153	0.194376	-13.5898	4.60E-42	1.77E-40
PGSC0003DMG400020601	633.711	1.60637	0.135122	11.8883	1.36E-32	3.33E-31		PGSC0003DMG400024837	23.7046	-2.42966	0.540228	-4.49748	6.88E-06	2.11E-05
PGSC0003DMG400020609	9.46937	5.67388	1.42453	3.98298	6.81E-05	0.000181652		PGSC0003DMG400024853	2580.67	-1.07786	0.143814	-7.49482	6.64E-14	4.56E-13
PGSC0003DMG400022956	1112.96	2.53613	0.213675	11.8691	1.71E-32	4.15E-31		PGSC0003DMG400024820	45.2075	-2.05426	0.41595	-4.93872	7.86E-07	2.71E-06
PGSC0003DMG400022957	74.0399	1.29322	0.345768	3.74013	0.000183923	0.000460734		PGSC0003DMG400024816	18.5482	-1.54204	0.536622	-2.8736	0.00405823	0.00814967
PGSC0003DMG400022950	310.318	2.76713	0.185789	14.894	3.61E-50	2.05E-48		PGSC0003DMG400024812	7055.26	-1.76164	0.139451	-12.6327	1.39E-36	4.12E-35
PGSC0003DMG400005261	1807.27	1.29549	0.283898	4.5632	5.04E-06	1.57E-05		PGSC0003DMG400024802	1065.34	-1.10409	0.262475	-4.20646	2.59E-05	7.35E-05
PGSC0003DMG400005245	341.837	1.10172	0.161745	6.81146	9.66E-12	5.53E-11		PGSC0003DMG400024795	161.398	-1.2736	0.271933	-4.68351	2.82E-06	9.09E-06
PGSC0003DMG400008347	39.2271	3.377	0.486224	6.94535	3.78E-12	2.23E-11		PGSC0003DMG400003477	269.38	-1.26376	0.18661	-6.7722	1.27E-11	7.17E-11
PGSC0003DMG400008345	12.2504	5.13243	1.38833	3.69683	0.000218308	0.000540905		PGSC0003DMG400008614	37.1576	-1.01024	0.355742	-2.8398	0.00451411	0.00898096
PGSC0003DMG400008337	56.1148	2.75909	0.379888	7.26289	3.79E-13	2.43E-12		PGSC0003DMG400024109	2790.43	-3.7316	0.568922	-6.55907	5.41E-11	2.88E-10
PGSC0003DMG400031310	122.656	3.13994	0.269556	11.6486	2.33E-31	5.31E-30		PGSC0003DMG400024107	650.287	-1.61861	0.147838	-10.9485	6.76E-28	1.26E-26
PGSC0003DMG400018803	515.227	8.74281	0.598325	14.6121	2.35E-48	1.24E-46		PGSC0003DMG400024113	29.2725	-2.22297	0.579372	-3.83686	0.000124618	0.000320508
PGSC0003DMG400018795	31.5303	8.38674	1.30929	6.40556	1.50E-10	7.66E-10		PGSC0003DMG400024105	788.31	-1.83909	0.194647	-9.4483	3.44E-21	4.17E-20
PGSC0003DMG400010750	173.215	2.35938	0.330551	7.13773	9.49E-13	5.90E-12		PGSC0003DMG400024097	250.29	-2.0802	0.246527	-8.43801	3.23E-17	2.90E-16
PGSC0003DMG400010748	1176.25	1.69484	0.201721	8.40192	4.39E-17	3.91E-16		PGSC0003DMG400024094	82.8751	-1.51314	0.267317	-5.66047	1.51E-08	6.32E-08
PGSC0003DMG400010754	17.1549	1.44668	0.551242	2.62441	0.00867991	0.0163228		PGSC0003DMG400006373	580.191	-1.2825	0.137515	-9.32624	1.10E-20	1.28E-19
PGSC0003DMG400010751	440.62	1.363	0.187262	7.27859	3.37E-13	2.17E-12		PGSC0003DMG400005580	39.4808	-3.55491	0.525041	-6.77072	1.28E-11	7.24E-11
PGSC0003DMG400018839	111.123	2.41044	0.254365	9.47629	2.63E-21	3.22E-20		PGSC0003DMG400025067	242.23	-1.20724	0.172673	-6.99148	2.72E-12	1.63E-11
PGSC0003DMG400018840	397.112	2.71392	0.20173	13.4533	2.95E-41	1.07E-39		PGSC0003DMG402025066	1359.79	-1.0028	0.143026	-7.01128	2.36E-12	1.42E-11
PGSC0003DMG400014815	956.976	1.7608	0.166468	10.5774	3.79E-26	6.28E-25		PGSC0003DMG400025079	63.3295	-1.09375	0.301198	-3.63134	0.000281954	0.000686718
PGSC0003DMG400014823	423.365	5.84937	0.408606	14.3154	1.75E-46	8.39E-45		PGSC0003DMG400021963	155.373	-2.92379	0.323028	-9.05118	1.41E-19	1.52E-18
PGSC0003DMG400013855	257.643	2.27089	0.251327	9.03557	1.63E-19	1.74E-18		PGSC0003DMG400027562	212.137	-1.35176	0.229416	-5.89219	3.81E-09	1.69E-08
PGSC0003DMG400012020	997.381	2.92637	0.789313	3.70749	0.000209322	0.00052012		PGSC0003DMG400027541	13.1698	-1.65801	0.648452	-2.55687	0.010562	0.0195403
PGSC0003DMG400010815	1385.19	5.83121	0.253854	22.9707	9.15E-117	2.88E-114		PGSC0003DMG401027557	21.4756	-1.22873	0.473152	-2.59691	0.00940655	0.0175722
PGSC0003DMG400010814	169.874	3.45309	0.335015	10.3073	6.53E-25	9.99E-24		PGSC0003DMG402027557	7.38596	-1.9872	0.86008	-2.31049	0.0208611	0.0362549
PGSC0003DMG400010809	10658.6	3.77444	0.176551	21.3787	2.11E-101	4.69E-99		PGSC0003DMG400027536	148.955	-1.23178	0.270281	-4.55741	5.18E-06	1.61E-05
PGSC0003DMG400023012	473.566	1.22464	0.184584	6.63458	3.25E-11	1.77E-10		PGSC0003DMG400009466	13.9825	-2.79508	0.714712	-3.91079	9.20E-05	0.000241451
PGSC0003DMG400031007	1087.72	2.20917	0.187324	11.7933	4.23E-32	1.01E-30		PGSC0003DMG400009467	9.1124	-3.81977	0.977612	-3.90724	9.34E-05	0.00024473
PGSC0003DMG400031026	1112.81	1.13045	0.145161	7.78755	6.83E-15	5.11E-14		PGSC0003DMG400009484	204.944	-1.0294	0.383278	-2.68578	0.0072361	0.0138291
PGSC0003DMG400031029	556.413	1.06259	0.164301	6.46735	9.97E-11	5.19E-10		PGSC0003DMG402009485	14.4515	-1.7931	0.602437	-2.97642	0.00291635	0.00602646
PGSC0003DMG400031015	26.1138	4.33451	0.884102	4.90272	9.45E-07	3.22E-06		PGSC0003DMG400017723	109.172	-1.09907	0.238198	-4.6141	3.95E-06	1.25E-05
PGSC0003DMG400031016	358.166	1.2211	0.15238	8.01356	1.11E-15	8.89E-15		PGSC0003DMG400017721	12.2678	-1.40724	0.604173	-2.3292	0.0198484	0.0346708
PGSC0003DMG400024246	914.983	1.94348	0.178267	10.9021	1.13E-27	2.08E-26		PGSC0003DMG400027968	58.8529	-1.07608	0.363948	-2.95668	0.00310969	0.00639121
PGSC0003DMG400024248	411.884	1.38799	0.163045	8.51292	1.70E-17	1.56E-16		PGSC0003DMG400006402	122.272	-1.0006	0.361808	-2.76556	0.00568249	0.011086
PGSC0003DMG400031491	221.719	1.63352	0.200727	8.13798	4.02E-16	3.33E-15		PGSC0003DMG400030804	46.7764	-3.10983	0.437095	-7.11476	1.12E-12	6.94E-12
PGSC0003DMG400014303	62.9383	1.60579	0.467333	3.43607	0.000590224	0.00136985		PGSC0003DMG402030822	1481.52	-1.63515	0.328264	-4.9812	6.32E-07	2.20E-06
PGSC0003DMG400014305	1226.91	1.01834	0.143716	7.08579	1.38E-12	8.50E-12		PGSC0003DMG400030823	58.3519	-1.96973	0.434866	-4.52952	5.91E-06	1.82E-05
PGSC0003DMG400014310	37.1311	6.16233	0.945287	6.519	7.08E-11	3.73E-10		PGSC0003DMG401030815	325.766	-1.02912	0.170083	-6.0507	1.44E-09	6.67E-09
PGSC0003DMG400014266	1330.05	1.2428	0.193864	6.41068	1.45E-10	7.42E-10		PGSC0003DMG400030834	785.237	-1.08964	0.386718	-2.81765	0.0048376	0.00956808
PGSC0003DMG400014267	1842.74	7.68041	0.335646	22.8825	6.94E-116	2.13E-113		PGSC0003DMG400030840	257.163	-1.73069	0.242252	-7.14419	9.05E-13	5.64E-12
PGSC0003DMG400014312	1466.12	1.40597	0.179287	7.842	4.43E-15	3.37E-14		PGSC0003DMG400002129	74.992	-1.64522	0.374107	-4.39772	1.09E-05	3.26E-05
PGSC0003DMG400014315	10.872	2.80617	0.792754	3.53977	0.000400477	0.000953499		PGSC0003DMG400012895	953.366	-1.04447	0.136602	-7.64605	2.07E-14	1.49E-13
PGSC0003DMG400014324	401.2	1.05315	0.166489	6.3256	2.52E-10	1.26E-09		PGSC0003DMG400009365	125.527	-1.49167	0.424177	-3.51661	0.00043709	0.00103419
PGSC0003DMG400014327	555.513	2.49644	0.206036	12.1165	8.64E-34	2.25E-32		PGSC0003DMG400009362	245.359	-1.13516	0.175756	-6.45872	1.06E-10	5.49E-10
PGSC0003DMG400014336	232.541	1.57279	0.205603	7.64968	2.01E-14	1.45E-13		PGSC0003DMG400009360	300.129	-1.75793	0.166238	-10.5747	3.90E-26	6.46E-25
PGSC0003DMG400014293	1015.6	3.00301	0.323509	9.2826	1.65E-20	1.91E-19		PGSC0003DMG400009330	107.604	-1.20644	0.496671	-2.42905	0.0151384	0.0271096
PGSC0003DMG402014344	225.796	2.68184	0.253878	10.5635	4.40E-26	7.25E-25		PGSC0003DMG400006388	188.369	-1.26909	0.210288	-6.03503	1.59E-09	7.33E-09
PGSC0003DMG400014296	55.8283	1.40279	0.373819	3.75258	0.000175027	0.000439819		PGSC0003DMG400006395	159.551	-2.23511	0.245442	-9.10648	8.51E-20	9.30E-19
PGSC0003DMG400014345	65.9579	1.43554	0.385446	3.72435	0.000195817	0.000488887		PGSC0003DMG400006381	1782.93	-1.29187	0.172756	-7.47805	7.54E-14	5.15E-13
PGSC0003DMG400014302	24.4704	7.04545	1.24792	5.64577	1.64E-08	6.84E-08		PGSC0003DMG400004964	123.464	-1.16032	0.260211	-4.45917	8.23E-06	2.49E-05
PGSC0003DMG400036536	88.643	8.91203	1.21162	7.35547	1.90E-13	1.26E-12		PGSC0003DMG400004963	1868.94	-1.47849	0.208664	-7.08548	1.39E-12	8.51E-12
PGSC0003DMG400015794	368.288	1.01582	0.167284	6.07245	1.26E-09	5.86E-09		PGSC0003DMG400004938	1974.14	-1.34084	0.12009	-11.1653	6.03E-29	1.19E-27
PGSC0003DMG400015795	2183.51	1.12985	0.171326	6.59474	4.26E-11	2.29E-10		PGSC0003DMG400004936	305.245	-1.06324	0.199229	-5.33676	9.46E-08	3.61E-07
PGSC0003DMG400015796	8.25971	6.43833	1.45254	4.43246	9.32E-06	2.80E-05		PGSC0003DMG400004935	143.328	-1.06766	0.239373	-4.46025	8.19E-06	2.48E-05
PGSC0003DMG400015791	718.309	1.52124	0.172951	8.79581	1.42E-18	1.41E-17		PGSC0003DMG400004931	8.07236	-2.8959	0.8798	-3.29154	0.000996403	0.0022289
PGSC0003DMG400015801	33.5413	4.3667	0.7706	5.66662	1.46E-08	6.10E-08		PGSC0003DMG401004946	100.664	-1.92456	0.300428	-6.40604	1.49E-10	7.64E-10
PGSC0003DMG400015803	126.356	1.73055	0.339184	5.10209	3.36E-07	1.21E-06		PGSC0003DMG402004946	587.591	-1.41482	0.14077	-10.0506	9.13E-24	1.30E-22
PGSC0003DMG400010115	2518.39	1.41632	0.173588	8.15912	3.37E-16	2.81E-15		PGSC0003DMG400004921	21.95	-1.15612	0.506582	-2.2822	0.0224775	0.0388029
PGSC0003DMG400010119	4184.24	2.06509	0.169346	12.1945	3.33E-34	8.86E-33		PGSC0003DMG400004942	275.742	-1.42878	0.176788	-8.08186	6.38E-16	5.20E-15
PGSC0003DMG400010163	129	1.46224	0.272171	5.37251	7.76E-08	3.00E-07		PGSC0003DMG400004918	81.0442	-2.95526	0.355419	-8.31485	9.19E-17	7.98E-16
PGSC0003DMG400010165	1219.11	3.47237	0.343673	10.1037	5.32E-24	7.67E-23		PGSC0003DMG400004914	80.5713	-3.72479	1.09122	-3.41342	0.000641532	0.00148163
PGSC0003DMG400010169	195.086	4.77129	0.392053	12.17	4.49E-34	1.19E-32		PGSC0003DMG400010625	340.464	-1.55573	0.195208	-7.96959	1.59E-15	1.25E-14
PGSC0003DMG400010131	223.448	3.45999	0.374088	9.24913	2.26E-20	2.58E-19		PGSC0003DMG402010623	214.021	-1.71641	0.283433	-6.05578	1.40E-09	6.48E-09
PGSC0003DMG400010149	22.3338	1.50369	0.480383	3.13019	0.00174696	0.00375012		PGSC0003DMG400010621	30.0285	-3.07561	0.487374	-6.31057	2.78E-10	1.38E-09
PGSC0003DMG400010173	216.974	1.72251	0.300963	5.72333	1.04E-08	4.44E-08		PGSC0003DMG400010609	1898.02	-2.2322	0.189266	-11.794	4.19E-32	9.99E-31
PGSC0003DMG400010152	2818.26	1.74994	0.127643	13.7096	8.89E-43	3.52E-41		PGSC0003DMG400010607	152.598	-1.85056	0.206138	-8.97728	2.78E-19	2.91E-18
PGSC0003DMG400031043	52.0221	2.11096	0.34663	6.08995	1.13E-09	5.28E-09		PGSC0003DMG400041998	385.56	-1.35365	0.210255	-6.43815	1.21E-10	6.25E-10
PGSC0003DMG400033685	4776.79	1.10514	0.15713	7.03327	2.02E-12	1.22E-11		PGSC0003DMG400046851	304	-1.29644	0.216269	-5.99457	2.04E-09	9.32E-09
PGSC0003DMG400033687	1295.08	1.90699	0.201557	9.4613	3.04E-21	3.69E-20		PGSC0003DMG400021511	71.299	-1.8909	0.334566	-5.6518	1.59E-08	6.62E-08
PGSC0003DMG400033681	1365.14	1.66064	0.172073	9.65077	4.88E-22	6.20E-21		PGSC0003DMG400021512	222.585	-1.76373	0.260735	-6.76445	1.34E-11	7.54E-11
PGSC0003DMG400033684	5222.99	1.20178	0.164199	7.319	2.50E-13	1.63E-12		PGSC0003DMG400021517	578.599	-1.52514	0.40357	-3.77911	0.000157391	0.000398617
PGSC0003DMG400019852	94.0967	1.46749	0.384833	3.81332	0.000137111	0.000350393		PGSC0003DMG400003312	292.622	-1.24594	0.16436	-7.58058	3.44E-14	2.42E-13
PGSC0003DMG400012021	995.151	1.73594	0.164957	10.5236	6.73E-26	1.10E-24		PGSC0003DMG400007946	79.1668	-1.73395	0.268086	-6.46791	9.94E-11	5.18E-10
PGSC0003DMG401004334	592.142	1.11839	0.140395	7.966	1.64E-15	1.29E-14		PGSC0003DMG402007955	1703.15	-1.37928	0.169243	-8.14968	3.65E-16	3.03E-15
PGSC0003DMG402004334	30.3678	1.14006	0.436479	2.61196	0.00900252	0.0168778		PGSC0003DMG400007968	56.104	-1.44216	0.32632	-4.41946	9.89E-06	2.97E-05
PGSC0003DMG400004338	236.446	1.02806	0.203104	5.06178	4.15E-07	1.48E-06		PGSC0003DMG400007969	38.923	-1.02005	0.373691	-2.72965	0.00634018	0.0122502
PGSC0003DMG400004337	6.79599	6.1488	1.45253	4.23318	2.30E-05	6.58E-05		PGSC0003DMG400008013	410.139	-1.90314	0.234529	-8.11474	4.87E-16	4.00E-15
PGSC0003DMG400031731	172.76	2.05147	0.536726	3.82219	0.000132273	0.00033907		PGSC0003DMG400008018	353.75	-1.06667	0.277183	-3.84825	0.000118963	0.000307136
PGSC0003DMG400026481	93.5673	2.30846	0.447243	5.16153	2.45E-07	8.94E-07		PGSC0003DMG400007978	56.3209	-2.26636	0.37184	-6.09498	1.09E-09	5.12E-09
[truncated: 2,237 more rows]

## Sheet: DEG analysis (EL_6 h)
Up-DEG								Down-DEG
ID	baseMean	log2FoldChange	lfcSE	stat	pvalue	padj		ID	baseMean	log2FoldChange	lfcSE	stat	pvalue	padj
PGSC0003DMG400010931	223.129	1.22337	0.20137	6.07526	1.24E-09	7.46E-09		PGSC0003DMG400009771	394.472	-1.47696	0.201804	-7.31878	2.50E-13	2.10E-12
PGSC0003DMG400029099	15.7486	2.01693	0.544492	3.70424	0.000212025	0.000651418		PGSC0003DMG400026732	2263.49	-1.04931	0.0967894	-10.8412	2.20E-27	4.51E-26
PGSC0003DMG400001923	254.128	1.7971	0.167113	10.7538	5.69E-27	1.15E-25		PGSC0003DMG400025637	26.6144	-1.29543	0.45439	-2.85092	0.00435929	0.0104051
PGSC0003DMG400001913	618.678	1.19994	0.159627	7.51718	5.60E-14	4.92E-13		PGSC0003DMG400019559	31.3399	-1.49042	0.404652	-3.68322	0.000230305	0.000704098
PGSC0003DMG400001932	2148.76	1.95144	0.10755	18.1445	1.42E-73	1.88E-71		PGSC0003DMG400001915	486.134	-1.50826	0.465607	-3.23934	0.00119806	0.00321006
PGSC0003DMG400001937	265.082	3.3788	0.20059	16.8443	1.16E-63	1.01E-61		PGSC0003DMG400021882	149.782	-1.16118	0.196743	-5.90202	3.59E-09	2.07E-08
PGSC0003DMG400001939	7878.79	2.30936	0.104221	22.1583	8.67E-109	2.61E-106		PGSC0003DMG402017076	73.5458	-1.52802	0.301746	-5.06395	4.11E-07	1.86E-06
PGSC0003DMG400001942	6.28357	2.87594	0.983907	2.92298	0.00346696	0.00845428		PGSC0003DMG400024382	56.4454	-1.36746	0.342751	-3.98964	6.62E-05	0.000221132
PGSC0003DMG401017077	77.235	2.71973	0.301424	9.02297	1.83E-19	2.41E-18		PGSC0003DMG400009637	33.193	-1.56032	0.428099	-3.64477	0.000267632	0.000808693
PGSC0003DMG400026794	198.411	1.08494	0.188291	5.76203	8.31E-09	4.58E-08		PGSC0003DMG400009638	253.804	-1.36411	0.168445	-8.09825	5.58E-16	5.69E-15
PGSC0003DMG400030144	9.99465	1.91192	0.651062	2.93661	0.00331818	0.0081214		PGSC0003DMG400023239	13.6392	-2.38241	0.629755	-3.78307	0.000154905	0.000487611
PGSC0003DMG400026855	195.15	2.78608	0.263375	10.5784	3.75E-26	7.23E-25		PGSC0003DMG400023235	2044.17	-1.75459	0.448607	-3.9112	9.18E-05	0.000300293
PGSC0003DMG400011953	2737.68	1.2019	0.336975	3.56675	0.00036144	0.00107085		PGSC0003DMG401023233	146.273	-1.81748	0.237616	-7.64883	2.03E-14	1.84E-13
PGSC0003DMG400011954	998.072	4.88788	0.369505	13.2282	6.03E-40	2.20E-38		PGSC0003DMG400019068	2427.67	-2.24139	0.181196	-12.3699	3.80E-35	1.12E-33
PGSC0003DMG400011949	849.827	1.21325	0.408245	2.97187	0.00295989	0.00731167		PGSC0003DMG400025692	903.613	-2.44627	0.181208	-13.4998	1.57E-41	6.00E-40
PGSC0003DMG400020895	14.7058	2.97707	0.636649	4.67616	2.92E-06	1.18E-05		PGSC0003DMG400023215	14.8757	-1.50945	0.59852	-2.52197	0.0116699	0.0252666
PGSC0003DMG400033164	82.7329	1.95776	0.27377	7.15112	8.61E-13	6.88E-12		PGSC0003DMG400023216	29.7223	-1.7012	0.432841	-3.93032	8.48E-05	0.000279254
PGSC0003DMG400015129	31.8479	8.59124	1.22168	7.0323	2.03E-12	1.58E-11		PGSC0003DMG400021051	440.767	-1.45362	0.156051	-9.31503	1.22E-20	1.72E-19
PGSC0003DMG400015130	2021.51	3.06159	0.207526	14.7528	2.95E-49	1.49E-47		PGSC0003DMG400008796	2640	-1.03236	0.343441	-3.00594	0.00264761	0.00660229
PGSC0003DMG400014095	833.627	1.75305	0.212069	8.26641	1.38E-16	1.48E-15		PGSC0003DMG400017998	89.2528	-1.16833	0.223267	-5.23289	1.67E-07	7.90E-07
PGSC0003DMG400003427	15.9122	2.70394	0.603261	4.48221	7.39E-06	2.84E-05		PGSC0003DMG400009846	39.3747	-1.05012	0.330552	-3.17686	0.00148879	0.00391587
PGSC0003DMG400003428	10.6859	2.78978	0.783362	3.56129	0.00036903	0.00109176		PGSC0003DMG401001248	55.9743	-1.69083	0.370496	-4.56368	5.03E-06	1.97E-05
PGSC0003DMG400029237	837.246	2.61219	0.142419	18.3415	3.86E-75	5.34E-73		PGSC0003DMG402001248	53.9458	-1.72758	0.328152	-5.26457	1.41E-07	6.71E-07
PGSC0003DMG400010950	54.2843	1.57579	0.346078	4.55329	5.28E-06	2.07E-05		PGSC0003DMG400020032	94.3164	-1.73309	0.268056	-6.46541	1.01E-10	6.76E-10
PGSC0003DMG400010952	6.13736	2.0406	0.846366	2.41102	0.0159081	0.0332561		PGSC0003DMG400002412	25.5244	-1.46638	0.434927	-3.37154	0.000747483	0.00208336
PGSC0003DMG400016052	29.3207	1.08503	0.381733	2.84237	0.00447798	0.0106512		PGSC0003DMG400002414	162.112	-1.08243	0.256878	-4.21381	2.51E-05	8.96E-05
PGSC0003DMG400005595	6.64546	6.32807	1.38635	4.56457	5.01E-06	1.97E-05		PGSC0003DMG400029214	15.0911	-1.36245	0.574236	-2.37264	0.0176617	0.0364742
PGSC0003DMG400021067	32.7012	1.83608	0.410007	4.47815	7.53E-06	2.89E-05		PGSC0003DMG400008805	390.921	-2.11533	0.172663	-12.2512	1.66E-34	4.73E-33
PGSC0003DMG400021068	37.9324	1.30272	0.337952	3.85475	0.000115848	0.00037285		PGSC0003DMG400014117	12.2754	-2.19588	0.677451	-3.24138	0.00118952	0.00318927
PGSC0003DMG402021057	205.106	7.60439	0.58789	12.935	2.85E-38	9.86E-37		PGSC0003DMG400010947	16.401	-1.62891	0.564696	-2.88459	0.00391928	0.00945051
PGSC0003DMG400006737	83.5267	1.85717	0.393243	4.72271	2.33E-06	9.54E-06		PGSC0003DMG400012084	32.3684	-1.4626	0.376651	-3.88318	0.0001031	0.000334343
PGSC0003DMG400034108	25.126	1.56246	0.496531	3.14676	0.00165092	0.00429495		PGSC0003DMG400012080	19.8345	-1.38061	0.463805	-2.9767	0.00291366	0.00720527
PGSC0003DMG400024456	46.859	4.03225	0.431074	9.35396	8.44E-21	1.20E-19		PGSC0003DMG400008811	51.8688	-3.49423	0.40744	-8.57605	9.82E-18	1.15E-16
PGSC0003DMG400019104	35.0392	1.44939	0.351632	4.1219	3.76E-05	0.000130677		PGSC0003DMG400007765	102.961	-1.64132	0.280625	-5.8488	4.95E-09	2.80E-08
PGSC0003DMG400002473	13.9632	4.46872	0.874482	5.11014	3.22E-07	1.47E-06		PGSC0003DMG400007766	37.4413	-1.85998	0.367809	-5.05692	4.26E-07	1.92E-06
PGSC0003DMG400004564	42.1766	1.07487	0.319837	3.36067	0.000777523	0.0021618		PGSC0003DMG400019082	454.807	-1.7848	0.141251	-12.6356	1.34E-36	4.27E-35
PGSC0003DMG400023306	10.2289	2.39889	0.71108	3.37359	0.000741949	0.00206906		PGSC0003DMG400016095	39.2252	-1.58101	0.506878	-3.11912	0.00181394	0.00468341
PGSC0003DMG400012101	2650.03	1.30557	0.112103	11.6462	2.40E-31	5.97E-30		PGSC0003DMG400020035	30.3043	-3.95258	0.607876	-6.50227	7.91E-11	5.35E-10
PGSC0003DMG400001287	26.2833	5.84424	0.901527	6.48259	9.02E-11	6.06E-10		PGSC0003DMG400004535	12.2769	-2.34676	0.654112	-3.5877	0.000333609	0.000992839
PGSC0003DMG400033317	127.731	1.34117	0.193884	6.91738	4.60E-12	3.47E-11		PGSC0003DMG400018069	136.946	-1.16757	0.205887	-5.67091	1.42E-08	7.64E-08
PGSC0003DMG400015132	66.1108	2.3807	0.311215	7.64971	2.01E-14	1.83E-13		PGSC0003DMG400018070	20.0099	-1.40522	0.508475	-2.76359	0.00571685	0.0132581
PGSC0003DMG400022764	851.397	3.59545	0.517387	6.94925	3.67E-12	2.80E-11		PGSC0003DMG400017123	149.963	-1.50738	0.267268	-5.63995	1.70E-08	9.04E-08
PGSC0003DMG400022792	58.9787	2.30237	0.384284	5.99133	2.08E-09	1.23E-08		PGSC0003DMG400017125	152.633	-1.17076	0.240023	-4.87772	1.07E-06	4.61E-06
PGSC0003DMG400022775	11.7172	7.14861	1.28589	5.5593	2.71E-08	1.40E-07		PGSC0003DMG400020037	5.36042	-2.65487	1.0058	-2.63955	0.0083015	0.0185778
PGSC0003DMG400022781	7.28787	6.4649	1.36605	4.73256	2.22E-06	9.12E-06		PGSC0003DMG400008804	3439.69	-4.67842	0.45363	-10.3133	6.14E-25	1.11E-23
PGSC0003DMG401030252	21.7651	1.94815	0.479076	4.06648	4.77E-05	0.000163272		PGSC0003DMG400022107	11.9489	-1.51254	0.633095	-2.38912	0.0168889	0.0350316
PGSC0003DMG402009727	560.394	1.4192	0.137399	10.329	5.21E-25	9.53E-24		PGSC0003DMG400007782	8610.22	-1.53885	0.137337	-11.2049	3.86E-29	8.64E-28
PGSC0003DMG400031548	29.069	1.01654	0.381715	2.66308	0.00774294	0.0174305		PGSC0003DMG400002479	3641.5	-1.50337	0.137671	-10.92	9.25E-28	1.94E-26
PGSC0003DMG400032119	4206.05	1.36143	0.138704	9.81536	9.67E-23	1.54E-21		PGSC0003DMG400003495	3981.95	-1.5803	0.133436	-11.8432	2.34E-32	6.04E-31
PGSC0003DMG400032159	15.4367	1.1543	0.500026	2.30848	0.0209727	0.0424087		PGSC0003DMG400033858	1197.35	-1.54052	0.145775	-10.5678	4.20E-26	8.06E-25
PGSC0003DMG400032124	5750.38	1.55501	0.118285	13.1463	1.79E-39	6.40E-38		PGSC0003DMG400031696	23.6228	-1.54488	0.438972	-3.51932	0.000432655	0.00126304
PGSC0003DMG400032211	799.383	1.66559	0.214354	7.7703	7.83E-15	7.35E-14		PGSC0003DMG400022773	27.5569	-1.01094	0.400405	-2.52479	0.0115767	0.0250915
PGSC0003DMG400032130	84.4153	1.51728	0.249427	6.08306	1.18E-09	7.12E-09		PGSC0003DMG401022797	78.6347	-1.08942	0.246708	-4.41582	1.01E-05	3.80E-05
PGSC0003DMG400032131	693.963	1.0442	0.136388	7.65607	1.92E-14	1.75E-13		PGSC0003DMG400019971	4266.13	-1.04063	0.0865315	-12.026	2.59E-33	7.05E-32
PGSC0003DMG400032135	407.665	1.14821	0.137124	8.37351	5.59E-17	6.16E-16		PGSC0003DMG401009727	105.91	-1.31977	0.373258	-3.53582	0.00040651	0.00119369
PGSC0003DMG400032227	488.645	1.32792	0.127802	10.3905	2.74E-25	5.08E-24		PGSC0003DMG400032164	66.4838	-1.79537	0.295469	-6.07633	1.23E-09	7.41E-09
PGSC0003DMG400032141	166.621	2.02937	0.191058	10.6217	2.36E-26	4.57E-25		PGSC0003DMG400032182	169.598	-1.29162	0.188635	-6.8472	7.53E-12	5.55E-11
PGSC0003DMG400032190	2638.86	1.14827	0.0977564	11.7462	7.38E-32	1.87E-30		PGSC0003DMG400032183	2630.81	-1.18719	0.145014	-8.1867	2.68E-16	2.82E-15
PGSC0003DMG400032192	340.999	2.31901	0.184962	12.5378	4.64E-36	1.44E-34		PGSC0003DMG400032149	191.471	-1.74425	0.281692	-6.19204	5.94E-10	3.69E-09
PGSC0003DMG400032195	36.9745	1.29879	0.350271	3.70794	0.000208948	0.000642445		PGSC0003DMG400032202	3154.86	-1.21229	0.131419	-9.22464	2.85E-20	3.91E-19
PGSC0003DMG400032148	35.9049	2.69869	0.398574	6.77085	1.28E-11	9.25E-11		PGSC0003DMG400021346	1072	-1.42382	0.112971	-12.6034	2.02E-36	6.37E-35
PGSC0003DMG400032231	73.204	1.74567	0.311504	5.60399	2.09E-08	1.10E-07		PGSC0003DMG400021365	248.973	-1.12551	0.18843	-5.97307	2.33E-09	1.37E-08
PGSC0003DMG400032208	6.22177	4.30045	1.31587	3.26814	0.00108257	0.00292893		PGSC0003DMG400016422	9.3198	-1.85967	0.750596	-2.47759	0.0132274	0.0282013
PGSC0003DMG402003479	619.254	3.82794	0.631294	6.06364	1.33E-09	7.99E-09		PGSC0003DMG400016385	81.8126	-3.95629	0.358725	-11.0287	2.78E-28	5.95E-27
PGSC0003DMG400021343	2910.02	1.21058	0.137411	8.80988	1.25E-18	1.56E-17		PGSC0003DMG400016384	47.7942	-1.15139	0.335802	-3.42877	0.00060633	0.00172248
PGSC0003DMG400021331	118.584	2.44654	0.23951	10.2148	1.70E-24	3.02E-23		PGSC0003DMG400016431	78.9109	-1.2122	0.254953	-4.75458	1.99E-06	8.23E-06
PGSC0003DMG400021325	26.5992	5.10847	0.739422	6.90873	4.89E-12	3.67E-11		PGSC0003DMG400016381	15.8286	-2.24921	0.588887	-3.81942	0.000133765	0.000425906
PGSC0003DMG400021324	14.7972	4.57007	0.898457	5.08658	3.65E-07	1.66E-06		PGSC0003DMG401031484	24.2735	-1.82963	0.441798	-4.14132	3.45E-05	0.000120685
PGSC0003DMG400021323	1789.85	1.10367	0.110135	10.0211	1.23E-23	2.09E-22		PGSC0003DMG401010496	20.91	-1.49317	0.47409	-3.14955	0.0016352	0.00425892
PGSC0003DMG400016420	1028.66	1.05839	0.120931	8.752	2.10E-18	2.57E-17		PGSC0003DMG400010491	63.592	-1.71634	0.318558	-5.38783	7.13E-08	3.52E-07
PGSC0003DMG400016389	421.217	1.16092	0.133126	8.72045	2.77E-18	3.36E-17		PGSC0003DMG400010490	20.8978	-1.23507	0.490611	-2.5174	0.0118223	0.0255535
PGSC0003DMG400016429	8.18295	1.8368	0.730662	2.51389	0.0119409	0.02578		PGSC0003DMG400004435	37.0323	-1.60043	0.373893	-4.28046	1.87E-05	6.77E-05
PGSC0003DMG400016405	36.1586	3.64146	0.455761	7.98984	1.35E-15	1.34E-14		PGSC0003DMG401022708	32.3698	-1.50467	0.369332	-4.07404	4.62E-05	0.000158454
PGSC0003DMG400016367	3824.99	1.16252	0.0971982	11.9603	5.73E-33	1.54E-31		PGSC0003DMG402022708	521.806	-1.39008	0.134158	-10.3616	3.71E-25	6.81E-24
PGSC0003DMG400004430	46.4672	5.43769	0.636909	8.53762	1.37E-17	1.59E-16		PGSC0003DMG400013130	49.5055	-1.59544	0.340753	-4.68209	2.84E-06	1.15E-05
PGSC0003DMG400022711	1857.02	1.69236	0.130946	12.9241	3.29E-38	1.13E-36		PGSC0003DMG400013134	79.1693	-1.24615	0.299444	-4.16153	3.16E-05	0.000111105
PGSC0003DMG400008711	24.5593	2.27842	0.468051	4.86788	1.13E-06	4.83E-06		PGSC0003DMG400011716	64.5406	-2.22369	0.342625	-6.49014	8.58E-11	5.77E-10
PGSC0003DMG400011702	857.768	1.96287	0.114925	17.0795	2.11E-65	1.96E-63		PGSC0003DMG400011709	32.0067	-1.44987	0.420319	-3.44945	0.000561721	0.00160622
PGSC0003DMG400011701	40.2836	1.56844	0.350652	4.47293	7.72E-06	2.96E-05		PGSC0003DMG400011708	218.574	-1.04716	0.166902	-6.27411	3.52E-10	2.23E-09
PGSC0003DMG400011712	1332.09	1.15761	0.110573	10.4692	1.20E-25	2.25E-24		PGSC0003DMG400011707	19.8321	-2.64337	0.57853	-4.56912	4.90E-06	1.93E-05
PGSC0003DMG400030006	124.793	1.86868	0.325193	5.74639	9.12E-09	5.00E-08		PGSC0003DMG400030008	7.56924	-3.22011	0.941837	-3.41897	0.000628586	0.0017793
PGSC0003DMG400011891	4879.25	1.27075	0.148013	8.58539	9.05E-18	1.07E-16		PGSC0003DMG400016809	20.8056	-1.2215	0.484848	-2.51934	0.0117575	0.0254241
PGSC0003DMG400033931	36.7421	3.14136	0.416395	7.54418	4.55E-14	4.03E-13		PGSC0003DMG400016808	121.442	-1.21057	0.212348	-5.70086	1.19E-08	6.47E-08
PGSC0003DMG400014087	87.2947	1.0351	0.26051	3.97337	7.09E-05	0.000236074		PGSC0003DMG400006247	2070.83	-1.32724	0.131353	-10.1043	5.28E-24	9.12E-23
PGSC0003DMG400014086	25.9466	2.49334	0.475872	5.23951	1.61E-07	7.63E-07		PGSC0003DMG400001015	17.6771	-2.43226	0.60063	-4.04951	5.13E-05	0.000174586
PGSC0003DMG400014953	6.39828	2.08917	0.886919	2.35554	0.0184958	0.0379615		PGSC0003DMG400015061	174.013	-1.19711	0.192835	-6.20799	5.37E-10	3.35E-09
PGSC0003DMG400016814	299.082	1.38057	0.142778	9.66938	4.07E-22	6.27E-21		PGSC0003DMG401009595	40.3644	-1.15851	0.328809	-3.52336	0.000426115	0.00124661
PGSC0003DMG400006233	20.4598	1.82314	0.510961	3.56806	0.000359632	0.00106565		PGSC0003DMG400006516	11.9842	-3.30774	0.768261	-4.30549	1.67E-05	6.10E-05
PGSC0003DMG400025627	75.7336	2.63931	0.271092	9.73586	2.12E-22	3.31E-21		PGSC0003DMG400008611	1607.7	-1.19868	0.110255	-10.8719	1.57E-27	3.25E-26
PGSC0003DMG400025625	65.5542	3.06342	0.325429	9.41349	4.80E-21	6.94E-20		PGSC0003DMG402029058	54.972	-1.26933	0.287288	-4.41831	9.95E-06	3.76E-05
PGSC0003DMG400002337	13.7742	2.86443	0.659634	4.34246	1.41E-05	5.21E-05		PGSC0003DMG400003491	176.076	-1.95333	0.236869	-8.24645	1.63E-16	1.74E-15
PGSC0003DMG400015862	4191.15	1.1271	0.0908453	12.4068	2.40E-35	7.17E-34		PGSC0003DMG400018930	805.709	-1.49575	0.513122	-2.915	0.00355687	0.00865499
PGSC0003DMG400003257	890.378	1.19457	0.21868	5.46262	4.69E-08	2.37E-07		PGSC0003DMG400026779	4251.12	-2.62551	0.150789	-17.4118	6.71E-68	7.02E-66
PGSC0003DMG400010913	1735.63	1.02652	0.111671	9.19241	3.84E-20	5.25E-19		PGSC0003DMG400014986	26.732	-1.0716	0.426051	-2.51518	0.0118971	0.0256989
PGSC0003DMG400015998	400.74	1.78018	0.132314	13.4542	2.91E-41	1.11E-39		PGSC0003DMG400024017	1248.39	-1.18601	0.117162	-10.1228	4.38E-24	7.59E-23
PGSC0003DMG400037859	31.7317	1.88723	0.379448	4.97362	6.57E-07	2.91E-06		PGSC0003DMG400013162	80.2583	-1.40272	0.251671	-5.57364	2.49E-08	1.30E-07
PGSC0003DMG400008761	137.81	3.62977	0.258118	14.0624	6.46E-45	2.77E-43		PGSC0003DMG400004191	35.2357	-1.46151	0.419603	-3.48307	0.000495699	0.00143079
PGSC0003DMG400029063	56.3152	5.35185	0.539831	9.91393	3.62E-23	5.94E-22		PGSC0003DMG400013120	12.76	-1.31529	0.586807	-2.24143	0.0249982	0.0495565
PGSC0003DMG400017832	15.1045	1.24626	0.52407	2.37804	0.0174048	0.0360178		PGSC0003DMG400011312	32.6709	-1.24303	0.372076	-3.34079	0.000835415	0.00230868
PGSC0003DMG400017831	26.5764	1.10842	0.38983	2.84335	0.00446424	0.0106283		PGSC0003DMG400011337	541.611	-2.99287	0.239466	-12.4981	7.65E-36	2.34E-34
PGSC0003DMG400007713	94.0078	1.32617	0.259092	5.11852	3.08E-07	1.41E-06		PGSC0003DMG400011325	12.0386	-2.31386	0.652673	-3.54521	0.0003923	0.00115543
PGSC0003DMG400001209	175.424	3.99786	0.259916	15.3814	2.18E-53	1.31E-51		PGSC0003DMG400022657	32.515	-1.73361	0.410051	-4.2278	2.36E-05	8.45E-05
PGSC0003DMG400009830	475.839	1.06661	0.214755	4.96664	6.81E-07	3.01E-06		PGSC0003DMG400022676	17.9188	-1.62431	0.505142	-3.21554	0.00130199	0.00346453
PGSC0003DMG400020017	166.266	4.31154	0.604466	7.13281	9.83E-13	7.82E-12		PGSC0003DMG400022670	206.265	-1.34217	0.193918	-6.92134	4.47E-12	3.38E-11
PGSC0003DMG400040260	190.965	4.46132	0.605483	7.3682	1.73E-13	1.47E-12		PGSC0003DMG400022648	19.9232	-3.14714	0.596311	-5.27768	1.31E-07	6.27E-07
PGSC0003DMG400024016	676.778	1.98991	0.121805	16.3369	5.40E-60	4.24E-58		PGSC0003DMG400010655	2345.73	-1.25778	0.109597	-11.4764	1.73E-30	4.16E-29
PGSC0003DMG400001204	408.607	3.00249	0.174163	17.2395	1.34E-66	1.33E-64		PGSC0003DMG403010654	33.5299	-1.61832	0.396856	-4.07785	4.55E-05	0.000155987
PGSC0003DMG400011457	22.3131	2.18708	0.486114	4.49911	6.82E-06	2.64E-05		PGSC0003DMG400022859	19.4685	-1.35449	0.532637	-2.54298	0.010991	0.0239588
PGSC0003DMG400026829	4377.92	1.35567	0.0868238	15.614	5.84E-55	3.78E-53		PGSC0003DMG400022855	1404.44	-1.40728	0.126419	-11.1319	8.78E-29	1.93E-27
PGSC0003DMG400024054	355.071	1.26312	0.137579	9.18106	4.27E-20	5.81E-19		PGSC0003DMG400032097	6.79616	-3.04038	0.981092	-3.09897	0.00194192	0.00498559
PGSC0003DMG400027841	15.3065	1.2625	0.511573	2.46787	0.0135918	0.028897		PGSC0003DMG400032114	19.401	-1.53204	0.562059	-2.72576	0.0064153	0.0147132
PGSC0003DMG400027838	13.7583	1.34953	0.532346	2.53507	0.0112426	0.0244499		PGSC0003DMG400008988	12345.7	-1.24547	0.13688	-9.09896	9.12E-20	1.22E-18
PGSC0003DMG400011326	258.877	1.71522	0.180306	9.51281	1.86E-21	2.77E-20		PGSC0003DMG400009026	1640.68	-1.16873	0.137223	-8.51698	1.64E-17	1.88E-16
PGSC0003DMG400011336	690.29	1.45577	0.12878	11.3044	1.25E-29	2.88E-28		PGSC0003DMG400008997	38.1511	-1.09703	0.387201	-2.83323	0.00460807	0.0109352
PGSC0003DMG400011319	1873.17	1.54345	0.0972232	15.8754	9.39E-57	6.52E-55		PGSC0003DMG400009007	419.257	-1.15272	0.155296	-7.42275	1.15E-13	9.85E-13
PGSC0003DMG400011324	140.123	1.05883	0.230454	4.59451	4.34E-06	1.72E-05		PGSC0003DMG401009045	26.5162	-1.87425	0.416718	-4.49766	6.87E-06	2.65E-05
PGSC0003DMG400035459	7.78976	2.2405	0.787665	2.84448	0.00444841	0.0105944		PGSC0003DMG400009018	38.7618	-1.14699	0.343171	-3.34232	0.000830809	0.00229719
PGSC0003DMG400022659	10.6653	1.53565	0.658587	2.33174	0.0197145	0.0401733		PGSC0003DMG400005216	53.8289	-1.80257	0.390614	-4.61473	3.94E-06	1.57E-05
PGSC0003DMG400022677	551.135	2.41565	0.186086	12.9814	1.56E-38	5.42E-37		PGSC0003DMG400006757	56.5993	-1.65511	0.359328	-4.60612	4.10E-06	1.63E-05
PGSC0003DMG400022653	29.5694	1.18781	0.376033	3.15881	0.00158417	0.00414284		PGSC0003DMG400006759	17.2955	-1.8099	0.524881	-3.44821	0.000564319	0.00161319
PGSC0003DMG400010664	1194.88	1.1038	0.157208	7.02128	2.20E-12	1.70E-11		PGSC0003DMG400006760	165.798	-1.847	0.241201	-7.65751	1.90E-14	1.73E-13
PGSC0003DMG400010661	4099.98	1.80461	0.102348	17.6321	1.40E-69	1.57E-67		PGSC0003DMG400006769	216.673	-1.08891	0.16827	-6.47123	9.72E-11	6.52E-10
PGSC0003DMG400006276	106.336	1.68873	0.242877	6.95299	3.58E-12	2.73E-11		PGSC0003DMG400006842	402.569	-2.43931	0.207847	-11.7361	8.33E-32	2.11E-30
PGSC0003DMG400006283	5582.76	1.42666	0.0867099	16.4533	7.95E-61	6.29E-59		PGSC0003DMG400006843	543.801	-1.44371	0.162336	-8.89336	5.93E-19	7.59E-18
PGSC0003DMG400008984	48.6609	2.29599	0.330375	6.94964	3.66E-12	2.79E-11		PGSC0003DMG400006780	9.29809	-1.8588	0.698435	-2.66139	0.00778197	0.0175069
PGSC0003DMG400008985	45.8752	5.916	0.714397	8.28111	1.22E-16	1.31E-15		PGSC0003DMG400042445	465.414	-1.68797	0.193422	-8.7269	2.62E-18	3.18E-17
PGSC0003DMG402008996	100.625	1.68059	0.223604	7.51592	5.65E-14	4.97E-13		PGSC0003DMG400006781	301.106	-2.29835	0.202175	-11.3681	6.03E-30	1.41E-28
PGSC0003DMG400009033	107.266	2.40602	0.309742	7.76782	7.98E-15	7.49E-14		PGSC0003DMG400006863	1918.11	-2.17144	0.14158	-15.3371	4.32E-53	2.54E-51
PGSC0003DMG400009004	1067.04	1.71542	0.134944	12.7121	5.07E-37	1.63E-35		PGSC0003DMG400006889	42.5729	-3.18929	0.413168	-7.7191	1.17E-14	1.09E-13
PGSC0003DMG400009040	92.6508	1.93374	0.292392	6.61354	3.75E-11	2.61E-10		PGSC0003DMG400006801	914.005	-1.46515	0.120619	-12.147	5.95E-34	1.67E-32
PGSC0003DMG400009011	87.3779	2.52682	0.288288	8.76492	1.87E-18	2.30E-17		PGSC0003DMG400006802	9.90881	-1.65359	0.662558	-2.49577	0.0125685	0.0269816
PGSC0003DMG400009051	571.193	4.06797	0.159451	25.5123	1.44E-143	1.09E-140		PGSC0003DMG400006316	32.8559	-1.10928	0.390774	-2.83868	0.00453001	0.0107612
PGSC0003DMG400009021	62.0318	4.73381	0.452998	10.45	1.47E-25	2.74E-24		PGSC0003DMG400006311	500.413	-2.44928	0.195555	-12.5248	5.46E-36	1.69E-34
PGSC0003DMG400005214	174.758	1.06537	0.18295	5.8233	5.77E-09	3.24E-08		PGSC0003DMG400020979	22.717	-1.70449	0.453238	-3.76068	0.00016945	0.000529495
PGSC0003DMG400005199	3410.08	1.5349	0.0865532	17.7336	2.31E-70	2.66E-68		PGSC0003DMG400001786	27.3054	-1.30324	0.413884	-3.14881	0.00163936	0.00426865
PGSC0003DMG400005197	613.919	1.12801	0.13127	8.59305	8.47E-18	9.99E-17		PGSC0003DMG400001794	161.701	-1.63334	0.192636	-8.4789	2.27E-17	2.60E-16
PGSC0003DMG401005194	358.486	1.52309	0.161555	9.42772	4.19E-21	6.10E-20		PGSC0003DMG400031168	158.461	-2.11002	0.239827	-8.79807	1.39E-18	1.73E-17
PGSC0003DMG400005192	287.987	1.50304	0.145894	10.3023	6.88E-25	1.24E-23		PGSC0003DMG402031176	240.733	-1.19471	0.159209	-7.50407	6.19E-14	5.42E-13
PGSC0003DMG400000850	15.618	1.31909	0.511096	2.5809	0.00985435	0.0217001		PGSC0003DMG400025992	25.2234	-1.23261	0.410143	-3.00533	0.00265297	0.00661323
PGSC0003DMG400000843	66.0154	1.64658	0.266013	6.18985	6.02E-10	3.74E-09		PGSC0003DMG400025985	48.6746	-1.00314	0.355808	-2.81932	0.00481255	0.0113587
PGSC0003DMG400017958	706.399	3.02732	0.152263	19.8821	5.81E-88	1.16E-85		PGSC0003DMG400025984	249.848	-3.65863	0.221424	-16.5232	2.50E-61	2.02E-59
PGSC0003DMG401006819	256.101	1.33621	0.154973	8.6222	6.57E-18	7.81E-17		PGSC0003DMG400026027	10.9651	-2.31341	0.676199	-3.4212	0.000623451	0.00176574
PGSC0003DMG400006758	16.4163	2.87793	0.763889	3.76747	0.000164908	0.000516009		PGSC0003DMG400026025	134.857	-1.96439	0.254197	-7.72782	1.09E-14	1.02E-13
PGSC0003DMG400006764	89.7797	2.8808	0.30921	9.31666	1.20E-20	1.69E-19		PGSC0003DMG400025976	1740.11	-1.36417	0.167192	-8.15928	3.37E-16	3.52E-15
PGSC0003DMG400006765	411.253	2.16481	0.142756	15.1644	6.08E-52	3.43E-50		PGSC0003DMG401026018	75.2864	-1.09712	0.243574	-4.50424	6.66E-06	2.58E-05
PGSC0003DMG400006829	2506.24	1.01702	0.0970782	10.4763	1.11E-25	2.09E-24		PGSC0003DMG400025972	134.937	-4.18176	0.831596	-5.0286	4.94E-07	2.21E-06
PGSC0003DMG400006836	162.335	1.17037	0.176932	6.61477	3.72E-11	2.59E-10		PGSC0003DMG400025967	49.9931	-1.85541	0.374191	-4.95846	7.11E-07	3.13E-06
PGSC0003DMG400038332	88.2825	1.16018	0.272265	4.26121	2.03E-05	7.33E-05		PGSC0003DMG400027767	6.83425	-2.10573	0.858612	-2.45248	0.0141876	0.0299998
PGSC0003DMG400039083	9.50505	1.58728	0.660646	2.40261	0.0162785	0.0339268		PGSC0003DMG400017054	786.71	-1.23669	0.114635	-10.7881	3.92E-27	7.98E-26
PGSC0003DMG400006790	65.5635	1.83235	0.311808	5.87654	4.19E-09	2.39E-08		PGSC0003DMG400017053	71.6793	-1.14212	0.265962	-4.29429	1.75E-05	6.39E-05
PGSC0003DMG400006856	129.639	1.52295	0.273789	5.56249	2.66E-08	1.38E-07		PGSC0003DMG400000139	175.047	-1.94002	0.204309	-9.49551	2.19E-21	3.25E-20
PGSC0003DMG400006866	64.0352	1.35928	0.2988	4.54914	5.39E-06	2.11E-05		PGSC0003DMG400000140	287.682	-1.43361	0.173253	-8.27464	1.29E-16	1.38E-15
PGSC0003DMG400006890	68.2272	1.59449	0.294958	5.40584	6.45E-08	3.20E-07		PGSC0003DMG400000144	11.1106	-2.32558	0.776327	-2.99562	0.00273884	0.00680825
PGSC0003DMG400025246	41.0664	1.06353	0.414678	2.56472	0.0103261	0.022644		PGSC0003DMG400000146	66.5671	-1.62117	0.310361	-5.22347	1.76E-07	8.30E-07
PGSC0003DMG400025267	17.0828	2.15221	0.549324	3.91792	8.93E-05	0.000292749		PGSC0003DMG400000017	70.48	-1.25147	0.299479	-4.17882	2.93E-05	0.000103448
PGSC0003DMG400025266	98.9901	2.72692	0.266387	10.2367	1.36E-24	2.41E-23		PGSC0003DMG400000025	2121.71	-1.45644	0.116471	-12.5048	7.03E-36	2.16E-34
PGSC0003DMG400025254	103.936	1.08093	0.23432	4.61303	3.97E-06	1.58E-05		PGSC0003DMG400000045	80.5337	-1.05388	0.37214	-2.83193	0.00462675	0.0109732
PGSC0003DMG400025240	128.995	2.87583	0.29545	9.73371	2.17E-22	3.38E-21		PGSC0003DMG400000187	553.781	-1.2683	0.129878	-9.76528	1.59E-22	2.51E-21
PGSC0003DMG400025239	326.651	1.27129	0.485009	2.62116	0.00876318	0.0195173		PGSC0003DMG402000198	133.014	-3.05394	0.25635	-11.9131	1.01E-32	2.67E-31
PGSC0003DMG401006333	24.8028	1.17106	0.484729	2.41592	0.0156957	0.0328763		PGSC0003DMG400000075	2601.93	-1.50548	0.116985	-12.869	6.73E-38	2.27E-36
PGSC0003DMG400006309	28.904	5.98372	0.920021	6.50389	7.83E-11	5.30E-10		PGSC0003DMG402000076	23.4961	-1.08556	0.461141	-2.35407	0.0185689	0.0380773
PGSC0003DMG400006327	7.9118	3.61698	0.978446	3.69666	0.000218454	0.000669464		PGSC0003DMG400000079	19084.3	-1.21422	0.13001	-9.33941	9.69E-21	1.37E-19
PGSC0003DMG400028965	14.6608	7.47164	1.26368	5.91258	3.37E-09	1.94E-08		PGSC0003DMG400000204	5492.15	-1.00887	0.167633	-6.0183	1.76E-09	1.05E-08
PGSC0003DMG400028967	13.9457	7.39912	1.28255	5.76907	7.97E-09	4.42E-08		PGSC0003DMG400000205	48.6811	-2.66767	0.423342	-6.30146	2.95E-10	1.88E-09
PGSC0003DMG400028972	23.0245	8.12364	1.24179	6.5419	6.07E-11	4.15E-10		PGSC0003DMG400000207	19.6956	-1.56989	0.519038	-3.02461	0.00248956	0.0062469
PGSC0003DMG400028989	8.53931	1.9172	0.716358	2.67632	0.0074436	0.0168306		PGSC0003DMG400000208	14.8285	-2.66435	0.663998	-4.01259	6.01E-05	0.000202036
PGSC0003DMG400031127	25.1325	1.09085	0.43251	2.52214	0.0116644	0.0252575		PGSC0003DMG400000099	244.245	-1.66723	0.156472	-10.6551	1.65E-26	3.23E-25
PGSC0003DMG400031124	551.997	2.47718	0.23535	10.5255	6.59E-26	1.25E-24		PGSC0003DMG402000111	14.0366	-2.15029	0.665511	-3.23103	0.00123345	0.00329584
PGSC0003DMG400001801	320.889	1.54617	0.155158	9.96519	2.16E-23	3.59E-22		PGSC0003DMG400000226	13.614	-2.51575	0.65921	-3.8163	0.000135468	0.000430657
PGSC0003DMG400001821	7.87946	4.65777	1.22873	3.79071	0.00015022	0.000473882		PGSC0003DMG400000112	84.4558	-2.13637	0.349179	-6.11826	9.46E-10	5.76E-09
PGSC0003DMG400001823	208.984	1.9011	0.22897	8.30281	1.02E-16	1.10E-15		PGSC0003DMG400000118	1323.04	-1.37272	0.104498	-13.1364	2.04E-39	7.27E-38
PGSC0003DMG400001700	466.495	2.18097	0.158066	13.7978	2.63E-43	1.07E-41		PGSC0003DMG400000123	263.795	-1.37947	0.155428	-8.87528	6.98E-19	8.86E-18
PGSC0003DMG400001671	844.732	3.23848	0.150668	21.4942	1.77E-102	4.89E-100		PGSC0003DMG400046434	87.6535	-2.59026	0.267367	-9.68804	3.39E-22	5.25E-21
PGSC0003DMG400001674	4146.96	1.24448	0.0890907	13.9687	2.42E-44	1.02E-42		PGSC0003DMG400000244	115.728	-1.18104	0.233241	-5.0636	4.11E-07	1.86E-06
PGSC0003DMG400001703	46.9269	1.4454	0.304621	4.7449	2.09E-06	8.61E-06		PGSC0003DMG400018382	64.7085	-1.97995	0.363566	-5.44591	5.15E-08	2.59E-07
PGSC0003DMG400001690	1231.79	1.3596	0.10364	13.1185	2.58E-39	9.10E-38		PGSC0003DMG400005410	966.303	-1.71774	0.138276	-12.4225	1.97E-35	5.92E-34
PGSC0003DMG401031172	140.149	1.19167	0.210025	5.67398	1.40E-08	7.51E-08		PGSC0003DMG400005408	824.573	-1.10323	0.124004	-8.89672	5.75E-19	7.37E-18
PGSC0003DMG400031166	3047.54	1.56686	0.0967318	16.198	5.21E-59	3.90E-57		PGSC0003DMG402019457	1084.16	-1.34983	0.136624	-9.87989	5.09E-23	8.25E-22
PGSC0003DMG401026002	6.51987	4.39089	1.22998	3.56988	0.000357145	0.00105858		PGSC0003DMG400019429	48.0643	-1.32154	0.343068	-3.85212	0.000117097	0.000376695
PGSC0003DMG400026054	17.5461	2.02249	0.543149	3.72364	0.000196373	0.000606326		PGSC0003DMG402022475	839.869	-1.40925	0.140774	-10.0107	1.37E-23	2.31E-22
PGSC0003DMG400026052	211.088	1.33802	0.165626	8.07855	6.55E-16	6.65E-15		PGSC0003DMG401022475	784.669	-1.47484	0.122986	-11.9919	3.92E-33	1.06E-31
PGSC0003DMG400026041	580.287	1.04405	0.138356	7.54609	4.49E-14	3.97E-13		PGSC0003DMG400022472	2266.25	-1.5138	0.114112	-13.266	3.65E-40	1.34E-38
PGSC0003DMG400026026	3059.38	1.1176	0.0866825	12.893	4.93E-38	1.67E-36		PGSC0003DMG400028593	33.6197	-1.54234	0.4113	-3.74993	0.000176887	0.00055114
PGSC0003DMG400026023	23.1278	1.43466	0.435844	3.29169	0.00099589	0.00271422		PGSC0003DMG400028568	361.309	-1.18812	0.206893	-5.74267	9.32E-09	5.11E-08
PGSC0003DMG400026008	792.595	1.11833	0.11406	9.8048	1.07E-22	1.71E-21		PGSC0003DMG400028601	468.257	-1.23028	0.493736	-2.49178	0.0127105	0.0272437
PGSC0003DMG400026006	2249.86	1.84624	0.100975	18.2842	1.11E-74	1.50E-72		PGSC0003DMG400028584	69.6026	-3.33995	0.393481	-8.48821	2.10E-17	2.41E-16
PGSC0003DMG401025960	964.252	1.56572	0.113346	13.8136	2.11E-43	8.60E-42		PGSC0003DMG400018990	546.556	-2.48838	0.154025	-16.1556	1.04E-58	7.70E-57
PGSC0003DMG400012774	194.929	1.49852	0.256772	5.836	5.35E-09	3.02E-08		PGSC0003DMG401024737	2449.06	-1.41374	0.112235	-12.5963	2.21E-36	6.94E-35
PGSC0003DMG400012760	47.2957	1.90381	0.37152	5.12439	2.99E-07	1.37E-06		PGSC0003DMG400024690	22.9674	-2.06857	0.486757	-4.2497	2.14E-05	7.69E-05
PGSC0003DMG400012769	29.7596	2.7303	0.433418	6.29947	2.99E-10	1.91E-09		PGSC0003DMG401024691	199.52	-1.58677	0.294435	-5.38921	7.08E-08	3.49E-07
PGSC0003DMG400027781	9.8983	2.32207	0.700932	3.31283	0.000923572	0.00252996		PGSC0003DMG400024697	841.488	-1.46906	0.128308	-11.4494	2.37E-30	5.62E-29
PGSC0003DMG400027771	1772.53	1.25824	0.0954757	13.1786	1.17E-39	4.19E-38		PGSC0003DMG400024777	11.3733	-1.52225	0.656422	-2.31901	0.0203942	0.0413694
PGSC0003DMG400027766	148.057	1.15538	0.182702	6.32383	2.55E-10	1.64E-09		PGSC0003DMG400002808	23.3538	-1.23483	0.438267	-2.81753	0.00483941	0.0114155
PGSC0003DMG400000142	364.911	1.88472	0.168202	11.2051	3.85E-29	8.63E-28		PGSC0003DMG400002796	672.332	-1.32877	0.156698	-8.47976	2.26E-17	2.58E-16
PGSC0003DMG400038230	13.0143	3.31796	0.735605	4.51052	6.47E-06	2.51E-05		PGSC0003DMG402002794	271.342	-1.79354	0.190181	-9.43075	4.07E-21	5.93E-20
PGSC0003DMG400000161	118.468	1.59566	0.210122	7.59398	3.10E-14	2.77E-13		PGSC0003DMG400018280	1004.52	-1.48273	0.136469	-10.8649	1.69E-27	3.49E-26
PGSC0003DMG400000168	362.058	1.04349	0.138064	7.55798	4.09E-14	3.63E-13		PGSC0003DMG400018235	40.7824	-1.44143	0.370943	-3.88586	0.000101968	0.000331
PGSC0003DMG400000046	1419.94	1.52262	0.182267	8.35379	6.61E-17	7.24E-16		PGSC0003DMG401018223	1435.84	-1.80881	0.414016	-4.36893	1.25E-05	4.64E-05
PGSC0003DMG400000048	376.052	1.12457	0.140925	7.97992	1.46E-15	1.44E-14		PGSC0003DMG400018265	70.2247	-1.48489	0.266646	-5.56878	2.57E-08	1.33E-07
PGSC0003DMG400000180	571.414	2.07682	0.125629	16.5313	2.18E-61	1.78E-59		PGSC0003DMG400018264	163.306	-1.15747	0.267416	-4.32837	1.50E-05	5.54E-05
PGSC0003DMG400000062	30.3849	2.03175	0.402752	5.04468	4.54E-07	2.04E-06		PGSC0003DMG400018263	1091.32	-1.28417	0.11008	-11.6658	1.91E-31	4.76E-30
PGSC0003DMG400000263	26.7334	4.41661	0.641707	6.88259	5.88E-12	4.38E-11		PGSC0003DMG400018262	286.129	-1.2351	0.183552	-6.72889	1.71E-11	1.22E-10
PGSC0003DMG400000063	255.716	2.3889	0.181102	13.1909	9.90E-40	3.57E-38		PGSC0003DMG400018256	107.492	-1.28922	0.241355	-5.34159	9.21E-08	4.48E-07
PGSC0003DMG400000193	14.6869	2.57977	0.632392	4.07939	4.52E-05	0.000155009		PGSC0003DMG400020716	223.806	-1.91182	0.179308	-10.6622	1.53E-26	3.01E-25
PGSC0003DMG400000064	69.7224	1.52057	0.266385	5.70817	1.14E-08	6.21E-08		PGSC0003DMG402024871	1594.14	-1.35888	0.0957242	-14.1958	9.73E-46	4.32E-44
PGSC0003DMG400000066	1257.31	1.39408	0.149847	9.30333	1.36E-20	1.91E-19		PGSC0003DMG400024911	2527.17	-1.02833	0.115072	-8.9364	4.02E-19	5.21E-18
PGSC0003DMG402000201	168.066	1.00217	0.179542	5.5818	2.38E-08	1.24E-07		PGSC0003DMG400024891	17783.1	-1.03933	0.124082	-8.37617	5.47E-17	6.03E-16
PGSC0003DMG400000090	993.076	1.07185	0.106431	10.0708	7.44E-24	1.27E-22		PGSC0003DMG400023770	21.409	-1.73951	0.468718	-3.71122	0.000206263	0.000634856
PGSC0003DMG400000091	19.1804	1.71183	0.487712	3.50992	0.000448247	0.00130522		PGSC0003DMG400023759	39.3158	-1.13699	0.348752	-3.26017	0.00111344	0.0030045
PGSC0003DMG400000211	616.679	1.2945	0.167466	7.72994	1.08E-14	1.00E-13		PGSC0003DMG400029751	370.462	-1.00777	0.148317	-6.79474	1.09E-11	7.89E-11
PGSC0003DMG402000216	69.917	1.42411	0.306207	4.65078	3.31E-06	1.33E-05		PGSC0003DMG400029752	391.715	-1.03163	0.220276	-4.68336	2.82E-06	1.15E-05
PGSC0003DMG400000227	415.141	1.60701	0.162475	9.89084	4.56E-23	7.42E-22		PGSC0003DMG400029750	29.7369	-1.20663	0.392594	-3.07348	0.00211581	0.00538819
PGSC0003DMG400000128	1447.02	1.28078	0.110243	11.6177	3.35E-31	8.28E-30		PGSC0003DMG400029765	8.53611	-2.25843	0.787355	-2.86838	0.00412577	0.0099088
PGSC0003DMG401003285	414.351	1.72176	0.148289	11.6108	3.63E-31	8.96E-30		PGSC0003DMG400012566	437.911	-1.97013	0.165854	-11.8787	1.53E-32	3.99E-31
PGSC0003DMG400003291	2388.12	1.59271	0.0957689	16.6307	4.18E-62	3.51E-60		PGSC0003DMG400012591	3115.56	-2.11753	0.210181	-10.0748	7.14E-24	1.23E-22
PGSC0003DMG400003289	93.7295	2.49752	0.246701	10.1237	4.34E-24	7.53E-23		PGSC0003DMG400012590	4959.22	-2.72224	0.174825	-15.5712	1.14E-54	7.29E-53
PGSC0003DMG401003297	385.339	4.7848	0.203186	23.5489	1.29E-122	5.29E-120		PGSC0003DMG400012547	302.654	-2.02655	0.495563	-4.08939	4.33E-05	0.000148876
PGSC0003DMG402003297	932.283	2.46176	0.135145	18.2158	3.87E-74	5.15E-72		PGSC0003DMG400003115	274.064	-1.19283	0.169347	-7.0437	1.87E-12	1.46E-11
PGSC0003DMG400027508	430.058	1.16967	0.13329	8.77543	1.70E-18	2.10E-17		PGSC0003DMG400005102	118.495	-1.3908	0.228709	-6.0811	1.19E-09	7.20E-09
PGSC0003DMG401027528	432.418	1.55451	0.13826	11.2433	2.50E-29	5.67E-28		PGSC0003DMG400005105	39.9757	-2.81885	0.43641	-6.45917	1.05E-10	7.03E-10
PGSC0003DMG400019435	866.805	1.70676	0.220575	7.73778	1.01E-14	9.43E-14		PGSC0003DMG400025737	1684.59	-2.64903	0.169399	-15.6377	4.03E-55	2.62E-53
PGSC0003DMG400019454	6768.5	1.01592	0.143582	7.07552	1.49E-12	1.17E-11		PGSC0003DMG400025836	76.4761	-1.33066	0.268332	-4.95899	7.09E-07	3.12E-06
PGSC0003DMG400019432	399.853	1.57256	0.140337	11.2056	3.83E-29	8.59E-28		PGSC0003DMG400025935	15.2849	-1.75764	0.554152	-3.17177	0.00151513	0.00397954
PGSC0003DMG402019427	87.2888	1.21736	0.256179	4.75197	2.01E-06	8.33E-06		PGSC0003DMG400025751	1725.23	-1.15412	0.127294	-9.06656	1.23E-19	1.63E-18
PGSC0003DMG400019446	521.386	2.59013	0.192943	13.4243	4.35E-41	1.64E-39		PGSC0003DMG400025752	382.787	-1.17262	0.215542	-5.44031	5.32E-08	2.67E-07
PGSC0003DMG400022511	3669.24	1.53301	0.0995908	15.3931	1.82E-53	1.10E-51		PGSC0003DMG400025857	25.1139	-1.31972	0.442834	-2.98018	0.00288078	0.0071317
PGSC0003DMG400022502	46.5449	3.18299	0.403937	7.87992	3.28E-15	3.16E-14		PGSC0003DMG400025862	1364.98	-1.2789	0.167212	-7.64839	2.04E-14	1.85E-13
PGSC0003DMG400022500	1400.26	1.6004	0.0995202	16.0811	3.46E-58	2.52E-56		PGSC0003DMG400025771	76.4561	-1.08323	0.319553	-3.38981	0.00069941	0.00196191
PGSC0003DMG400022496	397.304	2.67842	0.152697	17.5407	7.00E-69	7.60E-67		PGSC0003DMG401025788	48.7273	-1.40285	0.300486	-4.66861	3.03E-06	1.23E-05
PGSC0003DMG400022492	170.558	1.63238	0.19384	8.42127	3.72E-17	4.16E-16		PGSC0003DMG400025804	39.1147	-1.4845	0.353707	-4.19698	2.71E-05	9.61E-05
PGSC0003DMG400028560	21.2117	1.2538	0.474973	2.63972	0.00829752	0.0185709		PGSC0003DMG401025898	13.564	-1.74403	0.570515	-3.05693	0.00223615	0.00566441
PGSC0003DMG401028565	171.806	1.0457	0.230456	4.53753	5.69E-06	2.22E-05		PGSC0003DMG400038433	136.21	-1.20939	0.201707	-5.99578	2.03E-09	1.20E-08
PGSC0003DMG402028569	34.9996	1.61194	0.356446	4.52225	6.12E-06	2.38E-05		PGSC0003DMG400025824	14.1762	-1.24497	0.535824	-2.32346	0.0201545	0.040948
PGSC0003DMG400028611	410.942	1.85947	0.13302	13.9788	2.10E-44	8.86E-43		PGSC0003DMG401025908	30.4485	-1.60963	0.437785	-3.67677	0.00023621	0.000720649
PGSC0003DMG402024737	6.16081	2.04555	0.835873	2.4472	0.0143971	0.0303887		PGSC0003DMG402025908	24.0495	-1.63566	0.492193	-3.3232	0.000889901	0.00244607
PGSC0003DMG400024689	27.9265	1.01905	0.385615	2.64266	0.00822576	0.0184244		PGSC0003DMG400025911	35.3538	-1.14312	0.422015	-2.70871	0.00675447	0.0154186
PGSC0003DMG400024693	41.024	1.73837	0.397567	4.37253	1.23E-05	4.57E-05		PGSC0003DMG400025916	13.946	-1.68882	0.561306	-3.00873	0.0026234	0.00655039
PGSC0003DMG400024699	9.9237	2.49498	0.70615	3.53321	0.000410542	0.00120432		PGSC0003DMG400025830	15.924	-1.14594	0.506195	-2.26384	0.0235842	0.0471271
PGSC0003DMG400024703	481.001	1.49039	0.164458	9.06242	1.28E-19	1.70E-18		PGSC0003DMG400025928	64.8716	-1.01352	0.271471	-3.73346	0.000188869	0.000585183
PGSC0003DMG400024749	437.478	2.35526	0.144498	16.2996	9.93E-60	7.63E-58		PGSC0003DMG400025954	1424.2	-1.47033	0.157227	-9.35167	8.63E-21	1.23E-19
PGSC0003DMG400024757	4557.32	1.29809	0.0890055	14.5843	3.53E-48	1.71E-46		PGSC0003DMG400025162	172.426	-1.26268	0.263627	-4.78964	1.67E-06	6.98E-06
PGSC0003DMG400024708	2144.88	1.18944	0.0954607	12.46	1.23E-35	3.74E-34		PGSC0003DMG400025169	210.997	-1.2967	0.187588	-6.91252	4.76E-12	3.58E-11
PGSC0003DMG400024718	6.07917	2.82314	0.965094	2.92525	0.00344179	0.00839688		PGSC0003DMG400025172	54.6802	-1.12744	0.31159	-3.61834	0.000296498	0.000890014
PGSC0003DMG400024719	2232.43	1.66079	0.107309	15.4767	4.99E-54	3.10E-52		PGSC0003DMG400000724	194.977	-1.51989	0.185141	-8.20937	2.22E-16	2.35E-15
PGSC0003DMG400024723	8302.38	1.17154	0.0926301	12.6476	1.15E-36	3.69E-35		PGSC0003DMG400000727	399.89	-1.01165	0.141061	-7.17172	7.41E-13	5.95E-12
PGSC0003DMG400024765	226.968	2.08617	0.221509	9.41801	4.60E-21	6.66E-20		PGSC0003DMG400000709	27.2852	-2.85345	0.637899	-4.47321	7.71E-06	2.95E-05
PGSC0003DMG400024725	14.8615	2.07383	0.604694	3.42955	0.000604584	0.00171848		PGSC0003DMG400000710	6.61362	-2.32177	0.871329	-2.66463	0.00770734	0.0173599
PGSC0003DMG400024772	1027.08	1.12685	0.116145	9.70208	2.95E-22	4.59E-21		PGSC0003DMG400000711	172.684	-1.88371	0.248451	-7.58182	3.41E-14	3.03E-13
PGSC0003DMG400024783	26.8952	1.6543	0.440706	3.75374	0.000174214	0.000543305		PGSC0003DMG400000717	20.1585	-1.47891	0.462865	-3.19513	0.0013977	0.0036962
PGSC0003DMG400002779	4925.26	1.2135	0.0965559	12.5679	3.17E-36	9.88E-35		PGSC0003DMG400000718	368.5	-1.5247	0.215742	-7.06725	1.58E-12	1.24E-11
PGSC0003DMG400002776	7564.77	1.00687	0.113227	8.89249	5.98E-19	7.64E-18		PGSC0003DMG401003112	47.6876	-1.04554	0.297289	-3.5169	0.000436624	0.00127372
PGSC0003DMG400002775	13.6948	2.74587	0.642924	4.27091	1.95E-05	7.04E-05		PGSC0003DMG400001668	7.56313	-2.05869	0.80384	-2.56107	0.010435	0.0228585
PGSC0003DMG400002773	369.485	1.32894	0.135588	9.80131	1.11E-22	1.77E-21		PGSC0003DMG400001614	30.4199	-2.41421	0.520582	-4.63753	3.53E-06	1.41E-05
PGSC0003DMG400002772	19.4771	7.88069	1.25025	6.3033	2.91E-10	1.86E-09		PGSC0003DMG400001631	3900.94	-1.40071	0.320266	-4.3736	1.22E-05	4.55E-05
PGSC0003DMG402002771	32.2581	1.70187	0.383156	4.44172	8.92E-06	3.40E-05		PGSC0003DMG400001620	6.19534	-2.52408	0.933815	-2.70298	0.00687208	0.0156679
PGSC0003DMG400002800	93.7327	1.34018	0.262563	5.10421	3.32E-07	1.52E-06		PGSC0003DMG400018042	38.2316	-1.817	0.380732	-4.77239	1.82E-06	7.57E-06
PGSC0003DMG400002765	2986.97	1.86869	0.10639	17.5646	4.60E-69	5.04E-67		PGSC0003DMG400018660	60.1907	-2.5109	0.335199	-7.49077	6.85E-14	5.98E-13
PGSC0003DMG400002791	136.409	1.56557	0.26613	5.88272	4.04E-09	2.31E-08		PGSC0003DMG400018658	39.6839	-1.44585	0.350858	-4.12089	3.77E-05	0.000131186
PGSC0003DMG400002790	1734.34	1.13887	0.154417	7.37529	1.64E-13	1.40E-12		PGSC0003DMG402018646	31.4669	-1.53613	0.439525	-3.49497	0.000474113	0.00137274
PGSC0003DMG400002787	150.305	2.16637	0.255927	8.46481	2.57E-17	2.92E-16		PGSC0003DMG402011297	1028.11	-2.51156	0.168126	-14.9385	1.85E-50	9.85E-49
PGSC0003DMG400002751	29.1652	1.30371	0.387688	3.36278	0.000771614	0.0021477		PGSC0003DMG400011295	3447.63	-1.08267	0.150135	-7.21135	5.54E-13	4.49E-12
PGSC0003DMG400002749	117.699	4.47433	0.320545	13.9585	2.79E-44	1.17E-42		PGSC0003DMG400011294	12.5191	-2.53957	0.657723	-3.86114	0.000112857	0.000364026
PGSC0003DMG400018276	569.027	1.37139	0.157308	8.71788	2.83E-18	3.44E-17		PGSC0003DMG400011293	6021.6	-1.19403	0.175763	-6.79341	1.10E-11	7.96E-11
PGSC0003DMG400018275	72.6879	1.30835	0.267687	4.88761	1.02E-06	4.40E-06		PGSC0003DMG400011288	21.1297	-1.12946	0.479092	-2.35751	0.0183981	0.037795
PGSC0003DMG400018232	31.9056	1.56123	0.373545	4.1795	2.92E-05	0.000103194		PGSC0003DMG401011252	18.1211	-1.54318	0.646009	-2.3888	0.0169036	0.0350551
PGSC0003DMG400020718	10.5673	1.44842	0.63561	2.27879	0.0226796	0.0454968		PGSC0003DMG400011247	95.5531	-1.28382	0.26972	-4.75985	1.94E-06	8.03E-06
PGSC0003DMG400020708	397.018	1.59558	0.23016	6.93247	4.14E-12	3.13E-11		PGSC0003DMG400040086	18.7475	-1.26257	0.490762	-2.57267	0.0100916	0.0221798
PGSC0003DMG400020710	37.1132	3.09409	0.459735	6.73016	1.69E-11	1.21E-10		PGSC0003DMG400014372	396.556	-1.13983	0.137556	-8.28627	1.17E-16	1.26E-15
PGSC0003DMG400024876	1502.35	1.42309	0.118858	11.9731	4.92E-33	1.32E-31		PGSC0003DMG400014415	14.071	-2.049	0.619603	-3.30695	0.000943189	0.00257957
PGSC0003DMG400024912	23.2196	1.03206	0.411391	2.5087	0.0121178	0.0261206		PGSC0003DMG400014386	18262.3	-1.80509	0.153633	-11.7494	7.12E-32	1.81E-30
PGSC0003DMG400024915	1782.04	1.81971	0.124629	14.601	2.77E-48	1.35E-46		PGSC0003DMG400014401	10.6042	-1.50966	0.668997	-2.2566	0.0240333	0.0479031
PGSC0003DMG400024929	1725.01	1.47755	0.0956777	15.443	8.41E-54	5.15E-52		PGSC0003DMG400025016	43.8733	-1.23991	0.34141	-3.63174	0.000281511	0.000847385
PGSC0003DMG400023787	7.39061	2.36849	0.836882	2.83014	0.00465277	0.0110285		PGSC0003DMG400024995	30.0156	-1.019	0.431756	-2.36012	0.0182692	0.0375565
PGSC0003DMG400023752	2900.08	1.54139	0.096844	15.9162	4.89E-57	3.46E-55		PGSC0003DMG400025024	231.733	-1.76917	0.276087	-6.40801	1.47E-10	9.71E-10
PGSC0003DMG400029760	9325.6	1.00859	0.088679	11.3735	5.67E-30	1.33E-28		PGSC0003DMG400025006	495.049	-1.04991	0.127094	-8.26087	1.45E-16	1.55E-15
PGSC0003DMG400029754	56.1361	1.3231	0.281044	4.70779	2.50E-06	1.02E-05		PGSC0003DMG400025007	4189.35	-2.61721	0.150832	-17.3518	1.91E-67	1.96E-65
PGSC0003DMG400029746	729.26	2.89603	0.160511	18.0426	9.02E-73	1.14E-70		PGSC0003DMG400021311	1542.52	-1.18642	0.100721	-11.7792	4.99E-32	1.27E-30
PGSC0003DMG400029745	617.299	2.76507	0.158896	17.4018	8.00E-68	8.28E-66		PGSC0003DMG400021315	45.6509	-1.05053	0.316205	-3.32231	0.000892759	0.0024532
PGSC0003DMG400029744	21.5466	2.91728	0.613269	4.75694	1.97E-06	8.14E-06		PGSC0003DMG400021248	2985.53	-1.19189	0.148153	-8.04494	8.63E-16	8.67E-15
PGSC0003DMG400029741	145.183	1.3997	0.220273	6.35438	2.09E-10	1.36E-09		PGSC0003DMG400021314	10.696	-1.53584	0.65073	-2.36018	0.0182662	0.0375543
PGSC0003DMG400012567	393.615	3.21939	0.192279	16.7433	6.33E-63	5.44E-61		PGSC0003DMG400021287	28037	-2.57065	0.157638	-16.3073	8.76E-60	6.75E-58
PGSC0003DMG400012589	566.318	4.53178	0.229462	19.7496	8.08E-87	1.56E-84		PGSC0003DMG400006721	8.35601	-2.21838	0.841315	-2.6368	0.0083692	0.0187171
PGSC0003DMG400012553	101.239	1.16077	0.236142	4.91557	8.85E-07	3.85E-06		PGSC0003DMG400021857	36.026	-1.14188	0.375974	-3.03712	0.00238847	0.00601827
PGSC0003DMG400012578	317.97	1.43048	0.173766	8.23219	1.84E-16	1.95E-15		PGSC0003DMG400013148	85.3695	-5.12089	0.484506	-10.5693	4.13E-26	7.93E-25
PGSC0003DMG400012551	128.825	1.74242	0.209739	8.3076	9.77E-17	1.06E-15		PGSC0003DMG400021684	313.679	-2.64344	0.476785	-5.5443	2.95E-08	1.52E-07
PGSC0003DMG400012577	4228.5	2.63475	0.106389	24.7652	2.13E-135	1.32E-132		PGSC0003DMG400021682	12.9961	-2.14455	0.655775	-3.27026	0.00107449	0.00291092
PGSC0003DMG400012571	654.009	1.20987	0.134976	8.96358	3.14E-19	4.09E-18		PGSC0003DMG400021680	28.0392	-2.09356	0.435135	-4.8113	1.50E-06	6.31E-06
PGSC0003DMG400033565	10.3656	3.16098	0.780149	4.05177	5.08E-05	0.000172996		PGSC0003DMG400021677	161.58	-1.28354	0.204641	-6.27218	3.56E-10	2.25E-09
PGSC0003DMG400033587	115.778	3.18174	0.260139	12.2309	2.13E-34	6.04E-33		PGSC0003DMG400022834	17.286	-1.89064	0.5652	-3.34508	0.000822574	0.00227657
PGSC0003DMG400033589	102.816	2.1896	0.316316	6.9222	4.45E-12	3.36E-11		PGSC0003DMG400005526	51.301	-4.61231	0.606684	-7.60249	2.90E-14	2.60E-13
PGSC0003DMG400033590	219.734	2.14653	0.242608	8.84771	8.93E-19	1.12E-17		PGSC0003DMG400019386	350.472	-1.22747	0.228103	-5.38119	7.40E-08	3.64E-07
PGSC0003DMG400033591	199.237	2.6769	0.243502	10.9933	4.11E-28	8.73E-27		PGSC0003DMG400019414	35.6724	-1.41886	0.362654	-3.91243	9.14E-05	0.000298817
PGSC0003DMG400010671	21.2379	1.06093	0.44689	2.37402	0.0175955	0.0363648		PGSC0003DMG400029187	17.7507	-1.09191	0.479917	-2.2752	0.0228941	0.0458911
PGSC0003DMG400010677	2714.73	1.03938	0.0967588	10.742	6.46E-27	1.30E-25		PGSC0003DMG400031511	46.1643	-2.53558	0.354714	-7.14824	8.79E-13	7.01E-12
PGSC0003DMG400010676	1888.23	1.04258	0.094095	11.0801	1.57E-28	3.41E-27		PGSC0003DMG400003243	5211.19	-3.44751	0.19006	-18.1391	1.57E-73	2.06E-71
PGSC0003DMG400003122	1202.91	1.70111	0.107277	15.8572	1.25E-56	8.63E-55		PGSC0003DMG400011764	20.2517	-1.11439	0.449904	-2.47695	0.0132511	0.0282488
PGSC0003DMG400003105	331.855	1.66498	0.148405	11.2192	3.28E-29	7.41E-28		PGSC0003DMG400011759	12.4639	-1.36628	0.569004	-2.40118	0.0163423	0.034032
PGSC0003DMG400005101	60.0542	4.17612	0.408116	10.2327	1.42E-24	2.51E-23		PGSC0003DMG400011758	84.05	-1.36953	0.248898	-5.50236	3.75E-08	1.91E-07
PGSC0003DMG400005103	308.042	4.08777	0.260255	15.7068	1.36E-55	8.93E-54		PGSC0003DMG400029162	56.4023	-3.37964	0.373441	-9.05001	1.43E-19	1.90E-18
PGSC0003DMG400025734	638.829	1.22331	0.115693	10.5737	3.94E-26	7.58E-25		PGSC0003DMG400003447	127.781	-1.28537	0.203711	-6.30979	2.79E-10	1.79E-09
PGSC0003DMG400025738	29.3068	2.57588	0.427973	6.0188	1.76E-09	1.04E-08		PGSC0003DMG400026373	232.292	-1.21414	0.158735	-7.64885	2.03E-14	1.84E-13
PGSC0003DMG400025934	92.7073	2.82665	0.27234	10.3792	3.09E-25	5.71E-24		PGSC0003DMG400024171	642.805	-1.34145	0.114645	-11.7009	1.26E-31	3.17E-30
PGSC0003DMG400025844	14.4208	6.47173	1.26759	5.10552	3.30E-07	1.51E-06		PGSC0003DMG400004398	72.7614	-1.7698	0.263007	-6.7291	1.71E-11	1.22E-10
PGSC0003DMG400034322	165.36	2.0869	0.194021	10.756	5.55E-27	1.12E-25		PGSC0003DMG400029974	22.2084	-1.6573	0.577851	-2.86804	0.00413024	0.00991839
PGSC0003DMG400025856	24.909	3.69078	0.550499	6.70442	2.02E-11	1.43E-10		PGSC0003DMG400006219	145.861	-1.18437	0.18979	-6.24042	4.36E-10	2.75E-09
PGSC0003DMG400025859	338.024	1.08899	0.14008	7.77404	7.60E-15	7.14E-14		PGSC0003DMG402008272	16.5577	-1.62847	0.52243	-3.11711	0.00182632	0.00471299
PGSC0003DMG401025764	23.6846	7.19122	1.23646	5.81598	6.03E-09	3.38E-08		PGSC0003DMG400033905	28.3085	-1.41291	0.404343	-3.49434	0.000475238	0.00137561
PGSC0003DMG400025873	8.74391	2.88593	0.854888	3.3758	0.000736019	0.00205504		PGSC0003DMG400021978	7.10082	-4.19844	1.19674	-3.50823	0.000451093	0.00131276
PGSC0003DMG400025874	45.0062	2.35294	0.38808	6.06302	1.34E-09	8.02E-09		PGSC0003DMG400023211	2465.61	-1.63189	0.0999934	-16.32	7.12E-60	5.55E-58
PGSC0003DMG400025939	21.747	4.54343	0.702361	6.4688	9.88E-11	6.62E-10		PGSC0003DMG400011943	14.2546	-2.60773	0.825934	-3.15731	0.00159229	0.00416143
PGSC0003DMG400025877	767.546	2.32166	0.150299	15.447	7.91E-54	4.87E-52		PGSC0003DMG400018934	8.96431	-2.13145	0.829512	-2.56952	0.010184	0.0223589
PGSC0003DMG400025878	111.512	1.18413	0.259377	4.5653	4.99E-06	1.96E-05		PGSC0003DMG400016828	122.144	-1.23141	0.212261	-5.80138	6.58E-09	3.68E-08
PGSC0003DMG400025879	1212.93	1.84837	0.103877	17.7937	7.90E-71	9.26E-69		PGSC0003DMG400031221	59.0727	-1.19863	0.40131	-2.98679	0.00281923	0.0069886
PGSC0003DMG400025887	1822.97	1.05377	0.149534	7.04703	1.83E-12	1.43E-11		PGSC0003DMG400011865	101.873	-1.80219	0.244222	-7.37928	1.59E-13	1.36E-12
PGSC0003DMG401025892	150.604	1.10895	0.186261	5.95375	2.62E-09	1.53E-08		PGSC0003DMG400011859	142.5	-1.45566	0.204306	-7.12491	1.04E-12	8.26E-12
PGSC0003DMG401025807	61.5433	7.67923	1.05235	7.2972	2.94E-13	2.44E-12		PGSC0003DMG400015896	15.6029	-2.21497	0.676232	-3.27545	0.00105493	0.00286359
PGSC0003DMG402025807	32.2845	8.61024	1.22435	7.03248	2.03E-12	1.58E-11		PGSC0003DMG400019121	424.298	-1.39777	0.133291	-10.4866	9.96E-26	1.88E-24
PGSC0003DMG400025897	22.1786	2.37987	0.491195	4.84506	1.27E-06	5.38E-06		PGSC0003DMG400019125	240.614	-1.4815	0.161663	-9.1641	5.00E-20	6.79E-19
PGSC0003DMG400025819	237.469	1.86402	0.181423	10.2744	9.19E-25	1.65E-23		PGSC0003DMG400019129	52.06	-1.89793	0.326687	-5.80963	6.26E-09	3.51E-08
PGSC0003DMG400025929	19.3622	2.1261	0.520774	4.08257	4.45E-05	0.000153055		PGSC0003DMG400019186	18.729	-1.34184	0.494653	-2.71269	0.00667387	0.0152618
PGSC0003DMG400025932	411.509	2.36474	0.175956	13.4394	3.55E-41	1.35E-39		PGSC0003DMG400019189	261.578	-1.66494	0.176902	-9.41166	4.88E-21	7.06E-20
PGSC0003DMG400025161	496.286	1.06274	0.119584	8.88696	6.28E-19	8.00E-18		PGSC0003DMG400019137	168.341	-1.20976	0.281068	-4.30416	1.68E-05	6.13E-05
PGSC0003DMG400025163	105.695	1.5409	0.262552	5.86891	4.39E-09	2.50E-08		PGSC0003DMG400019139	285.006	-2.39546	0.168429	-14.2224	6.66E-46	2.99E-44
PGSC0003DMG400025191	42.2911	4.76679	0.550935	8.65217	5.05E-18	6.05E-17		PGSC0003DMG400019141	366.999	-1.85962	0.249342	-7.45809	8.78E-14	7.59E-13
PGSC0003DMG402000722	316.13	1.3318	0.154588	8.61517	6.98E-18	8.29E-17		PGSC0003DMG400019146	122.844	-1.5524	0.252052	-6.15903	7.32E-10	4.51E-09
PGSC0003DMG400000728	347.829	1.39907	0.157574	8.87882	6.76E-19	8.59E-18		PGSC0003DMG400019147	141.653	-1.69467	0.215784	-7.85357	4.04E-15	3.87E-14
PGSC0003DMG400000731	615.622	2.87519	0.184408	15.5915	8.32E-55	5.37E-53		PGSC0003DMG400019150	654.673	-1.33695	0.158401	-8.44031	3.16E-17	3.57E-16
PGSC0003DMG400030959	18.7676	3.88963	0.685286	5.67593	1.38E-08	7.44E-08		PGSC0003DMG401019151	20.8735	-1.17108	0.452192	-2.58978	0.00960359	0.0211957
PGSC0003DMG400030946	1884.83	1.68659	0.111064	15.1857	4.40E-52	2.49E-50		PGSC0003DMG400019211	41.2186	-1.84271	0.344798	-5.34432	9.08E-08	4.42E-07
PGSC0003DMG400030964	26.325	2.96607	0.485632	6.10764	1.01E-09	6.15E-09		PGSC0003DMG400017610	80.7214	-1.64962	0.329671	-5.00385	5.62E-07	2.50E-06
PGSC0003DMG400030965	921.573	1.90103	0.115269	16.4921	4.18E-61	3.34E-59		PGSC0003DMG400017119	342.221	-1.09212	0.213704	-5.11045	3.21E-07	1.47E-06
PGSC0003DMG400030968	185.247	1.69968	0.261347	6.50354	7.84E-11	5.31E-10		PGSC0003DMG400008393	133.021	-1.06135	0.196535	-5.40033	6.65E-08	3.29E-07
PGSC0003DMG400030958	22.7611	1.57322	0.628404	2.50352	0.0122966	0.026467		PGSC0003DMG400008391	345.603	-1.06386	0.153225	-6.94313	3.84E-12	2.91E-11
PGSC0003DMG400001662	3807.8	1.32521	0.322281	4.11198	3.92E-05	0.000135873		PGSC0003DMG400011126	21.5671	-1.34979	0.475145	-2.8408	0.00449999	0.0106973
PGSC0003DMG400001618	2844.9	1.12391	0.0976037	11.5151	1.11E-30	2.67E-29		PGSC0003DMG400011038	25.6334	-1.16956	0.42607	-2.745	0.00605103	0.0139432
PGSC0003DMG400001656	289.572	1.34369	0.156335	8.59498	8.33E-18	9.83E-17		PGSC0003DMG400011035	523.19	-1.24089	0.143383	-8.65437	4.96E-18	5.94E-17
PGSC0003DMG400001655	91.0276	1.2627	0.234953	5.37427	7.69E-08	3.78E-07		PGSC0003DMG400011093	213.758	-1.12252	0.202027	-5.55626	2.76E-08	1.43E-07
PGSC0003DMG400001615	77.3551	1.28982	0.243402	5.29913	1.16E-07	5.61E-07		PGSC0003DMG400011080	25.2094	-1.8412	0.462916	-3.97739	6.97E-05	0.000232455
PGSC0003DMG400001646	142.1	1.94255	0.322147	6.03001	1.64E-09	9.77E-09		PGSC0003DMG400011079	16.7449	-1.65766	0.507624	-3.26553	0.00109259	0.00295254
PGSC0003DMG400001639	188.567	2.42397	0.209152	11.5895	4.66E-31	1.14E-29		PGSC0003DMG400011072	73.5157	-2.71752	0.290703	-9.34809	8.92E-21	1.27E-19
PGSC0003DMG400001632	1183.31	1.38425	0.103289	13.4018	5.90E-41	2.21E-39		PGSC0003DMG402010991	1740.42	-1.69176	0.151322	-11.1799	5.11E-29	1.14E-27
PGSC0003DMG400001628	532.755	1.14959	0.121967	9.4254	4.28E-21	6.23E-20		PGSC0003DMG400010995	94.6223	-1.36709	0.229359	-5.96045	2.52E-09	1.47E-08
PGSC0003DMG400001627	82.9514	2.20529	0.282675	7.80149	6.12E-15	5.77E-14		PGSC0003DMG400039685	218.557	-1.20131	0.176279	-6.81486	9.44E-12	6.89E-11
PGSC0003DMG400001624	19.4001	3.5918	0.613597	5.85368	4.81E-09	2.73E-08		PGSC0003DMG401010991	28.5694	-1.78864	0.413926	-4.32116	1.55E-05	5.71E-05
PGSC0003DMG400001622	6.79729	3.00237	0.935341	3.20992	0.00132772	0.00352613		PGSC0003DMG400011052	95.3691	-1.03544	0.266144	-3.89053	0.000100024	0.000325449
PGSC0003DMG400006179	2469.76	1.4637	0.169984	8.6108	7.26E-18	8.61E-17		PGSC0003DMG400010987	54.2	-1.43155	0.299299	-4.78301	1.73E-06	7.20E-06
PGSC0003DMG402006195	504.65	2.04238	0.13917	14.6755	9.26E-49	4.56E-47		PGSC0003DMG400011048	32.9839	-1.37688	0.361186	-3.81211	0.000137784	0.000437545
PGSC0003DMG400006169	356.14	1.48473	0.148528	9.99628	1.58E-23	2.65E-22		PGSC0003DMG400011046	321.715	-1.89991	0.159071	-11.9438	6.99E-33	1.87E-31
PGSC0003DMG400018637	666.016	2.20634	0.122477	18.0143	1.51E-72	1.87E-70		PGSC0003DMG400028186	13.4629	-1.62913	0.623737	-2.61189	0.0090044	0.0200089
PGSC0003DMG400018635	516.761	1.90581	0.172106	11.0735	1.69E-28	3.66E-27		PGSC0003DMG402028184	335.78	-1.0886	0.142762	-7.62526	2.44E-14	2.20E-13
PGSC0003DMG400018651	1281.59	1.70154	0.164255	10.3591	3.80E-25	6.98E-24		PGSC0003DMG401028184	847.093	-1.02244	0.1107	-9.2361	2.56E-20	3.53E-19
PGSC0003DMG400018641	3873.9	1.01486	0.115946	8.75294	2.08E-18	2.55E-17		PGSC0003DMG400028295	59.2513	-1.05388	0.296143	-3.5587	0.000372693	0.00110132
PGSC0003DMG400014678	203.319	1.4921	0.229824	6.49235	8.45E-11	5.70E-10		PGSC0003DMG400028267	54.7401	-1.51651	0.374189	-4.0528	5.06E-05	0.00017229
PGSC0003DMG401014665	151.99	1.01061	0.236658	4.27034	1.95E-05	7.06E-05		PGSC0003DMG400028259	22.4533	-2.27838	0.511601	-4.45343	8.45E-06	3.23E-05
PGSC0003DMG400011266	76.7764	1.13808	0.26983	4.21777	2.47E-05	8.81E-05		PGSC0003DMG400028257	155.041	-1.36135	0.18839	-7.22622	4.97E-13	4.04E-12
PGSC0003DMG400011261	7.87227	3.25678	0.888546	3.66529	0.000247054	0.00075094		PGSC0003DMG400028166	74.0396	-1.51433	0.271711	-5.57332	2.50E-08	1.30E-07
PGSC0003DMG400011255	394.2	1.13202	0.14589	7.75943	8.53E-15	8.00E-14		PGSC0003DMG401028252	136.644	-1.35212	0.274397	-4.92759	8.33E-07	3.63E-06
PGSC0003DMG400011254	25.5082	2.59249	0.483414	5.36288	8.19E-08	4.01E-07		PGSC0003DMG401028242	193.289	-1.87889	0.19537	-9.61708	6.77E-22	1.04E-20
PGSC0003DMG400011251	13.486	7.35257	1.29435	5.68052	1.34E-08	7.25E-08		PGSC0003DMG400028236	25.3171	-2.24533	0.460309	-4.87788	1.07E-06	4.61E-06
PGSC0003DMG400011278	559.967	1.20649	0.169906	7.10095	1.24E-12	9.79E-12		PGSC0003DMG400028144	158.476	-1.14929	0.273372	-4.20411	2.62E-05	9.34E-05
PGSC0003DMG400011250	35.3596	1.18423	0.35411	3.34425	0.000825046	0.00228279		PGSC0003DMG400028143	184.184	-1.14391	0.177241	-6.45398	1.09E-10	7.27E-10
PGSC0003DMG400011249	58.8263	2.17764	0.300849	7.23831	4.54E-13	3.72E-12		PGSC0003DMG400028120	99.269	-1.30458	0.233202	-5.59419	2.22E-08	1.16E-07
PGSC0003DMG400011246	1592.28	2.51446	0.0981846	25.6095	1.20E-144	9.43E-142		PGSC0003DMG401028118	146.488	-1.15183	0.186968	-6.16057	7.25E-10	4.47E-09
PGSC0003DMG400011245	271.425	1.1528	0.150935	7.63772	2.21E-14	2.00E-13		PGSC0003DMG400028102	335.052	-1.20207	0.163297	-7.36123	1.82E-13	1.54E-12
PGSC0003DMG400011243	10.036	2.86821	0.769088	3.72937	0.000191961	0.000593865		PGSC0003DMG400028098	252.319	-1.5895	0.21497	-7.39409	1.42E-13	1.22E-12
PGSC0003DMG400014405	934.954	1.35213	0.18404	7.34697	2.03E-13	1.71E-12		PGSC0003DMG400028191	61.675	-1.42647	0.29564	-4.82503	1.40E-06	5.91E-06
PGSC0003DMG400014379	285.478	1.32132	0.205469	6.43076	1.27E-10	8.41E-10		PGSC0003DMG400028190	29.246	-1.13052	0.409613	-2.75997	0.00578074	0.0133835
PGSC0003DMG400014390	117.336	1.66383	0.208552	7.978	1.49E-15	1.47E-14		PGSC0003DMG400033171	42.1147	-1.07546	0.355545	-3.02482	0.00248779	0.00624398
PGSC0003DMG400014431	7630.15	1.02676	0.085947	11.9464	6.78E-33	1.81E-31		PGSC0003DMG400023694	11.3601	-2.75205	0.807171	-3.4095	0.000650828	0.00183871
PGSC0003DMG400025015	2711.79	1.42186	0.0932134	15.2538	1.55E-52	8.95E-51		PGSC0003DMG400039791	54.4463	-2.41201	0.331013	-7.28676	3.17E-13	2.63E-12
PGSC0003DMG400025022	51.5573	1.19871	0.307782	3.89468	9.83E-05	0.00032028		PGSC0003DMG400037844	275.885	-2.41282	0.160794	-15.0056	6.74E-51	3.67E-49
PGSC0003DMG400024998	9.40757	3.00712	0.850855	3.53423	0.000408959	0.00120036		PGSC0003DMG401023679	192.191	-1.03729	0.226947	-4.57065	4.86E-06	1.91E-05
PGSC0003DMG400025030	328.726	1.61657	0.142072	11.3785	5.35E-30	1.26E-28		PGSC0003DMG400023681	21.874	-1.50827	0.443047	-3.40432	0.000663299	0.00186982
PGSC0003DMG400025038	88.3963	1.43777	0.243989	5.89277	3.80E-09	2.18E-08		PGSC0003DMG400023732	56.7452	-1.21726	0.346697	-3.51101	0.000446403	0.0013004
PGSC0003DMG400021265	49.5185	1.69802	0.3813	4.45325	8.46E-06	3.23E-05		PGSC0003DMG400029849	6.75559	-2.6724	0.922189	-2.89789	0.00375686	0.00910167
PGSC0003DMG400021264	1543.1	2.31371	0.109924	21.0482	2.37E-98	6.01E-96		PGSC0003DMG400008155	25.3368	-1.44676	0.427963	-3.38057	0.000723365	0.00202301
PGSC0003DMG401021297	95.3546	1.14121	0.216938	5.26055	1.44E-07	6.85E-07		PGSC0003DMG400008128	41.0072	-1.01306	0.348105	-2.91021	0.00361182	0.00877932
PGSC0003DMG402021297	65.2801	1.1253	0.256257	4.39128	1.13E-05	4.23E-05		PGSC0003DMG400008160	16.5804	-1.91906	0.56306	-3.40827	0.000653767	0.00184625
PGSC0003DMG400021292	49.2646	2.11988	0.348282	6.08669	1.15E-09	6.97E-09		PGSC0003DMG402008136	11.3087	-1.51368	0.655611	-2.30881	0.0209542	0.0423796
PGSC0003DMG400010557	28.9691	8.45406	1.22967	6.87506	6.20E-12	4.60E-11		PGSC0003DMG403008136	7.46627	-1.82152	0.770353	-2.36453	0.0180531	0.0371756
PGSC0003DMG402010558	2133.1	1.10457	0.101147	10.9204	9.21E-28	1.93E-26		PGSC0003DMG400008137	97.3626	-1.66743	0.376644	-4.42708	9.55E-06	3.62E-05
PGSC0003DMG400021865	522.954	1.33555	0.1246	10.7187	8.32E-27	1.66E-25		PGSC0003DMG400008183	1312.89	-1.25759	0.117197	-10.7306	7.31E-27	1.46E-25
PGSC0003DMG400021686	84.2275	2.24902	0.279653	8.04217	8.83E-16	8.85E-15		PGSC0003DMG400011433	136.578	-1.28002	0.200522	-6.38343	1.73E-10	1.13E-09
PGSC0003DMG400021683	58.5242	2.18929	0.440355	4.97164	6.64E-07	2.93E-06		PGSC0003DMG401011427	76.218	-1.07166	0.244522	-4.38269	1.17E-05	4.38E-05
PGSC0003DMG400021663	917.909	1.17604	0.129426	9.08657	1.02E-19	1.37E-18		PGSC0003DMG400007180	575.321	-2.0057	0.184487	-10.8718	1.57E-27	3.25E-26
PGSC0003DMG400022815	70.1132	3.71813	0.360269	10.3204	5.70E-25	1.04E-23		PGSC0003DMG400007181	19.4803	-1.56664	0.520327	-3.01088	0.00260494	0.00650855
PGSC0003DMG400022823	392.476	2.79971	0.159649	17.5367	7.52E-69	8.12E-67		PGSC0003DMG400007201	10588.7	-1.16302	0.12515	-9.29305	1.50E-20	2.10E-19
PGSC0003DMG400022808	67.1518	1.62574	0.325027	5.00185	5.68E-07	2.53E-06		PGSC0003DMG400007188	2034.71	-1.951	0.385597	-5.05969	4.20E-07	1.90E-06
PGSC0003DMG400010821	618.107	2.51893	0.159153	15.827	2.03E-56	1.38E-54		PGSC0003DMG400007190	6.58077	-2.98676	1.03185	-2.89455	0.00379701	0.00919177
PGSC0003DMG402010824	221.895	1.27769	0.157311	8.1221	4.58E-16	4.72E-15		PGSC0003DMG400013293	14.7689	-1.60069	0.55565	-2.88075	0.00396734	0.00955515
PGSC0003DMG400010819	264.856	2.5883	0.190079	13.617	3.17E-42	1.25E-40		PGSC0003DMG400013291	79.1143	-1.04569	0.254258	-4.11272	3.91E-05	0.000135479
PGSC0003DMG400018886	14.8658	1.4978	0.537524	2.78647	0.0053285	0.0124404		PGSC0003DMG400013290	398.875	-1.1006	0.137876	-7.98254	1.43E-15	1.42E-14
PGSC0003DMG400018877	332.716	1.81656	0.238678	7.61095	2.72E-14	2.45E-13		PGSC0003DMG400013337	215.645	-1.1747	0.179996	-6.52625	6.74E-11	4.59E-10
PGSC0003DMG400019881	83.8765	2.37788	0.282198	8.42627	3.57E-17	4.00E-16		PGSC0003DMG400015685	30.8546	-2.89196	0.447284	-6.46561	1.01E-10	6.75E-10
PGSC0003DMG400019402	92.2605	1.01201	0.224789	4.50203	6.73E-06	2.60E-05		PGSC0003DMG402016112	526.708	-1.42463	0.20982	-6.78978	1.12E-11	8.16E-11
PGSC0003DMG400019408	68.3788	3.27502	0.321754	10.1786	2.47E-24	4.34E-23		PGSC0003DMG400016190	48.3367	-1.29942	0.31652	-4.10532	4.04E-05	0.00013956
PGSC0003DMG400019410	15.4732	1.6569	0.526766	3.14542	0.00165849	0.004313		PGSC0003DMG400016122	307.696	-2.41488	0.237197	-10.1809	2.41E-24	4.24E-23
PGSC0003DMG400019413	23.489	1.18291	0.409748	2.88692	0.00389038	0.00938743		PGSC0003DMG400016129	782.453	-1.47602	0.376271	-3.92276	8.75E-05	0.000287571
PGSC0003DMG400021076	560.755	1.33791	0.190618	7.01881	2.24E-12	1.73E-11		PGSC0003DMG400016145	68.7168	-1.99008	0.440022	-4.52267	6.11E-06	2.37E-05
PGSC0003DMG400012838	282.698	4.70048	0.269979	17.4105	6.86E-68	7.15E-66		PGSC0003DMG400016156	16.8866	-1.27073	0.556312	-2.2842	0.0223601	0.0449392
PGSC0003DMG400012087	9.48549	3.25898	0.806696	4.03991	5.35E-05	0.000181375		PGSC0003DMG400016167	5.0986	-2.18313	0.974738	-2.23971	0.02511	0.0497446
PGSC0003DMG400017824	391.384	1.15973	0.134994	8.59093	8.63E-18	1.02E-16		PGSC0003DMG400016179	210.059	-3.2788	0.226541	-14.4733	1.79E-47	8.44E-46
PGSC0003DMG400006506	365.454	1.7112	0.155405	11.0113	3.37E-28	7.18E-27		PGSC0003DMG400016249	833.202	-1.78277	0.407738	-4.37234	1.23E-05	4.57E-05
PGSC0003DMG400025700	1007.07	1.19689	0.108304	11.0512	2.16E-28	4.67E-27		PGSC0003DMG400027332	6.93422	-2.70328	0.935021	-2.89114	0.00383845	0.00927766
PGSC0003DMG400005284	283.706	3.46563	0.209718	16.5252	2.42E-61	1.96E-59		PGSC0003DMG400027327	2225.42	-1.03818	0.106509	-9.74736	1.89E-22	2.96E-21
PGSC0003DMG400004396	20.37	1.76728	0.456591	3.87059	0.000108571	0.000351085		PGSC0003DMG400027321	1869.73	-1.02415	0.124475	-8.22773	1.91E-16	2.02E-15
PGSC0003DMG400010509	147.543	1.22942	0.194676	6.3152	2.70E-10	1.73E-09		PGSC0003DMG400027340	133.684	-1.49802	0.298637	-5.01619	5.27E-07	2.36E-06
PGSC0003DMG400024120	226.448	3.54203	0.255886	13.8422	1.42E-43	5.80E-42		PGSC0003DMG400027313	112.193	-1.26229	0.218825	-5.76847	8.00E-09	4.43E-08
PGSC0003DMG400019944	220.602	1.6518	0.214991	7.68308	1.55E-14	1.43E-13		PGSC0003DMG400019493	14.7968	-1.9052	0.579912	-3.28533	0.00101864	0.00277059
PGSC0003DMG400023264	206.734	1.88621	0.182015	10.3629	3.66E-25	6.73E-24		PGSC0003DMG400023979	99.174	-1.19427	0.274108	-4.35691	1.32E-05	4.89E-05
PGSC0003DMG400006214	472.288	3.00289	0.182196	16.4817	4.97E-61	3.95E-59		PGSC0003DMG400001985	12439.9	-1.10912	0.11471	-9.66888	4.09E-22	6.30E-21
PGSC0003DMG400008242	64.4633	9.6083	1.20577	7.9686	1.60E-15	1.58E-14		PGSC0003DMG400000997	291.416	-2.07631	0.574941	-3.61134	0.000304614	0.00091264
PGSC0003DMG400008256	132.512	1.53273	0.206052	7.43854	1.02E-13	8.77E-13		PGSC0003DMG400000988	165.791	-1.78153	0.188861	-9.43303	3.98E-21	5.80E-20
PGSC0003DMG400008267	305.088	1.39732	0.153193	9.12131	7.42E-20	9.99E-19		PGSC0003DMG400028694	763.081	-1.00192	0.153764	-6.51594	7.22E-11	4.91E-10
PGSC0003DMG400033911	1470.44	1.03089	0.0960575	10.732	7.20E-27	1.44E-25		PGSC0003DMG400028678	44.6307	-1.28267	0.325339	-3.94255	8.06E-05	0.000266237
PGSC0003DMG400007731	1157.49	1.69585	0.106728	15.8894	7.50E-57	5.27E-55		PGSC0003DMG400003974	114.588	-1.42313	0.214423	-6.63703	3.20E-11	2.24E-10
PGSC0003DMG400025731	1796.08	1.42254	0.0960223	14.8147	1.18E-49	6.05E-48		PGSC0003DMG400003972	25.5396	-1.12296	0.417406	-2.69034	0.0071379	0.0162145
PGSC0003DMG400026671	2449.03	2.12038	0.13201	16.0623	4.69E-58	3.39E-56		PGSC0003DMG400003965	32.9001	-1.21174	0.372533	-3.2527	0.00114312	0.00307653
PGSC0003DMG400004437	124.686	1.4242	0.238409	5.97378	2.32E-09	1.36E-08		PGSC0003DMG401009228	9.59464	-2.47414	0.752443	-3.28815	0.00100849	0.00274662
PGSC0003DMG400021944	113.966	3.29016	0.264217	12.4525	1.36E-35	4.11E-34		PGSC0003DMG400033945	50.8031	-1.7365	0.308168	-5.63492	1.75E-08	9.30E-08
PGSC0003DMG400021945	143.723	3.02627	0.250277	12.0917	1.17E-33	3.24E-32		PGSC0003DMG402000895	507.147	-1.82456	0.18846	-9.6814	3.62E-22	5.59E-21
PGSC0003DMG400023210	11.7946	4.22213	0.879454	4.80085	1.58E-06	6.63E-06		PGSC0003DMG400014033	11.0393	-1.996	0.69228	-2.88322	0.0039363	0.00948709
PGSC0003DMG400023205	5.72672	3.102	1.0055	3.08502	0.00203535	0.00520202		PGSC0003DMG400027611	48.2756	-2.05953	0.340116	-6.05538	1.40E-09	8.40E-09
PGSC0003DMG400026718	2335.25	1.02114	0.10538	9.69012	3.32E-22	5.14E-21		PGSC0003DMG400013929	302.996	-2.52074	0.25758	-9.78627	1.29E-22	2.05E-21
PGSC0003DMG400027702	539.289	1.07276	0.13509	7.94105	2.00E-15	1.96E-14		PGSC0003DMG400013938	85.9353	-1.00792	0.246444	-4.08985	4.32E-05	0.000148628
PGSC0003DMG400027703	600.338	1.20211	0.143921	8.35258	6.68E-17	7.30E-16		PGSC0003DMG400009273	21.4043	-1.79658	0.562207	-3.19559	0.00139545	0.00369215
PGSC0003DMG400031230	549.293	1.21607	0.120705	10.0748	7.14E-24	1.23E-22		PGSC0003DMG400031411	38.4942	-2.89273	0.441259	-6.55564	5.54E-11	3.80E-10
PGSC0003DMG400015889	14.4634	4.18996	0.805783	5.19987	1.99E-07	9.37E-07		PGSC0003DMG400016101	3038.54	-1.3523	0.142478	-9.49131	2.28E-21	3.38E-20
PGSC0003DMG400019119	89.5792	2.79199	0.356076	7.84099	4.47E-15	4.25E-14		PGSC0003DMG402025647	489.185	-1.50125	0.138398	-10.8473	2.05E-27	4.22E-26
PGSC0003DMG400019120	460.564	10.0014	0.844762	11.8393	2.45E-32	6.32E-31		PGSC0003DMG400027809	1335.22	-1.08435	0.121368	-8.93437	4.09E-19	5.29E-18
PGSC0003DMG400019131	4673.87	1.05259	0.115367	9.12386	7.25E-20	9.76E-19		PGSC0003DMG400017807	21.2506	-2.85969	0.546837	-5.22952	1.70E-07	8.04E-07
PGSC0003DMG400019190	79.7624	1.74843	0.267434	6.53781	6.24E-11	4.26E-10		PGSC0003DMG400007590	14.4859	-1.19486	0.531049	-2.25001	0.0244485	0.0486267
PGSC0003DMG400019201	486.757	1.5423	0.127866	12.0618	1.68E-33	4.60E-32		PGSC0003DMG400006667	225.766	-1.19172	0.168102	-7.08929	1.35E-12	1.06E-11
PGSC0003DMG400019212	17.5804	1.55252	0.529392	2.93265	0.00336082	0.00822085		PGSC0003DMG400022058	1018.71	-1.35729	0.136053	-9.97619	1.94E-23	3.23E-22
PGSC0003DMG400019215	1540.54	1.58784	0.105529	15.0465	3.64E-51	1.99E-49		PGSC0003DMG400021034	101.41	-1.83712	0.262778	-6.99113	2.73E-12	2.10E-11
PGSC0003DMG400031362	21.5834	2.91813	0.527292	5.53418	3.13E-08	1.61E-07		PGSC0003DMG400032496	28.7457	-1.59483	0.425217	-3.75062	0.000176394	0.000549688
PGSC0003DMG400031364	3512.08	2.09757	0.109277	19.195	4.08E-82	6.74E-80		PGSC0003DMG400009455	19.7405	-1.12208	0.476315	-2.35576	0.0184849	0.0379484
PGSC0003DMG400031365	1085.63	2.10258	0.180279	11.6629	1.97E-31	4.92E-30		PGSC0003DMG402010918	56.274	-1.53167	0.297462	-5.14911	2.62E-07	1.21E-06
PGSC0003DMG400017586	413.509	1.09035	0.126819	8.5977	8.13E-18	9.61E-17		PGSC0003DMG400007340	9.24771	-3.17373	0.906738	-3.50016	0.000464977	0.00134876
PGSC0003DMG400017591	317.093	1.10189	0.144087	7.6474	2.05E-14	1.86E-13		PGSC0003DMG400007347	584.478	-1.08746	0.121605	-8.94259	3.80E-19	4.93E-18
PGSC0003DMG400017593	1726.06	1.24849	0.107399	11.6248	3.08E-31	7.64E-30		PGSC0003DMG400000440	2491.49	-1.20275	0.130595	-9.20977	3.27E-20	4.48E-19
PGSC0003DMG400017608	2617.91	1.38585	0.0930655	14.8912	3.76E-50	1.98E-48		PGSC0003DMG400000445	5.83228	-2.11483	0.906564	-2.33279	0.019659	0.0400761
PGSC0003DMG400008600	9.86895	2.16035	0.680254	3.17579	0.00149429	0.00392884		PGSC0003DMG400000408	1106.22	-1.34059	0.153389	-8.73976	2.34E-18	2.86E-17
PGSC0003DMG400008389	32.6757	1.55895	0.446972	3.48781	0.000486993	0.00140665		PGSC0003DMG401000410	512.803	-1.0008	0.131591	-7.60539	2.84E-14	2.55E-13
PGSC0003DMG400011118	310.304	1.32273	0.158527	8.34385	7.19E-17	7.84E-16		PGSC0003DMG400000460	281.059	-1.82788	0.171742	-10.6432	1.88E-26	3.66E-25
PGSC0003DMG400011036	271.672	2.80866	0.173074	16.2281	3.19E-59	2.42E-57		PGSC0003DMG400026354	262.311	-1.4942	0.17822	-8.38404	5.11E-17	5.66E-16
PGSC0003DMG400011031	29.4177	1.41895	0.456454	3.10863	0.00187959	0.00483888		PGSC0003DMG400026345	295.467	-1.36147	0.159011	-8.56211	1.11E-17	1.30E-16
PGSC0003DMG400011030	28.2031	1.69973	0.430886	3.94472	7.99E-05	0.000264053		PGSC0003DMG400008073	5.13565	-4.64967	1.42192	-3.27	0.00107547	0.00291204
PGSC0003DMG400011026	601.287	1.04242	0.201665	5.16906	2.35E-07	1.10E-06		PGSC0003DMG400008120	207.546	-1.02266	0.186444	-5.48505	4.13E-08	2.10E-07
PGSC0003DMG400011025	153.827	2.07446	0.198251	10.4638	1.27E-25	2.38E-24		PGSC0003DMG400008065	752.059	-1.55189	0.135482	-11.4545	2.23E-30	5.32E-29
PGSC0003DMG400011098	608.821	7.12311	0.320575	22.2198	2.21E-109	6.77E-107		PGSC0003DMG400008085	35.0705	-1.86368	0.485198	-3.84106	0.000122504	0.000392793
PGSC0003DMG400011096	92.4164	1.17197	0.229738	5.10133	3.37E-07	1.54E-06		PGSC0003DMG400008077	17.6331	-1.27998	0.501581	-2.55189	0.010714	0.0233996
PGSC0003DMG402011095	3745.89	2.57401	0.150158	17.142	7.21E-66	6.94E-64		PGSC0003DMG400001144	549.609	-1.15995	0.128477	-9.02847	1.74E-19	2.30E-18
PGSC0003DMG400041963	198.242	1.76144	0.178496	9.86824	5.72E-23	9.22E-22		PGSC0003DMG400019671	587.756	-1.79697	0.152038	-11.8192	3.11E-32	7.99E-31
PGSC0003DMG400011016	78.9723	4.74054	0.399615	11.8628	1.85E-32	4.81E-31		PGSC0003DMG400018579	219.068	-1.43037	0.223158	-6.40965	1.46E-10	9.61E-10
PGSC0003DMG400011088	401.575	2.07519	0.152609	13.5981	4.11E-42	1.61E-40		PGSC0003DMG400018702	219.49	-1.05699	0.204186	-5.1766	2.26E-07	1.05E-06
PGSC0003DMG400011087	301.017	4.60352	0.251118	18.3321	4.59E-75	6.28E-73		PGSC0003DMG400002999	391.51	-1.88991	0.170708	-11.071	1.73E-28	3.76E-27
PGSC0003DMG400011015	615.036	1.37187	0.138456	9.90831	3.83E-23	6.25E-22		PGSC0003DMG400027399	31.1437	-1.43277	0.374992	-3.82081	0.000133012	0.000423639
PGSC0003DMG400011083	951.536	1.99379	0.144842	13.7653	4.12E-43	1.66E-41		PGSC0003DMG400027418	32.3915	-1.63534	0.380967	-4.29259	1.77E-05	6.43E-05
PGSC0003DMG400011058	557.871	1.10468	0.125637	8.79257	1.46E-18	1.81E-17		PGSC0003DMG400027378	22.3073	-1.24738	0.447286	-2.78877	0.00529079	0.0123594
PGSC0003DMG400040332	37.6263	1.10294	0.330095	3.34128	0.000833923	0.00230517		PGSC0003DMG400025368	20.1076	-1.33309	0.510593	-2.61087	0.0090313	0.0200622
PGSC0003DMG400036797	169.134	2.66993	0.573402	4.65629	3.22E-06	1.30E-05		PGSC0003DMG400025361	8857.3	-2.07013	0.0991711	-20.8744	9.16E-97	2.21E-94
PGSC0003DMG400011055	541.01	1.16943	0.122263	9.56487	1.12E-21	1.70E-20		PGSC0003DMG400015552	20.5713	-1.9479	0.557694	-3.49279	0.000478007	0.00138323
PGSC0003DMG400011047	2704.88	1.25924	0.095166	13.2321	5.73E-40	2.09E-38		PGSC0003DMG400015555	51.3871	-1.78498	0.310789	-5.74339	9.28E-09	5.09E-08
PGSC0003DMG400010471	159.991	3.38448	0.239772	14.1154	3.05E-45	1.33E-43		PGSC0003DMG400015535	10.1601	-1.69598	0.711128	-2.38492	0.0170828	0.0353979
PGSC0003DMG400010470	1070.22	2.5003	0.641423	3.89804	9.70E-05	0.000316121		PGSC0003DMG400015536	298.7	-1.9214	0.201309	-9.54452	1.37E-21	2.06E-20
PGSC0003DMG400010465	86.1434	6.83718	0.689756	9.91247	3.67E-23	6.02E-22		PGSC0003DMG401015537	340.25	-1.19731	0.147138	-8.13735	4.04E-16	4.20E-15
PGSC0003DMG400010464	39.7109	1.5818	0.431446	3.66628	0.000246102	0.00074849		PGSC0003DMG400015377	980.664	-3.02057	0.143076	-21.1117	6.21E-99	1.59E-96
PGSC0003DMG400028185	49.5577	1.71931	0.303446	5.66594	1.46E-08	7.85E-08		PGSC0003DMG400015332	19.9697	-2.88367	0.548953	-5.25304	1.50E-07	7.12E-07
PGSC0003DMG400028287	1440.45	2.24996	0.112749	19.9555	1.34E-88	2.75E-86		PGSC0003DMG400015318	16074.2	-1.28531	0.112182	-11.4573	2.16E-30	5.15E-29
PGSC0003DMG400028286	447.076	1.29704	0.155326	8.35045	6.80E-17	7.43E-16		PGSC0003DMG400015356	461.856	-2.19948	0.155106	-14.1805	1.21E-45	5.34E-44
PGSC0003DMG400028183	12.6433	2.10255	0.621244	3.38442	0.000713301	0.00199759		PGSC0003DMG400015308	39.3374	-1.36753	0.345241	-3.9611	7.46E-05	0.000247654
PGSC0003DMG400028280	677.035	1.16085	0.114181	10.1668	2.79E-24	4.88E-23		PGSC0003DMG401008570	22.8181	-1.14107	0.449761	-2.53706	0.0111789	0.024332
PGSC0003DMG400028271	1020.46	2.07402	0.122575	16.9204	3.18E-64	2.90E-62		PGSC0003DMG400008564	1456.35	-3.69528	0.641053	-5.76439	8.20E-09	4.53E-08
PGSC0003DMG400028177	2776.48	1.62541	0.10929	14.8724	4.98E-50	2.59E-48		PGSC0003DMG400008560	310.291	-1.35436	0.16056	-8.43523	3.31E-17	3.72E-16
PGSC0003DMG400028175	122.056	2.5831	0.280732	9.20129	3.54E-20	4.84E-19		PGSC0003DMG400007787	1304.16	-1.91302	0.204482	-9.35544	8.33E-21	1.19E-19
PGSC0003DMG400028266	739.701	1.09799	0.136875	8.02186	1.04E-15	1.04E-14		PGSC0003DMG400007796	83.5171	-2.51331	0.874712	-2.8733	0.00406206	0.00977297
PGSC0003DMG400028174	1116.09	1.95649	0.109306	17.8991	1.20E-71	1.43E-69		PGSC0003DMG400007801	18.1325	-3.50544	0.653659	-5.36279	8.19E-08	4.01E-07
PGSC0003DMG400028261	2592.3	1.25242	0.114776	10.9119	1.01E-27	2.12E-26		PGSC0003DMG400007856	272.645	-1.05608	0.165279	-6.3897	1.66E-10	1.09E-09
PGSC0003DMG402028252	464.956	4.98299	0.231	21.5714	3.33E-103	9.36E-101		PGSC0003DMG400007867	212.085	-1.14935	0.168481	-6.82185	8.99E-12	6.58E-11
PGSC0003DMG400028162	1631.09	1.65116	0.0936289	17.6351	1.32E-69	1.50E-67		PGSC0003DMG400007870	34.9696	-1.02307	0.37466	-2.73067	0.00632063	0.0145188
PGSC0003DMG400028250	21.2825	1.86866	0.518202	3.60605	0.00031089	0.000930355		PGSC0003DMG400007872	52.8098	-1.09118	0.287084	-3.80092	0.000144158	0.000456164
PGSC0003DMG400028159	860.698	2.0608	0.127808	16.1243	1.72E-58	1.26E-56		PGSC0003DMG401007901	122.443	-1.01611	0.210441	-4.82848	1.38E-06	5.82E-06
PGSC0003DMG400028243	1482.07	1.38775	0.095855	14.4775	1.68E-47	7.96E-46		PGSC0003DMG400007902	46.5385	-1.91313	0.427002	-4.48039	7.45E-06	2.86E-05
PGSC0003DMG400028152	229.758	6.10828	0.358263	17.0497	3.51E-65	3.24E-63		PGSC0003DMG400002927	42.4945	-1.01086	0.315814	-3.20082	0.00137039	0.00363006
PGSC0003DMG400028235	131.88	6.44572	0.50125	12.8593	7.63E-38	2.56E-36		PGSC0003DMG400000327	434.627	-1.27541	0.523622	-2.43576	0.0148607	0.031267
PGSC0003DMG400028231	84.6966	1.23485	0.240187	5.14121	2.73E-07	1.26E-06		PGSC0003DMG400000272	233.771	-1.69151	0.244246	-6.92543	4.35E-12	3.29E-11
PGSC0003DMG400028127	15434.8	1.4593	0.116672	12.5077	6.77E-36	2.09E-34		PGSC0003DMG400000348	21.5706	-1.1205	0.453254	-2.47212	0.0134316	0.028592
PGSC0003DMG400028214	1952.88	1.88284	0.104315	18.0495	7.96E-73	1.03E-70		PGSC0003DMG400000350	691.35	-1.45024	0.204041	-7.1076	1.18E-12	9.34E-12
PGSC0003DMG400028213	61.2468	2.23692	0.361676	6.18486	6.22E-10	3.86E-09		PGSC0003DMG400000292	4019.37	-1.34594	0.142074	-9.4735	2.71E-21	3.98E-20
PGSC0003DMG401028122	144.339	1.25879	0.189765	6.63344	3.28E-11	2.29E-10		PGSC0003DMG400000356	410.219	-1.13367	0.149775	-7.56915	3.76E-14	3.34E-13
PGSC0003DMG400028119	28.3637	6.55479	1.11675	5.86954	4.37E-09	2.49E-08		PGSC0003DMG400000295	843.917	-1.21238	0.116831	-10.3772	3.15E-25	5.82E-24
PGSC0003DMG400023667	709.618	1.58263	0.119062	13.2924	2.56E-40	9.47E-39		PGSC0003DMG400000367	99.1225	-1.26915	0.24527	-5.17449	2.29E-07	1.07E-06
PGSC0003DMG400023710	275.707	1.1513	0.158959	7.24275	4.40E-13	3.60E-12		PGSC0003DMG400000380	579.823	-1.40853	0.152236	-9.25228	2.20E-20	3.05E-19
PGSC0003DMG400023680	2558.65	6.97958	0.494761	14.107	3.44E-45	1.49E-43		PGSC0003DMG400001060	71.5911	-1.28402	0.301673	-4.25633	2.08E-05	7.49E-05
PGSC0003DMG400023686	356.492	1.09268	0.143853	7.59585	3.06E-14	2.74E-13		PGSC0003DMG400020679	161.857	-1.54955	0.193956	-7.98921	1.36E-15	1.34E-14
PGSC0003DMG400023731	85.7503	2.27352	0.275266	8.25937	1.46E-16	1.56E-15		PGSC0003DMG401020664	56.3573	-1.2436	0.315288	-3.94433	8.00E-05	0.000264397
PGSC0003DMG401029824	97.1529	1.53762	0.22537	6.82263	8.94E-12	6.55E-11		PGSC0003DMG402018962	364.143	-1.09004	0.164647	-6.62047	3.58E-11	2.49E-10
PGSC0003DMG402029824	112.751	2.42229	0.233736	10.3634	3.64E-25	6.70E-24		PGSC0003DMG400028809	429.029	-2.30149	0.501414	-4.59001	4.43E-06	1.75E-05
PGSC0003DMG400029825	78.7706	1.82581	0.252616	7.22763	4.91E-13	4.01E-12		PGSC0003DMG400028810	1905.52	-1.20743	0.0990917	-12.1849	3.74E-34	1.06E-32
PGSC0003DMG400029860	69.3775	3.0478	0.315173	9.67025	4.03E-22	6.22E-21		PGSC0003DMG400028819	541.498	-1.39456	0.1793	-7.77779	7.38E-15	6.94E-14
PGSC0003DMG400029837	254.307	3.53286	0.22839	15.4685	5.66E-54	3.49E-52		PGSC0003DMG400004301	253.892	-3.87401	0.479439	-8.08029	6.46E-16	6.56E-15
PGSC0003DMG400008162	206.794	1.0853	0.171425	6.33103	2.44E-10	1.57E-09		PGSC0003DMG400013895	1052.85	-1.10209	0.12504	-8.81392	1.21E-18	1.51E-17
PGSC0003DMG400008163	715.722	3.42316	0.141734	24.152	7.12E-129	3.56E-126		PGSC0003DMG400013177	56.2995	-1.2886	0.354171	-3.63836	0.000274379	0.000827494
PGSC0003DMG400008166	70.8518	3.74117	0.341252	10.9631	5.75E-28	1.22E-26		PGSC0003DMG400013753	67.4697	-2.57517	0.328329	-7.84327	4.39E-15	4.18E-14
PGSC0003DMG401008167	9.78305	3.94107	0.90434	4.35795	1.31E-05	4.87E-05		PGSC0003DMG401013731	58.0892	-1.16366	0.277014	-4.20072	2.66E-05	9.46E-05
PGSC0003DMG400035573	551.93	2.63731	0.177148	14.8876	3.97E-50	2.08E-48		PGSC0003DMG400019025	20.7715	-1.04633	0.442147	-2.36648	0.017958	0.0370096
PGSC0003DMG400008139	27.8071	5.92968	0.9112	6.50755	7.64E-11	5.18E-10		PGSC0003DMG400021814	410.594	-2.03214	0.218821	-9.28675	1.59E-20	2.23E-19
PGSC0003DMG400008180	86.2929	4.23784	0.353941	11.9733	4.90E-33	1.32E-31		PGSC0003DMG400005587	9.71915	-2.48079	0.878864	-2.82272	0.00476177	0.0112544
PGSC0003DMG400008182	1199.94	3.4214	0.142775	23.9635	6.68E-127	3.04E-124		PGSC0003DMG400027871	19.0178	-2.14958	0.544866	-3.94515	7.98E-05	0.000263626
PGSC0003DMG400011451	492.599	1.00795	0.124134	8.11987	4.67E-16	4.81E-15		PGSC0003DMG400012855	15.8103	-1.45478	0.542493	-2.68165	0.00732606	0.0165996
PGSC0003DMG400011449	3895.71	1.12984	0.103816	10.883	1.39E-27	2.89E-26		PGSC0003DMG400002312	415.617	-1.04907	0.156321	-6.71098	1.93E-11	1.37E-10
PGSC0003DMG400011436	896.394	1.45571	0.121833	11.9484	6.62E-33	1.77E-31		PGSC0003DMG400009659	33.8856	-1.67851	0.377028	-4.45196	8.51E-06	3.25E-05
PGSC0003DMG400011434	252.323	1.05624	0.16636	6.34912	2.17E-10	1.41E-09		PGSC0003DMG400002243	13.5724	-1.43364	0.570516	-2.51289	0.0119746	0.0258474
PGSC0003DMG402008350	1917.08	1.02487	0.0915209	11.1982	4.16E-29	9.30E-28		PGSC0003DMG400029159	382.714	-2.0071	0.482914	-4.15624	3.24E-05	0.000113535
PGSC0003DMG400008366	1574.99	2.11294	0.111442	18.96	3.65E-80	5.85E-78		PGSC0003DMG400017007	1202.84	-1.79253	0.160902	-11.1405	7.97E-29	1.76E-27
PGSC0003DMG400008358	624.361	1.92186	0.127491	15.0744	2.39E-51	1.31E-49		PGSC0003DMG400009737	9.94653	-2.14341	0.700356	-3.06046	0.00220995	0.00560356
PGSC0003DMG400008360	63.5261	1.71899	0.26583	6.46649	1.00E-10	6.71E-10		PGSC0003DMG400031391	21060.1	-1.41062	0.0893927	-15.78	4.27E-56	2.88E-54
PGSC0003DMG400007178	419.985	2.47361	0.187401	13.1995	8.83E-40	3.20E-38		PGSC0003DMG400023297	30.3996	-1.47787	0.518725	-2.84905	0.004385	0.0104579
PGSC0003DMG400007199	901.364	1.0328	0.115579	8.93586	4.04E-19	5.23E-18		PGSC0003DMG400008801	85.8953	-1.3658	0.326861	-4.17853	2.93E-05	0.000103562
PGSC0003DMG400013298	12.4142	1.37524	0.581407	2.36537	0.0180122	0.0371063		PGSC0003DMG400002366	499.146	-1.33804	0.137004	-9.76641	1.57E-22	2.48E-21
PGSC0003DMG400013296	285.586	1.11256	0.214818	5.17909	2.23E-07	1.04E-06		PGSC0003DMG400023260	53.8986	-1.54508	0.306849	-5.03532	4.77E-07	2.14E-06
PGSC0003DMG400013356	362.274	1.19403	0.141496	8.43864	3.21E-17	3.62E-16		PGSC0003DMG400005388	31.0153	-1.17748	0.369642	-3.18547	0.00144518	0.00380949
PGSC0003DMG400013277	47.9787	2.31501	0.394327	5.87078	4.34E-09	2.47E-08		PGSC0003DMG400014459	2217.93	-3.2177	0.209059	-15.3913	1.87E-53	1.13E-51
PGSC0003DMG400013345	55.5039	1.00919	0.306755	3.2899	0.00100224	0.0027307		PGSC0003DMG402014450	28.9092	-1.19104	0.387297	-3.07525	0.00210325	0.00535953
PGSC0003DMG400013270	2847.39	1.82423	0.098475	18.5248	1.30E-76	1.87E-74		PGSC0003DMG401014450	27.7537	-1.72944	0.413383	-4.18362	2.87E-05	0.000101478
PGSC0003DMG400013332	1171.86	2.04035	0.107616	18.9596	3.68E-80	5.85E-78		PGSC0003DMG400014465	146.665	-1.27355	0.18411	-6.91735	4.60E-12	3.47E-11
PGSC0003DMG400013235	8378.18	1.47228	0.151701	9.70511	2.87E-22	4.46E-21		PGSC0003DMG400014441	171.789	-1.08632	0.173385	-6.26535	3.72E-10	2.35E-09
PGSC0003DMG400016977	101.763	1.72842	0.242789	7.11901	1.09E-12	8.61E-12		PGSC0003DMG400028627	28.0885	-2.56657	0.566837	-4.52788	5.96E-06	2.32E-05
PGSC0003DMG400015678	3043.72	6.51426	0.168588	38.6401	0	0		PGSC0003DMG402028626	14154.3	-1.51683	0.0887773	-17.0858	1.89E-65	1.77E-63
PGSC0003DMG400015677	12.5258	3.65567	0.857072	4.2653	2.00E-05	7.21E-05		PGSC0003DMG400028653	6.68983	-2.06346	0.873244	-2.36298	0.0181286	0.0373012
PGSC0003DMG400015673	772.77	4.92394	0.215011	22.9009	4.55E-116	1.56E-113		PGSC0003DMG400028617	276.416	-2.51647	0.243082	-10.3524	4.08E-25	7.48E-24
PGSC0003DMG400015690	1552.05	1.27668	0.11975	10.6612	1.55E-26	3.04E-25		PGSC0003DMG400026837	6.45189	-2.27996	0.947335	-2.40671	0.0160968	0.0336164
PGSC0003DMG401015689	333.042	1.42486	0.14648	9.72734	2.31E-22	3.60E-21		PGSC0003DMG402033647	13.5347	-1.62592	0.574961	-2.82788	0.00468577	0.0110952
PGSC0003DMG400015687	67.2594	2.0431	0.279303	7.31499	2.57E-13	2.15E-12		PGSC0003DMG400011601	26.6012	-3.11078	0.574916	-5.41084	6.27E-08	3.12E-07
PGSC0003DMG400015668	17.3383	5.83591	1.10431	5.28468	1.26E-07	6.05E-07		PGSC0003DMG400004363	132.216	-1.75385	0.209098	-8.38769	4.96E-17	5.51E-16
PGSC0003DMG400015667	754.153	1.81898	0.210329	8.64826	5.23E-18	6.25E-17		PGSC0003DMG400028856	58.4669	-1.10504	0.300314	-3.67961	0.000233591	0.0007134
PGSC0003DMG400015665	182.428	1.04399	0.18149	5.75235	8.80E-09	4.84E-08		PGSC0003DMG400004251	131.519	-1.01661	0.236885	-4.29157	1.77E-05	6.46E-05
PGSC0003DMG400016126	192.009	1.80181	0.180252	9.99607	1.59E-23	2.66E-22		PGSC0003DMG400004259	223.118	-1.01356	0.282557	-3.58709	0.000334388	0.000994869
PGSC0003DMG400016140	633.973	1.81283	0.186987	9.69494	3.17E-22	4.91E-21		PGSC0003DMG400010792	59.8345	-1.07457	0.273453	-3.92963	8.51E-05	0.000280007
PGSC0003DMG402016214	19.9759	1.66716	0.462656	3.60345	0.000314017	0.000938481		PGSC0003DMG400023194	19.8241	-2.04619	0.510248	-4.01019	6.07E-05	0.000203937
PGSC0003DMG400016143	1012.68	1.29081	0.144144	8.95499	3.40E-19	4.41E-18		PGSC0003DMG400008537	615.815	-1.14003	0.133306	-8.55195	1.21E-17	1.41E-16
PGSC0003DMG400016149	53.334	1.98923	0.313069	6.35397	2.10E-10	1.36E-09		PGSC0003DMG400002051	20.4927	-1.07578	0.454904	-2.36485	0.0180374	0.0371509
PGSC0003DMG400016221	1266.51	2.47083	0.125643	19.6655	4.26E-86	8.01E-84		PGSC0003DMG401011536	31.2606	-1.49463	0.476367	-3.13757	0.00170357	0.00442293
PGSC0003DMG400016222	1229.04	1.00429	0.110992	9.04828	1.45E-19	1.92E-18		PGSC0003DMG401011539	829.797	-2.40026	0.147125	-16.3144	7.80E-60	6.06E-58
PGSC0003DMG400016161	6.45251	2.59784	0.946296	2.74528	0.00604597	0.0139349		PGSC0003DMG400011557	103.9	-1.32897	0.31904	-4.16553	3.11E-05	0.000109328
PGSC0003DMG400016168	2639.26	1.63334	0.153236	10.659	1.58E-26	3.11E-25		PGSC0003DMG400015414	479.522	-1.60225	0.169652	-9.44433	3.58E-21	5.23E-20
PGSC0003DMG402016246	451.047	1.02354	0.130023	7.87197	3.49E-15	3.35E-14		PGSC0003DMG400015461	44.8366	-3.01465	0.405531	-7.43382	1.06E-13	9.07E-13
PGSC0003DMG400016247	193.789	1.24514	0.177543	7.01316	2.33E-12	1.80E-11		PGSC0003DMG400029418	61.9629	-1.34328	0.358054	-3.75161	0.000175706	0.000547876
PGSC0003DMG400016261	8.8704	2.69581	0.776424	3.47208	0.000516441	0.00148585		PGSC0003DMG400029417	138.71	-1.09578	0.201093	-5.44911	5.06E-08	2.54E-07
PGSC0003DMG400007429	1268.9	1.10014	0.118738	9.26524	1.95E-20	2.71E-19		PGSC0003DMG400029276	15.3082	-3.97465	0.789889	-5.0319	4.86E-07	2.18E-06
PGSC0003DMG400007440	5.92772	4.24727	1.27178	3.33963	0.000838906	0.0023177		PGSC0003DMG400029430	19.3214	-1.91951	0.493139	-3.89244	9.92E-05	0.000323054
PGSC0003DMG400031079	2096.77	1.05209	0.152146	6.91498	4.68E-12	3.52E-11		PGSC0003DMG400029347	19.8211	-2.63061	0.550157	-4.78157	1.74E-06	7.25E-06
PGSC0003DMG400031065	484.538	3.76004	0.193107	19.4712	1.93E-84	3.40E-82		PGSC0003DMG401029345	116.41	-1.41763	0.264856	-5.35246	8.68E-08	4.23E-07
PGSC0003DMG400031075	72.3316	3.72836	0.332441	11.2151	3.44E-29	7.74E-28		PGSC0003DMG400029344	68.7792	-1.48291	0.270642	-5.47924	4.27E-08	2.16E-07
PGSC0003DMG401031070	6.17249	4.29037	1.32328	3.24223	0.00118597	0.00318057		PGSC0003DMG400029343	35.5831	-2.04062	0.377337	-5.40794	6.38E-08	3.16E-07
PGSC0003DMG402031070	46.9713	2.50771	0.495402	5.06196	4.15E-07	1.87E-06		PGSC0003DMG400004656	152.678	-1.12527	0.222123	-5.06598	4.06E-07	1.84E-06
PGSC0003DMG400034115	86.9502	3.48321	1.09981	3.16711	0.00153962	0.00403766		PGSC0003DMG400004659	1712.67	-1.42791	0.147293	-9.69436	3.19E-22	4.94E-21
PGSC0003DMG400027337	13.8259	7.38558	1.29675	5.69544	1.23E-08	6.67E-08		PGSC0003DMG400004593	41.3202	-1.36609	0.336081	-4.06475	4.81E-05	0.000164322
PGSC0003DMG400027335	150.342	1.76813	0.202066	8.75029	2.13E-18	2.61E-17		PGSC0003DMG400004596	2386.09	-1.45731	0.181061	-8.0487	8.37E-16	8.42E-15
PGSC0003DMG400027364	13.6415	1.50982	0.641504	2.35357	0.0185942	0.0381178		PGSC0003DMG400004615	58.6067	-1.1538	0.290428	-3.97276	7.10E-05	0.000236563
PGSC0003DMG400027333	38.6239	4.23304	0.531782	7.96011	1.72E-15	1.68E-14		PGSC0003DMG400004616	174.713	-2.01006	0.22742	-8.83854	9.70E-19	1.21E-17
PGSC0003DMG404027324	337.26	1.00072	0.146334	6.83859	8.00E-12	5.88E-11		PGSC0003DMG400004639	4076.94	-1.09841	0.190076	-5.77877	7.52E-09	4.18E-08
PGSC0003DMG400027323	36.6762	1.33053	0.341485	3.8963	9.77E-05	0.0003183		PGSC0003DMG400023854	1077.78	-1.94251	0.140868	-13.7896	2.94E-43	1.19E-41
PGSC0003DMG400027344	518.272	1.09911	0.11644	9.43926	3.75E-21	5.48E-20		PGSC0003DMG400023849	60.1724	-1.51163	0.389159	-3.88435	0.000102603	0.000332836
PGSC0003DMG400034672	8.03479	3.28341	0.91286	3.59684	0.000322113	0.000960996		PGSC0003DMG400023846	13.8674	-1.78603	0.561818	-3.17902	0.00147775	0.00389083
PGSC0003DMG400019483	11.3527	4.18067	0.909637	4.59598	4.31E-06	1.71E-05		PGSC0003DMG400023840	40.6346	-1.59351	0.35124	-4.53681	5.71E-06	2.23E-05
PGSC0003DMG401023991	215.631	1.27837	0.154512	8.27355	1.30E-16	1.40E-15		PGSC0003DMG400037729	15.7942	-2.36073	0.576966	-4.09163	4.28E-05	0.000147594
PGSC0003DMG400023975	119.798	1.61799	0.217899	7.42539	1.12E-13	9.66E-13		PGSC0003DMG400010582	174.057	-1.40702	0.20652	-6.81299	9.56E-12	6.97E-11
PGSC0003DMG400023973	56.8804	1.04404	0.283353	3.6846	0.000229064	0.000700513		PGSC0003DMG400031337	394.987	-1.22259	0.163339	-7.48497	7.16E-14	6.24E-13
PGSC0003DMG400023985	46.7017	2.64436	0.3454	7.65593	1.92E-14	1.75E-13		PGSC0003DMG400021008	77.1315	-1.12602	0.248193	-4.53688	5.71E-06	2.23E-05
PGSC0003DMG400023971	111.173	1.96004	0.216001	9.07419	1.15E-19	1.53E-18		PGSC0003DMG400012919	16.7259	-1.6389	0.571901	-2.86571	0.00416073	0.0099846
PGSC0003DMG400023983	166.02	1.09852	0.202872	5.41483	6.13E-08	3.05E-07		PGSC0003DMG400021453	9.63751	-2.07319	0.841269	-2.46436	0.0137259	0.0291398
PGSC0003DMG400023980	156.867	2.26709	0.28025	8.08954	5.99E-16	6.11E-15		PGSC0003DMG400017875	72.9456	-1.16224	0.26816	-4.33412	1.46E-05	5.40E-05
PGSC0003DMG400001279	17.866	5.27253	0.929229	5.67409	1.39E-08	7.51E-08		PGSC0003DMG400038827	69.3911	-1.40934	0.303749	-4.63981	3.49E-06	1.40E-05
PGSC0003DMG400007599	2400.49	1.1104	0.0960122	11.5652	6.19E-31	1.50E-29		PGSC0003DMG400023897	48.0433	-4.04411	0.463022	-8.73416	2.45E-18	2.99E-17
PGSC0003DMG400007601	49.6738	3.56129	0.395947	8.99436	2.38E-19	3.11E-18		PGSC0003DMG400012008	9.94797	-2.52537	0.779882	-3.23815	0.00120309	0.0032227
PGSC0003DMG401007604	1002.24	1.01832	0.112207	9.07537	1.13E-19	1.51E-18		PGSC0003DMG400004499	10.9656	-1.99284	0.695947	-2.8635	0.00418991	0.01004
PGSC0003DMG400043603	46.0952	1.96467	0.340744	5.76582	8.13E-09	4.49E-08		PGSC0003DMG400024185	213.94	-1.13507	0.225069	-5.0432	4.58E-07	2.06E-06
PGSC0003DMG402001978	123.777	1.04541	0.202947	5.15116	2.59E-07	1.20E-06		PGSC0003DMG400024181	429.695	-1.599	0.150055	-10.6561	1.63E-26	3.20E-25
PGSC0003DMG400000980	277.201	1.07531	0.142765	7.53207	4.99E-14	4.40E-13		PGSC0003DMG400010387	3302.71	-1.57416	0.159335	-9.87956	5.11E-23	8.26E-22
PGSC0003DMG400000984	13.0214	1.37345	0.571025	2.40524	0.0161619	0.0337317		PGSC0003DMG400010401	268.567	-1.91977	0.194792	-9.8555	6.49E-23	1.04E-21
PGSC0003DMG400000985	108.365	1.33781	0.238463	5.61014	2.02E-08	1.06E-07		PGSC0003DMG400003322	724.016	-1.18839	0.127758	-9.30185	1.38E-20	1.93E-19
PGSC0003DMG400000987	25.7763	8.28642	1.23447	6.71253	1.91E-11	1.36E-10		PGSC0003DMG400013015	90.4604	-3.66556	0.373568	-9.8123	9.97E-23	1.59E-21
PGSC0003DMG400028687	7.72219	3.55515	0.994367	3.57529	0.000349842	0.00103844		PGSC0003DMG400013017	2961.65	-1.68596	0.119285	-14.1338	2.35E-45	1.03E-43
PGSC0003DMG400028663	8.48921	2.42136	0.766726	3.15805	0.0015883	0.00415258		PGSC0003DMG400025473	2991.23	-1.40352	0.103168	-13.6042	3.78E-42	1.48E-40
PGSC0003DMG400028679	7.90316	2.088	0.789126	2.64597	0.00814564	0.0182707		PGSC0003DMG400000759	13.4624	-1.62069	0.565668	-2.86508	0.00416902	0.010001
PGSC0003DMG400028675	258.873	1.47564	0.155639	9.48117	2.51E-21	3.71E-20		PGSC0003DMG400000758	40.0459	-1.71948	0.35499	-4.84375	1.27E-06	5.41E-06
PGSC0003DMG400028656	13.9431	1.6954	0.578227	2.93207	0.00336705	0.00823317		PGSC0003DMG400002782	18748	-1.00718	0.118752	-8.48134	2.23E-17	2.55E-16
PGSC0003DMG400025560	129.678	4.52866	0.297731	15.2106	3.01E-52	1.72E-50		PGSC0003DMG400002780	7.58315	-2.28904	0.827446	-2.76639	0.0056681	0.0131539
PGSC0003DMG402003983	90.1592	1.54026	0.262948	5.85765	4.69E-09	2.66E-08		PGSC0003DMG402026561	351.553	-1.26359	0.13462	-9.38629	6.22E-21	8.94E-20
PGSC0003DMG400003982	18.8797	1.06522	0.468037	2.27592	0.0228506	0.0458085		PGSC0003DMG400025152	18.2577	-2.2816	0.555167	-4.10975	3.96E-05	0.000137074
PGSC0003DMG400003993	24.3044	3.78579	0.56904	6.65295	2.87E-11	2.01E-10		PGSC0003DMG400025144	23.1278	-1.74357	0.516277	-3.37719	0.000732304	0.00204495
PGSC0003DMG400003967	135.944	1.1948	0.208858	5.72064	1.06E-08	5.79E-08		PGSC0003DMG400025136	116.609	-1.0418	0.201689	-5.16539	2.40E-07	1.12E-06
PGSC0003DMG400003964	1019.74	1.21836	0.163349	7.45862	8.74E-14	7.57E-13		PGSC0003DMG400006931	352.52	-1.33442	0.143998	-9.26696	1.92E-20	2.67E-19
PGSC0003DMG400006045	26.9651	2.43855	0.471881	5.16773	2.37E-07	1.10E-06		PGSC0003DMG400006940	142.489	-1.00752	0.192497	-5.23393	1.66E-07	7.86E-07
PGSC0003DMG400006042	6.7456	4.4218	1.21973	3.62523	0.0002887	0.000868004		PGSC0003DMG400006974	2161.4	-1.23065	0.107208	-11.4791	1.68E-30	4.04E-29
PGSC0003DMG400006034	21.6915	1.42507	0.451206	3.15836	0.00158661	0.00414871		PGSC0003DMG400006923	170.737	-1.62413	0.196124	-8.28112	1.22E-16	1.31E-15
PGSC0003DMG400006033	42.4401	1.4259	0.325112	4.38586	1.16E-05	4.33E-05		PGSC0003DMG400006924	32.0013	-2.86491	0.454897	-6.29793	3.02E-10	1.92E-09
PGSC0003DMG400006027	166.404	2.22766	0.23054	9.66279	4.34E-22	6.68E-21		PGSC0003DMG400030199	156.91	-1.32858	0.205905	-6.45241	1.10E-10	7.34E-10
PGSC0003DMG400006022	19.6962	6.92588	1.25119	5.53544	3.10E-08	1.60E-07		PGSC0003DMG400009420	35.7051	-1.26556	0.38093	-3.32228	0.000892856	0.0024532
PGSC0003DMG400009245	1193.07	2.23159	0.134346	16.6107	5.83E-62	4.87E-60		PGSC0003DMG400009433	173.777	-1.11602	0.176873	-6.30976	2.79E-10	1.79E-09
PGSC0003DMG400009238	794.08	1.70152	0.136999	12.4199	2.04E-35	6.11E-34		PGSC0003DMG400010422	1368.03	-1.48199	0.116883	-12.6792	7.71E-37	2.47E-35
PGSC0003DMG400009237	239.838	1.22702	0.156086	7.86121	3.80E-15	3.64E-14		PGSC0003DMG400010331	37.0812	-1.76521	0.352131	-5.01293	5.36E-07	2.39E-06
PGSC0003DMG400027800	21.8212	1.39235	0.452643	3.07605	0.00209759	0.0053471		PGSC0003DMG400010353	279.78	-1.02453	0.18077	-5.66756	1.45E-08	7.78E-08
PGSC0003DMG400027791	584.613	1.01788	0.121482	8.37884	5.34E-17	5.91E-16		PGSC0003DMG400021212	31.9604	-1.74852	0.386458	-4.52448	6.05E-06	2.36E-05
PGSC0003DMG400027787	543.214	1.50824	0.123145	12.2477	1.73E-34	4.92E-33		PGSC0003DMG400021144	10491	-1.47319	0.166154	-8.86645	7.55E-19	9.54E-18
PGSC0003DMG400006550	444.808	1.96375	0.185274	10.5992	3.01E-26	5.80E-25		PGSC0003DMG400021131	137.53	-1.34083	0.218944	-6.12406	9.12E-10	5.58E-09
PGSC0003DMG400029028	19.6054	3.76651	0.633433	5.94619	2.74E-09	1.60E-08		PGSC0003DMG400021110	35.0919	-1.45642	0.381657	-3.81604	0.000135608	0.000431037
PGSC0003DMG400012071	103.957	1.8069	0.230531	7.83799	4.58E-15	4.35E-14		PGSC0003DMG400042498	392.692	-3.38974	0.686838	-4.93528	8.00E-07	3.50E-06
PGSC0003DMG400012073	600.258	1.9301	0.128881	14.9759	1.06E-50	5.71E-49		PGSC0003DMG400008309	131.675	-3.32262	0.30938	-10.7396	6.63E-27	1.33E-25
PGSC0003DMG400000915	108.495	1.81386	0.275237	6.59019	4.39E-11	3.04E-10		PGSC0003DMG400008315	54.8563	-1.30938	0.28477	-4.59804	4.26E-06	1.69E-05
PGSC0003DMG400000912	300.779	1.36091	0.152444	8.92732	4.36E-19	5.63E-18		PGSC0003DMG400008321	20.9556	-2.72597	0.524967	-5.19265	2.07E-07	9.72E-07
PGSC0003DMG400000897	170.546	1.00433	0.212168	4.73367	2.20E-06	9.07E-06		PGSC0003DMG400008297	6648.47	-4.13883	0.391258	-10.5783	3.76E-26	7.23E-25
PGSC0003DMG400000893	274.582	1.12794	0.15094	7.47278	7.85E-14	6.82E-13		PGSC0003DMG400008298	723.85	-3.45216	0.572637	-6.02853	1.65E-09	9.85E-09
PGSC0003DMG400000887	19.6447	2.86043	0.559115	5.11601	3.12E-07	1.43E-06		PGSC0003DMG400008299	331.096	-4.78156	0.744261	-6.42457	1.32E-10	8.75E-10
PGSC0003DMG400014110	6.77199	6.35771	1.36412	4.66068	3.15E-06	1.27E-05		PGSC0003DMG400008300	82.6978	-3.03456	0.412302	-7.36004	1.84E-13	1.55E-12
PGSC0003DMG400018031	8.59236	6.70155	1.32906	5.04232	4.60E-07	2.07E-06		PGSC0003DMG400008301	6194.82	-4.02553	0.427308	-9.42069	4.48E-21	6.50E-20
PGSC0003DMG400015106	25.406	6.3933	1.0877	5.87779	4.16E-09	2.38E-08		PGSC0003DMG400009710	7.70847	-2.32903	0.807577	-2.88397	0.00392698	0.00946658
PGSC0003DMG400027614	10.408	6.97841	1.30982	5.32777	9.94E-08	4.82E-07		PGSC0003DMG400003073	1715.44	-1.39472	0.120305	-11.5931	4.46E-31	1.10E-29
PGSC0003DMG400023283	5.79025	2.1927	0.890884	2.46126	0.013845	0.0293531		PGSC0003DMG400003091	116.288	-2.23814	0.240313	-9.31343	1.24E-20	1.74E-19
PGSC0003DMG400009279	561.173	1.05971	0.164678	6.43506	1.23E-10	8.19E-10		PGSC0003DMG400003079	46.1196	-1.23346	0.317842	-3.88072	0.000104146	0.00033736
PGSC0003DMG400009264	1367.42	1.37048	0.0986442	13.8932	6.97E-44	2.89E-42		PGSC0003DMG400028467	621.171	-1.5209	0.144411	-10.5318	6.17E-26	1.17E-24
PGSC0003DMG400027997	1048.24	1.58806	0.107923	14.7147	5.18E-49	2.59E-47		PGSC0003DMG400028420	2775.19	-1.03871	0.0943465	-11.0096	3.44E-28	7.31E-27
PGSC0003DMG400002189	214.724	1.10405	0.154803	7.13195	9.90E-13	7.87E-12		PGSC0003DMG400028426	61.031	-1.71813	0.445045	-3.86057	0.000113121	0.000364705
PGSC0003DMG400002190	350.385	1.63579	0.193106	8.47092	2.43E-17	2.78E-16		PGSC0003DMG400028439	19.8872	-1.06589	0.452308	-2.35656	0.0184449	0.0378723
PGSC0003DMG402028027	1828.3	1.0464	0.142683	7.33369	2.24E-13	1.88E-12		PGSC0003DMG400028478	780.107	-1.01766	0.122551	-8.30393	1.01E-16	1.09E-15
PGSC0003DMG400015909	1385.04	1.30236	0.110367	11.8003	3.89E-32	9.96E-31		PGSC0003DMG400028440	2888.49	-1.51612	0.11464	-13.225	6.29E-40	2.29E-38
PGSC0003DMG400019764	807.524	1.26835	0.115758	10.9569	6.16E-28	1.30E-26		PGSC0003DMG400028479	80.1207	-2.44148	0.291341	-8.38015	5.29E-17	5.85E-16
PGSC0003DMG400017812	421.64	2.00332	0.144694	13.8452	1.36E-43	5.59E-42		PGSC0003DMG400010230	134.778	-1.52016	0.215974	-7.03863	1.94E-12	1.51E-11
PGSC0003DMG400032801	63.0148	1.07387	0.259092	4.14477	3.40E-05	0.000119002		PGSC0003DMG400010232	3562.49	-3.17549	0.130578	-24.3188	1.24E-130	6.35E-128
PGSC0003DMG400032803	29.6013	2.08377	0.440444	4.73107	2.23E-06	9.18E-06		PGSC0003DMG400010205	12.5433	-2.09234	0.665706	-3.14304	0.001672	0.00434649
PGSC0003DMG400006668	58.9485	1.63027	0.283779	5.74486	9.20E-09	5.05E-08		PGSC0003DMG400010728	9.45309	-2.92563	0.832043	-3.5162	0.000437777	0.00127673
PGSC0003DMG402008665	31.9997	2.86252	0.435587	6.57163	4.98E-11	3.43E-10		PGSC0003DMG402031759	6410.39	-2.24269	0.431648	-5.19564	2.04E-07	9.57E-07
PGSC0003DMG401008665	87.9223	3.0337	0.274972	11.0328	2.66E-28	5.69E-27		PGSC0003DMG401031759	121.563	-2.04821	0.300967	-6.80544	1.01E-11	7.33E-11
PGSC0003DMG400032498	151.304	1.45623	0.246532	5.90686	3.49E-09	2.01E-08		PGSC0003DMG400031770	52.4856	-1.06385	0.412915	-2.57642	0.00998281	0.0219594
PGSC0003DMG400009452	76.2366	1.5598	0.282571	5.52003	3.39E-08	1.74E-07		PGSC0003DMG400031777	377.503	-1.75412	0.196203	-8.9403	3.88E-19	5.03E-18
PGSC0003DMG400009456	1720.69	1.81886	0.124193	14.6455	1.44E-48	7.08E-47		PGSC0003DMG400029732	23758.7	-1.46679	0.170959	-8.57976	9.51E-18	1.12E-16
PGSC0003DMG400013187	46.8563	1.49821	0.362955	4.12781	3.66E-05	0.000127606		PGSC0003DMG400029736	25.3029	-2.16742	0.542186	-3.99755	6.40E-05	0.000214359
PGSC0003DMG400033341	1618.8	1.42339	0.0994656	14.3103	1.89E-46	8.63E-45		PGSC0003DMG400022440	671.895	-1.99499	0.156553	-12.7432	3.40E-37	1.11E-35
PGSC0003DMG400007343	29.3901	2.5919	0.602446	4.3023	1.69E-05	6.18E-05		PGSC0003DMG400022404	2179.11	-1.53597	0.123367	-12.4504	1.39E-35	4.21E-34
PGSC0003DMG400007359	1952.3	1.97111	0.133554	14.759	2.69E-49	1.36E-47		PGSC0003DMG400022340	30.6166	-2.24713	0.441567	-5.08899	3.60E-07	1.64E-06
PGSC0003DMG400000398	8578.52	1.90661	0.144522	13.1925	9.69E-40	3.51E-38		PGSC0003DMG400013887	326.68	-1.44223	0.1603	-8.99707	2.32E-19	3.04E-18
PGSC0003DMG400000402	255.104	2.72046	0.459543	5.91993	3.22E-09	1.86E-08		PGSC0003DMG400021727	17301.7	-1.53075	0.182125	-8.40494	4.28E-17	4.78E-16
PGSC0003DMG400000404	306.346	1.23258	0.210591	5.85295	4.83E-09	2.74E-08		PGSC0003DMG400021728	326.348	-1.91104	0.179973	-10.6185	2.45E-26	4.73E-25
PGSC0003DMG400000411	183.152	1.45489	0.186964	7.78162	7.16E-15	6.74E-14		PGSC0003DMG400002075	86.1356	-1.29277	0.252206	-5.12585	2.96E-07	1.36E-06
PGSC0003DMG400000412	403.439	1.24624	0.161173	7.73227	1.06E-14	9.83E-14		PGSC0003DMG400002078	40.6347	-1.16804	0.367815	-3.17562	0.00149516	0.00393062
PGSC0003DMG400000415	76.2602	1.55839	0.260819	5.97497	2.30E-09	1.35E-08		PGSC0003DMG400016453	11051.6	-1.94442	0.160622	-12.1056	9.87E-34	2.74E-32
PGSC0003DMG400000420	384.751	1.09134	0.147184	7.41482	1.22E-13	1.04E-12		PGSC0003DMG400016480	16.1708	-1.9634	0.532353	-3.68815	0.000225892	0.000691534
PGSC0003DMG400000462	569.363	1.83358	0.12469	14.7051	5.98E-49	2.97E-47		PGSC0003DMG400016462	1890.77	-1.60281	0.108239	-14.808	1.30E-49	6.61E-48
PGSC0003DMG400000432	554.807	1.45833	0.19362	7.5319	5.00E-14	4.41E-13		PGSC0003DMG400016711	78.5477	-1.65072	0.314452	-5.24953	1.52E-07	7.26E-07
PGSC0003DMG400000468	225.408	3.0193	0.20258	14.9043	3.09E-50	1.63E-48		PGSC0003DMG400016727	5395.61	-1.08948	0.115318	-9.44762	3.47E-21	5.07E-20
PGSC0003DMG400026532	3575.23	1.80346	0.0970296	18.5867	4.12E-77	6.03E-75		PGSC0003DMG400019713	89.1042	-1.41448	0.268395	-5.27014	1.36E-07	6.52E-07
PGSC0003DMG400007410	2569.72	1.18357	0.105615	11.2065	3.79E-29	8.51E-28		PGSC0003DMG400019726	51.5416	-2.06986	0.32665	-6.33663	2.35E-10	1.52E-09
PGSC0003DMG400007409	66.5784	1.02641	0.25491	4.02654	5.66E-05	0.000191207		PGSC0003DMG400025596	17.0037	-1.28569	0.510844	-2.51679	0.011843	0.0255902
PGSC0003DMG400007405	483.316	4.11734	0.197361	20.862	1.19E-96	2.83E-94		PGSC0003DMG400013650	236.368	-1.01056	0.207897	-4.86086	1.17E-06	4.99E-06
PGSC0003DMG400026364	46.6846	2.09138	0.386085	5.4169	6.06E-08	3.02E-07		PGSC0003DMG400013670	45.3805	-1.36304	0.374546	-3.63918	0.000273508	0.000825231
PGSC0003DMG400026363	105.244	2.09984	0.236238	8.88865	6.19E-19	7.90E-18		PGSC0003DMG401013630	157.916	-1.11371	0.186308	-5.97776	2.26E-09	1.33E-08
PGSC0003DMG400026360	2198.57	3.46935	0.132316	26.2202	1.56E-151	1.46E-148		PGSC0003DMG400013631	319.175	-1.86078	0.181181	-10.2703	9.59E-25	1.72E-23
PGSC0003DMG400026359	951.757	3.87551	0.158269	24.4868	2.04E-132	1.10E-129		PGSC0003DMG400043788	37.8157	-1.1466	0.345626	-3.31747	0.000908377	0.00249284
PGSC0003DMG400019618	214.731	2.33499	0.180896	12.9079	4.06E-38	1.39E-36		PGSC0003DMG400001569	25.2924	-1.09972	0.418685	-2.62661	0.00862391	0.0192343
PGSC0003DMG400019620	1651.93	1.26755	0.0960086	13.2025	8.49E-40	3.08E-38		PGSC0003DMG400001529	52.6624	-1.22456	0.345725	-3.54201	0.000397087	0.00116836
PGSC0003DMG400019622	27.7763	1.79939	0.464949	3.87009	0.000108795	0.000351698		PGSC0003DMG400001543	124.72	-2.15347	0.25327	-8.50266	1.85E-17	2.13E-16
PGSC0003DMG402019636	51.9043	1.00644	0.297928	3.37813	0.000729794	0.00203854		PGSC0003DMG400003666	4593.31	-2.37406	0.131245	-18.0888	3.91E-73	5.07E-71
PGSC0003DMG400008117	21506.1	1.70295	0.0882019	19.3074	4.65E-83	8.02E-81		ENSRNA049459388	14.6638	-3.62991	0.788992	-4.60069	4.21E-06	1.67E-05
PGSC0003DMG400008112	16.3959	1.82473	0.540873	3.37367	0.000741739	0.00206876		PGSC0003DMG400003593	483.033	-1.15947	0.142177	-8.15512	3.49E-16	3.64E-15
PGSC0003DMG400008109	3004.02	1.20668	0.161553	7.46924	8.07E-14	7.00E-13		PGSC0003DMG402003586	93.351	-2.60121	0.255843	-10.1672	2.78E-24	4.86E-23
PGSC0003DMG400008105	279.358	1.37033	0.172	7.96701	1.63E-15	1.60E-14		PGSC0003DMG400003649	6.93667	-3.08868	1.02188	-3.02254	0.00250663	0.00628666
PGSC0003DMG400008094	22.8935	5.22571	0.840615	6.21653	5.08E-10	3.18E-09		PGSC0003DMG402003646	45.8305	-1.05741	0.320666	-3.29755	0.000975317	0.00266158
PGSC0003DMG400008087	51.0729	7.40874	1.06899	6.93058	4.19E-12	3.17E-11		PGSC0003DMG402003567	19504.5	-1.00202	0.0970141	-10.3286	5.23E-25	9.56E-24
PGSC0003DMG400008079	1507.77	1.28562	0.094302	13.633	2.55E-42	1.01E-40		PGSC0003DMG400003565	1835.21	-1.26413	0.198594	-6.3654	1.95E-10	1.27E-09
PGSC0003DMG400001149	6167.56	2.59039	0.340436	7.60905	2.76E-14	2.48E-13		PGSC0003DMG400003626	2025.17	-1.51688	0.388583	-3.90363	9.48E-05	0.000309354
PGSC0003DMG400025515	58.5699	2.86006	0.358717	7.97303	1.55E-15	1.52E-14		PGSC0003DMG400003548	19403.2	-2.68901	0.103793	-25.9073	5.51E-148	4.71E-145
PGSC0003DMG400018568	24.4362	5.74649	0.910702	6.30995	2.79E-10	1.79E-09		PGSC0003DMG400003621	47.0245	-1.64339	0.350916	-4.68314	2.83E-06	1.15E-05
PGSC0003DMG400018700	17.4646	4.80057	0.849841	5.64879	1.62E-08	8.63E-08		PGSC0003DMG400003543	122.327	-1.13479	0.246943	-4.59534	4.32E-06	1.71E-05
PGSC0003DMG400018701	805.348	1.76656	0.121834	14.4997	1.22E-47	5.82E-46		PGSC0003DMG400003537	1365.04	-1.34484	0.410965	-3.27238	0.00106645	0.00289066
PGSC0003DMG400018706	444.313	1.19056	0.427412	2.78551	0.00534431	0.0124717		PGSC0003DMG400003530	233.446	-2.27758	0.281953	-8.07789	6.59E-16	6.68E-15
PGSC0003DMG400003013	1494.01	2.03654	0.114711	17.7536	1.62E-70	1.88E-68		PGSC0003DMG400003523	54.2821	-1.95213	0.372199	-5.24487	1.56E-07	7.42E-07
PGSC0003DMG400002993	13.9814	3.05767	0.643551	4.75124	2.02E-06	8.36E-06		PGSC0003DMG400003522	597.749	-3.75578	0.175187	-21.4387	5.82E-102	1.57E-99
PGSC0003DMG400002987	228.533	2.01379	0.190493	10.5714	4.04E-26	7.76E-25		PGSC0003DMG400003601	8.38967	-3.84068	1.21157	-3.17	0.0015244	0.00400185
[truncated: 2,063 more rows]

## Sheet: DEG analysis (EL_12 h)
Up-DEG								Down-DEG
[truncated: 2,490 more rows]

## Sheet: DEG analysis (SML_2 h)
Up-DEG								Down-DEG
[truncated: 89 more rows]

## Sheet: DEG analysis (SML_6 h)
Up-DEG								Down-DEG
[truncated: 1,026 more rows]

[truncated: 7 more sheets: DEG analysis (SML_12 h), DEG analysis (SIL_2 h), DEG analysis (SIL_6 h), DEG analysis (SIL_12 h), DEG analysis (R_2 h), DEG analysis (R_6 h), DEG analysis (R_12 h)]
