# Supplementary material for: Tissue-specific regulation of a sugar transporter mediates both resistance and tolerance responses to attack from a leafminer in potato
Source: Sci Adv. 2025 Oct 29;11(44):eadx5951. doi: 10.1126/sciadv.adx5951 (PMC12571087; doi:10.1126/sciadv.adx5951)
Supplement: Supplementary file 2 — Data S1 to S4 [file sciadv.adx5951_data_s1_to_s4.zip › adx5951_data_s3.xlsx]

## Sheet: Cloned genes
Name	Ref. ID	Database	Type	Source
SWEET11	RHC03H1G1666.2.1	EnsemblPlants	Transcript	S. tuberosum group Tuberosum RH 89-039-16
StubSNF1	RHC02H1G0961.2.1	EnsemblPlants	Transcript
MCPI1a	NM_001288119.1	NCBI	mRNA
MCPI1b	XM_015314451.1	NCBI	mRNA

## Sheet: StubSNF1 interactor candidates
GENEID	Name
PGSC0003DMG400030814	14-3-3 protein
PGSC0003DMG400016402	14alpha-demethylase
PGSC0003DMG400016358	26S proteasome regulatory particle non-ATPase subunit 8
PGSC0003DMG400017584	29 kDa ribonucleoprotein B, chloroplastic
PGSC0003DMG402027394	2-oxoglutarate-dependent dioxygenase
PGSC0003DMG400011751	2-oxoglutarate-dependent dioxygenase
PGSC0003DMG400024838	40S ribosomal protein S2
PGSC0003DMG400030868	60S ribosomal protein L13
PGSC0003DMG400011041	60S ribosomal protein L24
PGSC0003DMG400007429	60S ribosomal protein L38
PGSC0003DMG400007078	Acetolactate synthase
PGSC0003DMG400016242	Acetolactate synthase
PGSC0003DMG400028951	Aconitase
PGSC0003DMG400030867	Acyl-CoA-binding protein
PGSC0003DMG400001272	ADP-ribosylation factor 1
PGSC0003DMG400018195	Afc
PGSC0003DMG400008440	AKIN beta2
PGSC0003DMG400018622	AlaT1
PGSC0003DMG400028710	Ammonium transporter 1 member 2
PGSC0003DMG400027127	Anthocyanin 5-aromatic acyltransferase
PGSC0003DMG400007335	Apyrase 3
PGSC0003DMG400015215	Asparaginyl-tRNA synthetase, chloroplastic/mitochondrial
PGSC0003DMG400030553	ATP binding / protein kinase/ protein serine/threonine kinase/ protein tyrosine kinase/ sugar binding
PGSC0003DMG402023454	ATP binding protein
PGSC0003DMG402028453	ATP binding protein
PGSC0003DMG400030954	Beta-galactosidase
PGSC0003DMG400021425	Branched-chain-amino-acid aminotransferase
PGSC0003DMG400023191	Brg-1 associated factor
PGSC0003DMG400001570	Catalase isozyme 2
PGSC0003DMG400008301	Chlorophyll a/b binding protein
PGSC0003DMG400019508	Chlorophyll a/b binding protein
PGSC0003DMG400008804	Chlorophyll a/b binding protein
PGSC0003DMG400008298	Chlorophyll a/b binding protein
PGSC0003DMG400008299	Chlorophyll a/b binding protein
PGSC0003DMG400007375	Chlorophyll a/b-binding protein PS II-Type I
PGSC0003DMG400008564	Chlorophyll a-b binding protein 13, chloroplastic
PGSC0003DMG400008297	Chlorophyll a-b binding protein 1B, chloroplastic
PGSC0003DMG400013412	Chlorophyll a-b binding protein 3C
PGSC0003DMG400013461	Chlorophyll a-b binding protein 3C, chloroplastic
PGSC0003DMG400013460	Chlorophyll a-b binding protein 3C, chloroplastic
PGSC0003DMG401013418	Chlorophyll a-b binding protein 3C, chloroplastic
PGSC0003DMG400013411	Chlorophyll a-b binding protein 3C, chloroplastic
PGSC0003DMG400006149	Chlorophyll a-b binding protein 4, chloroplastic
PGSC0003DMG400023344	Chlorophyll a-b binding protein 6A, chloroplastic
PGSC0003DMG400007787	Chlorophyll a-b binding protein 8, chloroplastic
PGSC0003DMG400012591	Chlorophyll a-b binding protein CP24 10A, chloroplastic
PGSC0003DMG400012590	Chlorophyll a-b binding protein CP24 10B, chloroplastic
PGSC0003DMG400022249	Chloroplast photosystem I reaction center V
PGSC0003DMG400000805	CHUP1 (CHLOROPLAST UNUSUAL POSITIONING 1)
PGSC0003DMG401029469	Cleavage and polyadenylation specificity factor
PGSC0003DMG400013751	Cytochrome b6-f complex iron-sulfur subunit, chloroplastic
PGSC0003DMG402010991	Cytochrome P450 hydroxylase
PGSC0003DMG400029517	Desacetoxyvindoline 4-hydroxylase
PGSC0003DMG400025425	DnaJ
PGSC0003DMG400020433	DNAJ heat shock N-terminal domain-containing protein
PGSC0003DMG400003081	Double-stranded DNA-binding protein
PGSC0003DMG400007740	EPIDERMAL PATTERNING FACTOR 9
PGSC0003DMG400001688	Ethphon-induced protein
PGSC0003DMG400005489	Eukaryotic translation initiation factor 2 family protein / eIF-2 family protein
PGSC0003DMG400001722	Eukaryotic translation initiation factor 4g
PGSC0003DMG400027669	FH protein NFH2
PGSC0003DMG400020363	Fructose-1,6-bisphosphatase
PGSC0003DMG400012012	Fructose-bisphosphate aldolase
PGSC0003DMG400003548	Fructose-bisphosphate aldolase
PGSC0003DMG400003123	Fructose-bisphosphate aldolase
PGSC0003DMG400009900	FtsH
PGSC0003DMG400037299	Gag-pol polyprotein
PGSC0003DMG400004655	GAL83
PGSC0003DMG400023376	Galactose-binding like domain containing protein
PGSC0003DMG400019510	Geranylgeranyl diphosphate reductase, chloroplastic
PGSC0003DMG401022752	Glucose-methanol-choline (Gmc) oxidoreductase
PGSC0003DMG400006381	Glutamyl-tRNA reductase
PGSC0003DMG400014627	Glutathione S-transferase
PGSC0003DMG400029416	Glutathione-s-transferase theta, gst
PGSC0003DMG400015253	Glyceraldehyde-3-phosphate dehydrogenase
PGSC0003DMG400011530	Glyceraldehyde-3-phosphate dehydrogenase A, chloroplastic
PGSC0003DMG400029406	Glyceraldehyde-3-phosphate dehydrogenase B subunit
PGSC0003DMG400029938	Glycine dehydrogenase [decarboxylating], mitochondrial
PGSC0003DMG400031527	Glycine-rich protein
PGSC0003DMG400027654	Glycolate oxidase
PGSC0003DMG400022159	Heat shock cognate protein 80
PGSC0003DMG400016151	Histone H3.3
PGSC0003DMG402027248	Insulin degrading enzyme
PGSC0003DMG400000714	Isoform 2 of F-box protein
PGSC0003DMG400023050	Kelch repeat-containing F-box family protein
PGSC0003DMG400000635	Longin
PGSC0003DMG400008078	Major intrinsic protein 2
PGSC0003DMG400030731	Metallocarboxypeptidase inhibitor
PGSC0003DMG400015318	Metallothionein
PGSC0003DMG402008909	Metallothionein
PGSC0003DMG400026224	Methionine rich arabinogalactan
PGSC0003DMG400002918	Methyltransferase, FkbM family protein
PGSC0003DMG401001347	Mitochondrial saccharopine dehydrogenase
PGSC0003DMG400001293	MRNA, 1290 bp sequence
PGSC0003DMG400003361	Nucleic acid binding protein
PGSC0003DMG400010035	Oxygen-evolving enhancer protein 1, chloroplastic
PGSC0003DMG400002782	Oxygen-evolving enhancer protein 1, chloroplastic
PGSC0003DMG400026779	PAS/LOV protein A
PGSC0003DMG400029637	Peptidoglycan binding domain containing protein
PGSC0003DMG400009887	Phospholipase D delta
PGSC0003DMG400002626	Photosystem I psaH protein
PGSC0003DMG400005805	Photosystem I reaction center subunit
PGSC0003DMG400022022	Photosystem I reaction center subunit IV B isoform 2
PGSC0003DMG400020505	Photosystem I reaction center subunit X psaK
PGSC0003DMG400011816	Photosystem I reaction centre PSI-D subunit
PGSC0003DMG400021144	Photosystem I subunit III
PGSC0003DMG400027672	Photosystem I subunit XI
PGSC0003DMG400027671	Photosystem I subunit XI
PGSC0003DMG400022241	Photosystem II 10 kDa polypeptide, chloroplastic
PGSC0003DMG400004639	Photosystem II 5 kDa protein, chloroplastic
PGSC0003DMG400007201	Photosystem II core complex proteins psbY, chloroplast
PGSC0003DMG400021727	Photosystem II oxygen-evolving complex protein 3
PGSC0003DMG400007536	Photosystem II reaction center W protein, chloroplastic
PGSC0003DMG400004211	Photosystem Q(B) protein
PGSC0003DMG400011135	Plastidial delta-12 oleate desaturase
PGSC0003DMG400029636	PMP
PGSC0003DMG402008332	Polyadenylate-binding protein
PGSC0003DMG400014431	Polyubiquitin
PGSC0003DMG400021448	Pom30 protein
PGSC0003DMG400019362	Potassium channel regulatory factor
PGSC0003DMG400010324	Pre-mRNA-splicing factor SLU7
PGSC0003DMG400028065	Proline-rich protein
PGSC0003DMG400009650	Proteasome subunit alpha type-5
PGSC0003DMG400022983	Protein CHLOROPLAST IMPORT APPARATUS 2
PGSC0003DMG400012566	Protein phosphatase 2c
PGSC0003DMG400018330	Protein THYLAKOID FORMATION1, chloroplastic
PGSC0003DMG400025407	Pyruvate dehydrogenase
PGSC0003DMG400032107	Pyruvate, phosphate dikinase, chloroplastic
PGSC0003DMG400001367	Rapid alkalinization factor 4
PGSC0003DMG400018987	Red chlorophyll catabolite reductase
PGSC0003DMG400006846	Ribosomal protein
PGSC0003DMG400031796	Ribosomal protein L19
PGSC0003DMG400028271	Ribosomal protein L24E
PGSC0003DMG400027086	Ribosomal protein L41
PGSC0003DMG400020305	Ribosomal protein L5
PGSC0003DMG400029283	Ribosomal protein S6
PGSC0003DMG400004124	Ribosomal protein S9
PGSC0003DMG400019584	Ribulose bisphosphate carboxylase small chain 1, chloroplastic
PGSC0003DMG400026409	Ribulose bisphosphate carboxylase small chain 2B, chloroplastic
RBCS-2C	Ribulose bisphosphate carboxylase small chain 2C
PGSC0003DMG400024182	Ribulose bisphosphate carboxylase small chain C, chloroplastic
PGSC0003DMG400019149	Ribulose bisphosphate carboxylase/oxygenase activase, chloroplastic
PGSC0003DMG400016625	S1 RNA-binding domain-containing protein
PGSC0003DMG400004688	S-adenosylmethionine synthase 2
PGSC0003DMG400037250	S-adenosylmethionine synthase 2
PGSC0003DMG401030729	S-adenosylmethionine-dependent methyltransferase
PGSC0003DMG400030231	SAUR family protein
PGSC0003DMG400004613	SCPL33
SN2	Snakin-2
PGSC0003DMG400028375	SPFH domain-containing protein 2
PGSC0003DMG400004923	Squalene monooxygenase
PGSC0003DMG400027577	Superoxide dismutase
PGSC0003DMG400016647	Superoxide dismutase [Mn], mitochondrial
PGSC0003DMG400003755	Thioredoxin
PGSC0003DMG400011295	Thylakoid membrane phosphoprotein 14 kDa, chloroplastic
PGSC0003DMG400007134	Tonoplast intrinsic protein
PGSC0003DMG400023474	Translation initiation factor
PGSC0003DMG400027911	Transposon MuDR mudrA
PGSC0003DMG400028193	Tubulin beta-1 chain
PGSC0003DMG400015910	Ubiquinol-cytochrome c reductase iron-sulfur subunit
PGSC0003DMG400027848	Ubiquitin carrier protein
PGSC0003DMG400004605	Ubiquitin extension protein
PGSC0003DMG401004570	Ubiquitin-associated /TS-N domain-containing protein
PGSC0003DMG400026148	USP family protein
PGSC0003DMG400023431	XH/XS domain-containing protein
PGSC0003DMG400026189	Xyloglucan endotransglycosylase/hydrolase 16 protein

## Sheet: Primers used in the study
Molecular cloning
SWEET11_CDS-F	ATGGCAGTTGATTTTGGTCACTAC
SWEET11_CDS-R	CTAAGTTGCCACAGTTTGCAGC
StubSNF1_CDS-F	ATGGACGGAACAGCAGTGCA
StubSNF1_CDS-R	TCAAAGTACGCGAAGCTGAGC
MCPI1a_CDS-F	ATGGGAAGGTGGATTCACATTATT
MCPI1a_CDS-R	TTACAGGCCTATGGCCATGG
MCPI1b_CDS-F	ATGGCACAAAAACTTACTATCCTTTTC
MCPI1b_CDS-R	TTATTGAAAATCCTGGCGCC
Gene knockdown
Sense_SWEET11_CDS618-817-F	TTTGGAGAGGACACGCTCGAGTATACTCTATGCAATATACAGCAAAAAGG
Sense_SWEET11_CDS618-817-R	TGGGGTACCGAATTCCTCGAGCTACGTTTGCTTTATCAGTAACAACCA
Antisense_SWEET11_CDS618-817-F	GATAAGCTTGGATCCTCTAGACTACGTTTGCTTTATCAGTAACAACCA
AntiSense_SWEET11_CDS618-817-R	TCATTAAAGCAGGACTCTAGATATACTCTATGCAATATACAGCAAAAAGG
Sense_StubSNF1_CDS911-1191-F	TTTGGAGAGGACACGCTCGAGTGGGATTTGACAGGAACAACCT
Sense_StubSNF1_CDS911-1191-R	TGGGGTACCGAATTCCTCGAGAGACTGGAGGCCAAGAGCCC
Antisense_StubSNF1_CDS911-1191-F	GATAAGCTTGGATCCTCTAGAAGACTGGAGGCCAAGAGCCC
AntiSense_StubSNF1_CDS911-1191-R	TCATTAAAGCAGGACTCTAGATGGGATTTGACAGGAACAACCT
Synthesis of SWEET11 mRNA probe
Antisense_SWEET11_probe	TAATACGACTCACTATAGGGAGAGATGACTTGCCTCACAATGCC
Sense_SWEET11_probe	ATTTAGGTGACACTATAGAATAGTTCCTTTCTCCAATACCCACG
qRT-PCR
qSWEET11-F	TCCAACATGCCCCTACTCATT
qSWEET11-R	ATTTGTCCACGAACGACTCCTT
qStubSNF1-F	TCGCCATCGTGTATCCACTG
qStubSNF1-R	TCGAGACTGGAGGCCAAGAG
qMCPI1a-F	TTTCAGCAACACGCAGATCCA
qMCPI1a-R	GCCAACATAGGGCCCACATG
qMCPI1b-F	TGGCCCAAGATGTGACGAAAC
qMCPI1b-R	ATTGAAAATCCTGGCGCCGC
qMCPI2-F	GAGACATGCCGCCACAAGAA
qMCPI2-R	TGTGAAACCAGAGGGGCTCT
qMCPI3-F	GAGACATGCCGCCACAAGAA
qMCPI3-R	TGTGAAACCACTGGGGGACT
qMCPI4-F	ATGCCGCCCCAAGAAACATT
qMCPI4-R	GGAAACGGGGAGCATTCACT
qAOC-F	CAAGCTACCCTCTGCCTTCC
qAOC-R	ATCTGTTGAGCTGTTCTGGC
qAOS2-F	TTGCTTCAATTCCTTCGGCG
qAOS2-R	AACGGCATTTTCTCCATCGC
qEIN3-F	GGGGAATGTTGCAGTGACCA
qEIN3-R	CAGGATTGCTTTGTGGGTGC
qETR1-F	CTGCATCATCGACCCACAGT
qETR1-R	CACCGAACTGCACAAGAACC
qPAL-F	TGGTCAGATTGAGGCTGCTG
qPAL-R	AGGGGTTCCTTGGAAGTTGC
qEF3d-F	GGAGCACAGGAGAAGATGAAGGAG
qEF3d-R	CGTTGGTGAATGCGGCAGTAGG
qActin-F	GACATTTAATGTTCCTGCTATG
qActin-R	AATGGAGGAACTGCTCCTAGCG
Transformed plants
NPTIIF68	ACTGGGCACAACAGACAATCG
NPTIIR356	GCATCAGCCATGATGGATACTTT

## Sheet: Antibody used in the study
Primary antibody
Name	Type	Company	Catalog	Immunogen
Anti-GST	Mouse Monoclonal Antibody	Abclonal	AE001	See instructions
Anti-6×His	Mouse Monoclonal Antibody	Abcam	ab18184	See instructions
Anti-Myc	Mouse Monoclonal Antibody	Abclonal	AE010	See instructions
Anti-GFP	Mouse Monoclonal Antibody	Abclonal	AE012	See instructions
Anti-Actin	Mouse Monoclonal Antibody	Abclonal	AC009	See instructions
Anti-pAMPK[Phospho-AMPKα (Thr172)]	Rabbit Monoclonal Antibody	Cell Signaling Technology	#2535	See instructions
Anti-StubSNF1	Rabbit Polyclonal Antibody	HUABIO	Synthesized in the study	MGSSHHHHHHSSGLVPRGSHMASMTGGQQMGRGSEFELRRQACGRTRGMDGTAVQGTSSVDSFLRNYKLGKTLGIGSFGKVKIAEHTLTGHKVAVKILNRRKIRNMDMEEKVRREIKILRLFMHPHIIRLYEVIETPSDIYVVMEYVKSGELFDYIVEKGRLQEDEARNFFQQIISGVEYCHRNMVVHRDLKPENLLLDSKWNVKIADFGLSNIMRDGHFLKTSCGSPNYAAPEVISGKLYAGPEVDVWSCGVILYALLCGTLPFDDENIPNLFKKIKGGIYTLPSHLSAGARDLIPRMLIVDPMKRMTIPEIRLHPWFQAHLPRYLAVPPPDTMQQAKKIDEEILQEVVKMGFDRNNLTESLRNRVQNEGTVAYYLLLDNRHRVSTGYLGAEFQESME…
Anti-MCPI1a	Rabbit Polyclonal Antibody	HUABIO	Synthesized in the study	PEFPGRLERPHRDMGRWIHIIFIITMAQKLTILFTILLVVIAAHDNSFYSTKIHVMAQDVVLPTVTKLFQQHADPICNKPCKTHDDCSGAWFCQACWNSARTCGPYVGGAMAIGL
Anti-MCPI1b	Rabbit Polyclonal Antibody	HUABIO	Synthesized in the study	PEFPGRLERPHRDMAQKLTILFTILLMVIAAHDNSFHSTKIHVMAQDVTKLFQEDPICNKPCKTHDDCSGALFCEACRRAAGTCGPWRRQDFQ
Secondary antibody
Name	Company	Catalog
HRP Goat Anti-Rabbit IgG（H+L）	Fdbio science	FDR007
HRP Goat Anti-Mouse IgG（H+L）	Fdbio science	FDM007

## Sheet: CDS for recombinant expression
Optimized StubSNF1 sequence for recombinant expression in E. coli
ATGGATGGCACCGCAGTTCAGGGCACCAGCAGCGTTGATAGCTTTCTGCGTAACTATAAACTGGGTAAAACCTTAGGTATTGGCAGCTTTGGCAAAGTGAAAATTGCAGAACATACCCTGACAGGTCATAAAGTTGCCGTGAAAATTCTGAACCGTCGCAAAATTCGTAACATGGACATGGAAGAAAAAGTGCGTCGCGAAATCAAAATTCTGCGTCTGTTTATGCATCCGCATATCATTCGTCTGTATGAAGTTATTGAAACCCCGAGCGATATTTACGTGGTTATGGAATATGTTAAAAGCGGTGAGCTGTTCGATTACATTGTTGAAAAAGGTCGTCTGCAAGAAGATGAAGCCCGTAATTTCTTTCAGCAGATTATTAGCGGTGTGGAATATTGT…
Optimized MCPI1a sequence for recombinant expression in E. coli
ATGGGTCGCTGGATTCATATCATCTTTATTATCACCATGGCGCAGAAACTGACCATTCTGTTTACCATTCTGCTGGTTGTTATTGCAGCACACGATAACAGCTTTTACAGCACCAAAATTCATGTTATGGCCCAGGATGTTGTTCTGCCGACCGTTACCAAACTGTTTCAGCAGCATGCAGATCCGATTTGTAATAAACCGTGTAAAACCCATGATGATTGTAGCGGTGCATGGTTTTGTCAGGCATGTTGGAATAGCGCACGTACCTGTGGTCCGTATGTTGGTGGTGCAATGGCAATTGGTCTGTAA
Optimized MCPI1b sequence for recombinant expression in E. coli
ATGGCACAGAAACTGACCATTCTGTTTACCATTCTGCTGATGGTTATTGCAGCACACGATAATAGCTTTCACAGCACCAAAATTCATGTTATGGCACAGGATGTGACCAAACTGTTTCAAGAAGATCCGATTTGTAACAAACCGTGCAAAACCCATGATGATTGTAGCGGTGCACTGTTTTGTGAAGCATGTCGTCGTGCAGCAGGCACCTGTGGTCCGTGGCGTCGTCAGGATTTTCAGTAA
