# Supplementary material for: Tissue-specific regulation of a sugar transporter mediates both resistance and tolerance responses to attack from a leafminer in potato
Source: Sci Adv. 2025 Oct 29;11(44):eadx5951. doi: 10.1126/sciadv.adx5951 (PMC12571087; doi:10.1126/sciadv.adx5951)
Supplement: Supplementary file 2 — Data S1 to S4 [file sciadv.adx5951_data_s1_to_s4.zip › adx5951_data_s4.xlsx]

## Sheet: Fig. 1D
Immature leaf (leaf node no. -2) area (cm2)
3 d		9 d
Ctrl	Herbivory	Ctrl	Herbivory
5.8	4.3	10.9	13.5
2.8	8.4	9.1	8
8.7	6.1	11.4	20.9
8.9	6.1	8.9	17.2
5.3	5.5	13.5	17.3
6.5	3.3	11.2	14.2
3.2	4.9	9	15.3
5.1	2	13.3	19
5.8	7.1	9.8	12
6.3	6.1	11.4	14.9
5.1	2.9	9.1	23.2
4.1	2	12.3	22.1
3.6	7.1	9.1	24.3
3.5	5.1	8.4	13.7
2.8	2.9	8.7	10.5
3.4	3.3	9.8	22.7
3.2	6.2	6.2	15.1
3.7	7.1	15.7	18.3
3.6	6.2	8.3	24.9
3.2	4.4	12.2	14.9
6.4	3.6	10.8	13.3
2.9	7.1	12.2	25.1
4.6	4.3	7.7	14.7
3	2	8.5	26.5
3.7	3.6	10.9	28.7
3.2	4.4	8.6	15.8
3.9	1.8	10.5	18.3
3.6	3.9	14.3	21.3
5.8		20

## Sheet: Fig. 1E
Aboveground biomass (g)		Tuber biomass (g)
Ctrl	Herbivory	Ctrl	Herbivory
6.35	6.07	2.45	2.28
5.73	7.3	2.51	2.7
3.45	7	2.64	1.37
8.41	6.98	2.2	2.55
3.61	3.92	1.45	2.01
3.71	6.65	1.92	2.07
4.84	3.02	1.58	3.42
4.23	7.26	1.77	1.9
7.78	4.88	2.55	2.77
6.75	9.85	2.69	1.7
4.37	8.73	2.09	2.92
5.06	5.88	2.2	2.61
2.79	5.8	2.15	2.39
5.8	10.2	1.7	2.51
6.14	4.31	2.64	3.38
4.97	4.93	2.16	2.38
4.88	5.96	2.29	2.06
3.85	3.55	2.41	1.98
6.26	6.07	2.8	1.64
4.41	11.91	3.03	2.34
6.27	4.08	1.76	2.8
6.37	9.42	2.67	2.09
3.4	7.12	2.24	2.84
10.28	4.27	2.24	2.35
4.87	3.09	1.55	2.6
5.52	6.3	1.5	2.8
9.41	10.83	2.5	2.66
5.39	10.62	2.35	1.7
8.18		2.29

## Sheet: Fig. 1G
Post 1st treatment (d)	Leaf area (cm2)
	Elicited mature leaf (node no. 2)			Systemic mature leaf (node no. 1)			Systemic immature leaf (node no. -2)
	Ctrl	W + W	W + OS	Ctrl	W + W	W + OS	Ctrl	W + W	W + OS
0	69	51	74.4	68.1	53.1	61.5	0	0	0
	63.6	59.2	70.3	65.2	54.5	59	0	0	0
	52.5	73.2	46.9	47.4	63.3	45.3	0	0	0
	44.1	42.8	73.2	46.9	44.5	67.9	0	0	0
	49.6	59.2	48.2	54.7	52.5	49.4	0	0	0
	48.2	34.4	46.9	42.2	38	41.4	0	0	0
	48.2	41.4	53.7	52.5	41.6	44.7	0	0	0
	51	34.4	75.9	48.6	44.3	66.4	0	0	0
	56.6	53.7	41.4	48.8	54.1	46.1	0	0	0
	42.8	64.8	68.9	40.4	61.2	55.8	0	0	0
	46.9	51	45.5	42.4	48.4	46.7	0	0	0
	48.2	44.1	52.5	47.2	48	51.5	0	0	0
	44.1	44.1	63.6	42.6	48.6	54.5	0	0	0
	62.1	35.9	58	56.4	40.2	54.9	0	0	0
	59.2		52.5	52.3		46.9	0		0
2	71.4	54.8	76.8	68	57.2	67.9	6.1	6.4	8.7
	63.2	63.8	73.4	66.6	58.6	54.9	8.2	6.8	7.4
	56.6	83.4	46.4	49.9	65.8	48	5.2	7.1	5.3
	41.8	48	74.8	54.7	49.7	66.4	5.7	2.9	10.7
	48	63.6	50.6	57	55.9	49.6	5.3	6.1	5.4
	49.8	40.4	46.4	44.6	42.3	39.2	1.2	1.1	5.4
	48.4	46	56	53.3	43.3	50.2	3.4	2.4	5.3
	54.4	39.5	80.2	50.2	46.9	71.3	5.2	2.5	9.5
	52.4	57.8	45.8	49	56.6	45.5	5.3	5.5	3.1
	43	70	71	45	65.4	56.8	2.5	7.8	6.8
	44.4	53.6	48.6	46.1	52	50.2	2.5	3.9	4.1
	49.8	48.4	49.8	48.8	52.4	53.9	4.8	4.9	6.1
	45.4	49.4	64	44.1	53.8	55.6	2.6	4	6.1
	60.6	37.6	61.2	57	44.4	55.8	6.3	3.2	5.5
	60.2		53.2	55.6		48.8	6.5		6.2
4	75.2	54.2	78.1	67.2	60.1	73	10.2	12.3	13.7
	65	65.4	72.9	66.4	61.9	56.2	12.9	12.6	13.2
	57.6	81.9	51.3	51.5	66.2	54.9	8.1	15.7	11.6
	44.7	48.2	79.4	57.4	51.4	71.3	8.8	6.5	15.6
	47.3	65.9	52.6	60.3	56.6	54.6	6.2	11	9.7
	47.3	45	47.1	48.9	41.6	42.7	4.2	3.8	7.6
	48.6	49.3	59.1	59.9	45.4	57.2	5.8	4.7	9.7
	54.9	39.9	84.7	52.9	46.9	78.1	7.6	3.9	14.6
	58.9	59.1	49.3	51.7	56.1	49.8	8.5	10.3	8.7
	44.7	71.1	70.9	58.1	65.5	60.9	4.1	18.6	12.3
	46	55.2	50	50.6	51	53	5.2	11.5	8.7
	53.8	49.4	51.3	52.9	51.7	58.8	9.5	14	11.6
	48.6	51.8	65.9	47.4	52	60.7	6.8	5.5	12.3
	61.4	43.5	65.9	59.2	47.8	59.2	12.8	6.8	12.3
	61.1		54	62.1		53.1	12.2		11.7
6	73.1	61.6	75.1	68.3	66.4	75.2	19.8	20.9	25.2
	69.3	68.8	70.7	70.9	69.4	58.1	23.3	27.1	25.5
	63	83.7	54.5	57.8	70.5	54.4	14.6	24.6	17.9
	49.5	59.8	79.2	58.2	58.7	75.5	14.8	19.7	28.7
	50.2	70.7	55.4	64.4	63.4	54	11	14.8	18.3
	53.5	50.4	48.8	50.5	50.4	47.5	7	7.2	17.3
	51.7	54.4	59.8	62.1	51	60.5	9	9.9	17
	56.3	50.6	90.9	55.1	53.2	85.3	13.5	8.4	35.2
	59.8	60.1	53.5	58.5	61.5	50.2	14.2	18.5	18.3
	46.7	75.3	69.5	58	71.1	65.6	5.6	24.9	27.5
	46.6	58.9	49	55.9	55.5	59.5	9.7	19.5	11.2
	54.5	53.6	51.2	56.8	59.7	58.7	16.8	18.5	21.1
	49.5	56.5	66.1	51.6	60.8	65.3	12.3	10.4	21.2
	61.9	51.4	63.4	60.5	54.3	65.2	20.1	15.8	22.4
	62.8		57.1	65.6		88.8	22		17.9

## Sheet: Fig. 1H
Larval mass (mg)
Elicited mature leaf (node no. 2)			Systemic mature leaf (node no. 1)			Systemic immature leaf (node no. -2)
Ctrl	W + W	W + OS	Ctrl	W + W	W + OS	Ctrl	W + W	W + OS
1.6	1.05	1.07	1.18	1.46	1.12	0.76	0.68	1.04
0.98	0.91	0.33	1.32	1.7	1.8	0.47	0.45	0.72
1.09	0.56	0.28	1.6	1.14	1.34	1.5	0.48	0.46
1.36	1.52	0.5	1.91	0.86	0.9	0.59	0.6	0.29
0.99	1.59	0.61	1.38	1.04	0.47	0.26	0.79	0.53
0.57	1.4	1.13	0.6	1.46	0.61	0.49	0.91	0.74
0.85	0.79	1.29	0.81	0.85	1.47	1.32	0.51	1.16
1.22	0.29	0.4	1.27	0.92	1.38	0.29	1.08	0.61
0.36	1.42	0.48	1.53	1.5	1.16	1.07	0.7	1.02
1.22	1.18	0.57	1.01	1.51	0.33	0.74	1.19	0.76
1.4	0.45	1.4	0.47	1.71	1.23		0.67	0.4
1.74	0.4	0.32	0.79	1.35	1.49		0.3

## Sheet: Fig. 1I
Larval mass (mg)
Elicited mature leaf (node no. 2)			Systemic mature leaf (node no. 1)			Systemic immature leaf (node no. -2)
Ctrl	W + W	W + OS	Ctrl	W + W	W + OS	Ctrl	W + W	W + OS
0.95	0.95	1.15	1.36	0.95	1.31	0.5	0.31	0.69
1.32	0.84	0.96	0.87	1.3	0.49	0.53	0.8	0.48
1.52	0.86	0.78	1.57	1.28	1.87	0.71	0.58	0.86
0.67	1.11	0.93	1.41	1.48	1.1	0.64	0.4	0.38
1.36	1.47	0.9	1.27	1.12	1.37	0.59	0.32	0.74
1.38	0.91	1.22	1.41	1.22	1.85	0.54	1.05	0.88
1.11	0.6	0.87	0.38	1.64	1.08	0.63	0.54	0.23
1.12	0.77	0.93	1.15	0.92	0.97	0.76	0.68	0.79
1.11	1.02	0.89	1.05	1.55	0.77	0.62	0.65	0.74
1.03	0.87	0.71	0.85	1.28	1.49	0.61	0.46	0.88
1.13	0.91	0.83	1.16	1.9	1.39	0.72	0.54	0.72
1	0.91	1.21	1.18	1.24	1.08	1.06	0.29	0.59
1.06	0.61	0.58	1.22	0.81	1.12	0.9	0.74	0.47
1.27	0.91	0.83	1.27	1.04	1.66	0.74	0.4	0.41
1.49	1.17	1.14	1.39	1.43	0.63	0.62	1.03	0.42
1.22	1.13	0.74	1.58	1.31	1.23	0.64	0.4	0.49
1.12	1.09	0.54	1.03	0.97	1.03	0.59	0.29	0.31
1.02	0.85	0.59	1.39	1.04	1.04	0.67	0.55	0.29
1.04	0.9	0.7	1.51	1.31	0.51	0.83	0.8	0.42
1.86	0.65	0.59	1.13	1.1	1.51	0.87	0.77	0.33
1.29	0.94	0.74	1.44	1.19	1.35	0.74	0.64	0.52
1.13	1.02	0.7	1.13	1.03	2.72	0.86	0.78	0.39
1.14	1.38	0.76	1.03	0.43	1.18	0.76	0.37	1.1
1.37	1.2	0.9	1.12	1.48	0.7	0.5	0.65	0.75
1.08	0.83	0.96	1.46	1.45	1.21	0.69	0.31	1.03
0.89	1.04	1.22	1.27	1.2	0.76	0.68	0.15	0.56
1.4	0.67	0.79	1.47	1.25	1.26	0.82	0.93	0.6
1	1.17	0.72	1.4	1.27	1.45	0.5	0.97	0.87
1.25	1.2	1.17	1.15	1.74	0.5	0.5	0.46	0.7
1.02	1.48	1.23	1.78	1.31	1.31	0.68	0.7	0.92
1.53	1.06	0.81	1.76	1.09	1.71	0.58	0.23	0.9
1.13	0.83	0.72	1.27	1.04	1.4	1.06	0.41	0.28
1.08	0.97	0.35	1.37	1.2	1.21	0.66	0.47	0.5
1.13	0.83	1.16	1.2	1.39	1.28	0.69	0.31	1.2
0.85	0.75	0.59	0.97	1.3	1.45	0.64	0.81	0.86
0.96	0.99	0.52	1.05	1.38	1.1	0.43	0.86	0.77
0.71	0.73	1.56	1.35	1.38	1.07	0.58	0.7	0.39
0.92	0.99	0.86	1.88	1.55	1.5	0.74	0.69	0.66
1.18	1.04	0.79	1.41	1.22	1.6	0.54	0.58	0.6
1.14	0.94	0.12	1.16	1.19	0.81	0.54	0.5	0.32
1.61	0.9	0.78	1.45	1.45	1.32	1.11	0.64	1.06
0.99	0.79	1.05	1.58	0.92	1.39	0.54	1.05	0.59
1.04	0.68	0.91	1.03	1.22	1.33	1.01	0.41	0.41
1.18	1.16	1.03	1.09	1.49	1.41	0.57	0.77	0.29
1	0.96	1.3	0.85	1.18	0.75	0.59	0.89	0.98
1.01	1.16	1.09	1.04	1.43	0.99	0.76	0.73	0.75
0.98	0.64	0.68	1.14	1.45	0.59	1.05	0.77	0.31
0.94	0.99	0.98	1.3	1.74	1.16	0.63	0.95	0.58
1.12	1.12	0.75	0.67	1.1	1.32	0.54	0.77	0.76
1.13	0.95	0.67	1.4	1.31	1.45	0.48	0.62	0.72
0.8	0.9	0.09	1.46	1.13	1.43	0.93	0.81	0.8
1.11	0.76	0.61	1.23	0.94	0.88	0.52	0.56	0.42
0.98	1.47	0.92	1.37	0.71	1.21	0.59	0.49	0.27
1	1.14	1.34	1.09	1.38	0.76	0.32	0.72	0.9
1.21	1.41	0.93	1.25	1.51	1.45	0.43	0.56	0.97
1.39	0.97	0.96	1.68	0.43	1.1	0.42	0.85	1.18
1.66	0.79	0.56	1.69	0.86	1.16	0.29	0.72	0.32
1.06	0.57	0.84	1.06	0.94	1.75	0.63	0.62	0.66
1.65	0.79	0.28	1.18	0.94	0.36	0.32	1.03	0.39
0.96	1.01	0.92	1.71	1.09	1.08	0.55	0.73	0.22
1.42	1.21	0.98	0.92	0.49	1.38	0.9	1	0.55
1.89	1.02	0.85	1.5	1.51	0.44	0.71	0.73	0.2
1.24	0.66	0.98	1.45	1.05	0.83	0.61	0.69	0.36
1.09	1.12	0.88	2.27	0.37	1.09	0.96	0.81	0.72
1.25	0.54	0.99	0.63	0.54	1.26	0.44	0.93	0.52
1.7	0.86	1.26	1.15	1.52		0.59	1.21	0.41
0.97	0.87	1.08	1.24	1.08		0.62	0.57	0.27
1.59	0.47	0.81	0.74	0.96		0.74	0.71	0.93
1.58	1.18	0.52	0.51	1.21		1.2	0.93
1.34	0.8	0.91	0.99			0.81	0.8
	0.87	0.7	2			0.98	0.71
		1.18	0.9			0.49	0.53
		0.4				0.54	0.7
		0.7				0.58	0.71
		0.91				0.69	0.73
						0.4	1.02
						0.29

## Sheet: Fig. 2B
Systemic immature leaf δ13C (Systemic mature leaf 13C-labelled)
Ctrl	W + W	W + OS
61.75	88.13	75.84
76.26	125.98	151.03
97.96	74.3	149.89
49.53	61.61	120.09
101.12	74.85	110.21
41.84	110.54	96.34

## Sheet: Fig. 2C
Systemic mature leaf δ13C (Systemic mature leaf 13C-labelled)
Ctrl	W + W	W + OS
48.2	39.17	77.14
71.59	87.79	43.55
77.06	57.08	57.91
80.34	97.47	76.27
94.49	65.39	68.37
69.31	53.22	99.78

## Sheet: Fig. 2D
Elicited mature leaf δ13C (Elicited mature leaf 13C-labelled)
Ctrl	W + W	W + OS
78.05	89.99	102.09
52.18	57.68	131.91
65.08	63.49	158.39
35.85	109.99	78.52
79.32	72.41	108.42
		74.77

## Sheet: Fig. 2E
Elicited mature leaf carbohydrate (mg/g FW)
Ctrl					W + W					W + OS
Plant No.	Starch	Sucrose	Glucose	Total	Plant No.	Starch	Sucrose	Glucose	Total	Plant No.	Starch	Sucrose	Glucose	Total
1	6.668	3.092	0.35	10.11	1	8.541	4.658	0.352	13.551	1	14.327	8.587	0.626	23.54
2	9.313	4.067	0.473	13.853	2	9.908	5.174	0.647	15.729	2	17.157	12.543	0.886	30.586
3	10.098	4.588	0.399	15.085	3	11.253	6.9	1.132	19.285	3	14.982	9.572	0.74	25.294
4	9.325	4.413	0.478	14.216	4	12.48	5.738	0.54	18.758	4	14.067	8.727	0.864	23.658
5	10.074	5.917	0.659	16.65	5	11.294	5.876	0.43	17.6	5	16.739	6.867	0.679	24.285
Systemic immature leaf carbohydrate (mg/g FW)
Ctrl					W + W					W + OS
Plant No.	Starch	Sucrose	Glucose	Total	Plant No.	Starch	Sucrose	Glucose	Total	Plant No.	Starch	Sucrose	Glucose	Total
1	1.398	3.133	0.408	4.939	1	1.647	3.459	0.277	5.383	1	3.623	3.963	0.286	7.872
2	2.485	2.577	0.187	5.249	2	2.072	1.497	0.228	3.797	2	3.177	4.03	0.533	7.74
3	2.221	1.795	0.505	4.521	3	1.978	4.791	0.281	7.05	3	2.449	4.453	0.255	7.157
4	2.111	2.367	0.242	4.72	4	2.593	2.942	0.413	5.948	4	2.932	2.693	0.472	6.097
5	2.125	1.935	0.265	4.325	5	1.777	2.044	0.364	4.185	5	3.517	3.674	0.405	7.596

## Sheet: Fig. 3A
SWEET11 transcript abundance (Systemic immature leaf)
0 h	2 h			6 h			12 h			24 h
Ctrl	Ctrl	W + W	W + OS	Ctrl	W + W	W + OS	Ctrl	W + W	W + OS	Ctrl	W + W	W + OS
1.697	1.303	1.742	1.151	1.806	1.799	1.857	1.094	1.787	2.958	1.278	1.417	2.052
1.139	1.629	1.736	1.025	1.378	1.596	1.433	1.597	1.146	3.811	1.504	1.32	1.982
1.652	1.088	1.418	1.722	1.191	2.029	1.695	0.92	1.808	1.729	1.12	1.499	1.47
0.811	1.904	1.624	1.588	1.365	1.479	1.963	1.116	1.149	2.538	1.486	1.784	2.67
				1.239	1.541	2.033

[truncated: 60 more sheets: Fig. 3B, Fig. 3C, Fig. 3E, Fig. 3F, Fig. 3G, Fig. 4A, Fig. 4B, Fig. 4C, Fig. 4E, Fig. 4F, Fig. 4G, Fig. 4I, Fig. 5A, Fig. 5B, Fig. 5C, Fig. 5D, Fig. 5E, Fig. 5G, Fig. 5H, Fig. 5I …]
